# Supplementary material for: Prolonged exposure to lung-derived cytokines is associated with activation of microglia in patients with COVID-19
Source: JCI Insight. 2024 Mar 19;9(8):e178859. doi: 10.1172/jci.insight.178859 (PMC11141878; doi:10.1172/jci.insight.178859)
Supplement: Supplemental data 2 [file jciinsight-9-178859-s043.xlsx]

## Sheet: Roadmap
Section	Description	Corresponding Figure / Table	Tab(s)
1	Cluster marker genes from human microglia scRNA-seq dataset	Figure 1	2
2	Pseudobulk DESeq2 differential expression analysis results from human microglia scRNA-seq in COVID-19 vs. controls	Figure 1	3
3	Complete pairwise comparisons between diagnosis groups for all relevant cytokine cohort metadata (see Table 2)	Supplemental Table 2	4
4	Complete comparisons between patients with early BALs and the entire cohort for all relevant cytokine cohort metadata	Supplemental Table 2	5
5	List of the complete NU SCRIPT investigators	NA	6
6	SARS-CoV-2 strain information for SCRIPT patients with COVID-19	NA	7
7	Anonymized cytokine sample metadata (raw)	Figure 2, Figure 4, Supplemental Figure S2	8
7	Raw cytokine expression data	Figure 2, Figure 4, Supplemental Figure S2	9-10
7	Anonymized cytokine sample metadata (cumulative)	Figure 3	11
7	Cumulative cytokine expression data	Figure 3	12-13

## Sheet: S1 scRNA Cluster Markers
gene	p_val	avg_log2FC	pct.1	pct.2	p_val_adj	cluster
RPL18A	0	2.05368	0.994	0.56	0	B Cells
RPS5	0	2.01232	0.982	0.363	0	B Cells
RPS27	0	1.76949	0.995	0.61	0	B Cells
RPS12	0	1.7516	0.996	0.61	0	B Cells
RPS18	0	1.71286	0.989	0.587	0	B Cells
RPL41	0	1.66985	0.997	0.747	0	B Cells
MS4A1	0	1.66248	0.793	0.003	0	B Cells
EEF1A1	0	1.64891	0.999	0.842	0	B Cells
RPL8	0	1.60938	0.982	0.52	0	B Cells
RPL10	0	1.59508	0.999	0.75	0	B Cells
RPL30	0	1.5881	0.996	0.648	0	B Cells
LTB	0	1.55687	0.814	0.022	0	B Cells
RPS27A	0	1.52784	0.991	0.563	0	B Cells
RPL13	0	1.52368	0.998	0.777	0	B Cells
CD52	0	1.50853	0.89	0.058	0	B Cells
RPS3A	0	1.50756	0.989	0.556	0	B Cells
CD79A	0	1.49695	0.763	0.001	0	B Cells
RPL11	0	1.47633	0.995	0.656	0	B Cells
CD37	0	1.46974	0.934	0.331	0	B Cells
RPSA	0	1.46308	0.946	0.346	0	B Cells
RPS23	0	1.45675	0.995	0.67	0	B Cells
RPS8	0	1.40603	0.998	0.775	0	B Cells
RPS4X	0	1.40247	0.98	0.473	0	B Cells
RPL32	0	1.38668	0.999	0.721	0	B Cells
RPL21	0	1.3847	0.966	0.41	0	B Cells
RPS13	0	1.38462	0.988	0.563	0	B Cells
RPL19	0	1.38212	0.997	0.68	0	B Cells
RPS15A	0	1.3761	0.995	0.604	0	B Cells
RPL39	0	1.36722	0.993	0.649	0	B Cells
RPS21	0	1.36332	0.979	0.458	0	B Cells
RPL18	0	1.35861	0.992	0.583	0	B Cells
RPL10A	0	1.34849	0.955	0.353	0	B Cells
RPS3	0	1.34228	0.995	0.549	0	B Cells
RPL3	0	1.33567	0.978	0.495	0	B Cells
RPS2	0	1.31655	0.973	0.508	0	B Cells
RPS7	0	1.31227	0.988	0.538	0	B Cells
RPLP0	0	1.30559	0.96	0.481	0	B Cells
RPL35A	0	1.29035	0.982	0.484	0	B Cells
RPL5	0	1.28875	0.972	0.431	0	B Cells
RPS14	0	1.2849	0.987	0.567	0	B Cells
RPLP1	0	1.26923	0.991	0.808	0	B Cells
RPS9	0	1.25519	0.973	0.48	0	B Cells
RPL7A	0	1.25471	0.986	0.572	0	B Cells
RPL29	0	1.23638	0.994	0.611	0	B Cells
FAU	0	1.23366	0.99	0.574	0	B Cells
RPL34	0	1.22818	0.997	0.702	0	B Cells
RACK1	0	1.218	0.956	0.436	0	B Cells
RPL12	0	1.17983	0.997	0.672	0	B Cells
HLA-DQB1	0	1.171	0.889	0.338	0	B Cells
RPS6	0	1.15111	0.988	0.587	0	B Cells
FKBP4	0	1.13681	0.434	0.052	0	B Cells
RPL17	0	1.13545	0.958	0.426	0	B Cells
RPL23A	0	1.12229	0.957	0.452	0	B Cells
RPL26	0	1.11096	0.991	0.629	0	B Cells
RPS15	0	1.10772	0.99	0.654	0	B Cells
EEF1G	0	1.10242	0.892	0.294	0	B Cells
RPL28	0	1.09036	0.996	0.726	0	B Cells
EEF1B2	0	1.08905	0.911	0.381	0	B Cells
RPL9	0	1.08688	0.963	0.468	0	B Cells
CD83	0	1.06983	0.657	0.146	0	B Cells
RPS28	0	1.05607	0.991	0.705	0	B Cells
RPL15	0	1.05328	0.973	0.5	0	B Cells
TAGLN2	0	1.0188	0.721	0.085	0	B Cells
EEF2	0	1.00612	0.868	0.343	0	B Cells
RPS19	0	1.00485	0.993	0.806	0	B Cells
RPLP2	0	0.995133	0.985	0.584	0	B Cells
CXCR4	0	0.99079	0.72	0.091	0	B Cells
HLA-DPB1	0	0.984469	0.905	0.435	0	B Cells
RPL6	0	0.964436	0.967	0.531	0	B Cells
EZR	0	0.962782	0.675	0.078	0	B Cells
RPS25	0	0.944797	0.981	0.586	0	B Cells
RPL22	0	0.943799	0.93	0.421	0	B Cells
EEF1D	0	0.943209	0.868	0.341	0	B Cells
BTG1	0	0.936714	0.874	0.356	0	B Cells
SELL	0	0.930874	0.609	0.049	0	B Cells
HLA-DQA1	0	0.922371	0.727	0.24	0	B Cells
RPS29	0	0.918718	0.86	0.293	0	B Cells
BIRC3	0	0.909968	0.557	0.011	0	B Cells
LINC00926	0	0.905199	0.596	0.001	0	B Cells
TSC22D3	0	0.900741	0.655	0.132	0	B Cells
RPS16	0	0.899133	0.943	0.486	0	B Cells
RPL14	0	0.884707	0.97	0.561	0	B Cells
RPL4	0	0.849236	0.854	0.352	0	B Cells
FCMR	0	0.83555	0.579	0.014	0	B Cells
IGHM	0	0.819344	0.526	0.001	0	B Cells
BANK1	0	0.790143	0.559	0.003	0	B Cells
CD55	0	0.776921	0.622	0.099	0	B Cells
CD79B	0	0.772764	0.538	0.003	0	B Cells
TCL1A	0	0.748991	0.438	0.001	0	B Cells
HINT1	0	0.740576	0.676	0.165	0	B Cells
ISG20	0	0.715607	0.531	0.029	0	B Cells
CCR7	0	0.700826	0.417	0.001	0	B Cells
KLF2	0	0.674269	0.472	0.097	0	B Cells
PPDPF	0	0.637997	0.573	0.124	0	B Cells
FCER2	0	0.637059	0.429	0.001	0	B Cells
IL2RG	0	0.620687	0.506	0.051	0	B Cells
CNN2	0	0.617627	0.492	0.028	0	B Cells
AFF3	0	0.587199	0.434	0.002	0	B Cells
BACH2	0	0.580671	0.405	0.001	0	B Cells
FOXP1	0	0.570053	0.472	0.081	0	B Cells
RAC2	0	0.563944	0.532	0.116	0	B Cells
MKNK2	0	0.540503	0.436	0.056	0	B Cells
SH3BP5	0	0.532717	0.397	0.022	0	B Cells
RHOH	0	0.526715	0.422	0.045	0	B Cells
FAM107B	0	0.523597	0.407	0.064	0	B Cells
NIBAN3	0	0.509281	0.376	0.001	0	B Cells
ANXA6	0	0.506798	0.402	0.025	0	B Cells
CD48	0	0.505095	0.442	0.044	0	B Cells
VIM	0	0.489032	0.546	0.113	0	B Cells
P2RX5	0	0.487672	0.345	0.003	0	B Cells
MARCKSL1	0	0.48653	0.352	0.023	0	B Cells
HVCN1	0	0.45838	0.396	0.066	0	B Cells
IGKC	0	0.457613	0.273	0.005	0	B Cells
C12orf57	0	0.45499	0.428	0.076	0	B Cells
TNFAIP8	0	0.453002	0.38	0.045	0	B Cells
SPIB	0	0.438156	0.32	0.006	0	B Cells
SLC38A1	0	0.436698	0.349	0.019	0	B Cells
RIPOR2	0	0.414607	0.345	0.033	0	B Cells
LY9	0	0.413955	0.27	0.003	0	B Cells
PIM2	0	0.413585	0.306	0.014	0	B Cells
VPREB3	0	0.404863	0.286	0	0	B Cells
FCRLA	0	0.402665	0.275	0	0	B Cells
TSPAN13	0	0.391805	0.264	0	0	B Cells
RASGRP2	0	0.388115	0.346	0.045	0	B Cells
SP140	0	0.387514	0.323	0.038	0	B Cells
CD19	0	0.384275	0.286	0.003	0	B Cells
CD72	0	0.381082	0.282	0.005	0	B Cells
IGHD	0	0.380437	0.261	0	0	B Cells
IFT57	0	0.369332	0.283	0.011	0	B Cells
ICAM3	0	0.369074	0.312	0.027	0	B Cells
COBLL1	0	0.35227	0.241	0	0	B Cells
BCL11A	0	0.34352	0.245	0.001	0	B Cells
TPD52	0	0.340183	0.292	0.034	0	B Cells
CXCR5	0	0.336462	0.236	0	0	B Cells
SEL1L3	0	0.334042	0.242	0.005	0	B Cells
CD82	0	0.330223	0.262	0.027	0	B Cells
AC007384.1	0	0.324825	0.269	0.035	0	B Cells
ITGA4	0	0.315524	0.284	0.038	0	B Cells
COL19A1	0	0.314351	0.226	0	0	B Cells
BLK	0	0.314329	0.237	0	0	B Cells
IKZF3	0	0.309094	0.251	0.022	0	B Cells
CD22	0	0.297579	0.215	0.001	0	B Cells
FCRL1	0	0.290755	0.211	0	0	B Cells
ADD3	0	0.289762	0.246	0.029	0	B Cells
PKIG	0	0.284267	0.211	0.001	0	B Cells
TRBC2	0	0.280458	0.238	0.023	0	B Cells
CYFIP2	0	0.275522	0.222	0.021	0	B Cells
PDLIM1	0	0.271392	0.203	0.001	0	B Cells
STAP1	0	0.26822	0.197	0	0	B Cells
HLA-DOB	0	0.265803	0.195	0	0	B Cells
TBC1D10C	0	0.26361	0.217	0.021	0	B Cells
P2RY10	0	0.261993	0.194	0	0	B Cells
FAM30A	0	0.257772	0.183	0.001	0	B Cells
CD24	0	0.250884	0.168	0	0	B Cells
RAB30	0	0.25064	0.181	0.001	0	B Cells
NOP53	1.12094e-304	0.615386	0.607	0.169	1.4292e-300	B Cells
SNHG7	5.2022e-301	0.436429	0.406	0.079	6.6328e-297	B Cells
RPL36	8.56604e-296	0.881169	0.968	0.541	1.09217e-291	B Cells
RPL13A	1.69026e-293	0.808465	0.892	0.417	2.15508e-289	B Cells
RPS4Y1	3.52572e-288	0.649909	0.672	0.213	4.49529e-284	B Cells
SOD1	1.60969e-283	0.711904	0.485	0.122	2.05236e-279	B Cells
LSP1	3.54874e-283	0.390769	0.38	0.072	4.52465e-279	B Cells
SEPTIN9	2.12164e-281	0.343496	0.311	0.051	2.70509e-277	B Cells
RPL37	5.23426e-280	0.832162	0.993	0.699	6.67368e-276	B Cells
RPL27	4.12688e-276	0.754468	0.833	0.354	5.26178e-272	B Cells
RPL7	1.01122e-275	0.683709	0.771	0.287	1.2893e-271	B Cells
HSP90AB1	3.54996e-274	1.56214	0.779	0.369	4.5262e-270	B Cells
HLA-DRA	2.33021e-273	1.00122	0.958	0.661	2.97102e-269	B Cells
RALGPS2	5.03015e-270	0.430911	0.381	0.077	6.41344e-266	B Cells
CLIC4	2.07012e-263	0.33055	0.286	0.046	2.6394e-259	B Cells
TXNIP	5.79532e-261	0.895176	0.731	0.29	7.38904e-257	B Cells
CHPT1	5.55046e-260	0.390271	0.347	0.066	7.07683e-256	B Cells
RPL24	6.43155e-260	0.750728	0.924	0.471	8.20022e-256	B Cells
HLA-B	2.5149e-257	0.889689	0.95	0.591	3.20649e-253	B Cells
UBA52	3.33209e-257	0.753451	0.871	0.404	4.24842e-253	B Cells
PDE7A	3.57426e-255	0.365324	0.345	0.066	4.55718e-251	B Cells
CD44	8.32018e-253	0.302258	0.276	0.044	1.06082e-248	B Cells
RPS11	1.14514e-251	0.717301	0.845	0.382	1.46005e-247	B Cells
TLE5	6.99826e-251	0.511508	0.51	0.137	8.92278e-247	B Cells
CD40	3.26671e-249	0.37826	0.338	0.065	4.16506e-245	B Cells
EIF2AK3	1.417e-247	0.257315	0.214	0.028	1.80667e-243	B Cells
RPL35	1.27956e-246	0.740169	0.929	0.488	1.63144e-242	B Cells
CYTIP	2.51612e-244	0.377401	0.369	0.077	3.20806e-240	B Cells
NFKB2	2.1788e-242	0.320305	0.297	0.052	2.77796e-238	B Cells
PLPP5	6.04209e-240	0.328025	0.276	0.047	7.70366e-236	B Cells
MRPS6	5.54131e-239	0.365399	0.262	0.043	7.06517e-235	B Cells
CD74	2.04481e-237	0.856166	0.995	0.962	2.60713e-233	B Cells
PTMA	1.10918e-235	0.828137	0.963	0.658	1.4142e-231	B Cells
NUDC	1.79149e-235	0.487489	0.368	0.081	2.28415e-231	B Cells
ID3	8.33187e-234	0.293791	0.204	0.027	1.06231e-229	B Cells
HSPD1	9.05116e-222	1.45323	0.523	0.181	1.15402e-217	B Cells
PLP2	1.28176e-221	0.317345	0.296	0.056	1.63424e-217	B Cells
EIF3F	6.90457e-220	0.505187	0.557	0.176	8.80333e-216	B Cells
EIF3L	5.23117e-215	0.434494	0.442	0.118	6.66974e-211	B Cells
ZNF107	1.14299e-214	0.276223	0.243	0.04	1.45731e-210	B Cells
PFDN5	1.14651e-214	0.647788	0.835	0.401	1.4618e-210	B Cells
CRIP1	6.19879e-209	0.426413	0.292	0.056	7.90346e-205	B Cells
NACA	3.34247e-207	0.646924	0.957	0.552	4.26165e-203	B Cells
TNFRSF13C	9.67125e-207	0.296012	0.282	0.054	1.23308e-202	B Cells
COX4I1	7.22698e-205	0.625598	0.771	0.342	9.21439e-201	B Cells
ETS1	3.9771e-204	0.322236	0.31	0.064	5.07081e-200	B Cells
YWHAZ	1.00575e-199	0.519001	0.578	0.199	1.28233e-195	B Cells
LY6E	1.42259e-195	0.338567	0.339	0.077	1.8138e-191	B Cells
TSPAN33	3.00179e-194	0.298929	0.283	0.057	3.82728e-190	B Cells
AHNAK	5.7761e-190	0.331557	0.325	0.072	7.36453e-186	B Cells
RBM38	1.43947e-188	0.262758	0.243	0.044	1.83533e-184	B Cells
PRKCB	8.65053e-188	0.34548	0.357	0.087	1.10294e-183	B Cells
CYB561A3	1.71083e-187	0.253144	0.227	0.039	2.18131e-183	B Cells
LTA4H	2.91874e-187	0.309844	0.31	0.069	3.7214e-183	B Cells
ST13	2.57504e-185	0.47841	0.45	0.137	3.28317e-181	B Cells
SYNGR2	4.47658e-181	0.626882	0.603	0.242	5.70764e-177	B Cells
ARID5B	1.24051e-180	0.322133	0.298	0.066	1.58165e-176	B Cells
LAPTM5	8.64721e-178	0.719816	0.833	0.486	1.10252e-173	B Cells
NFKBID	1.88612e-172	0.284809	0.232	0.044	2.4048e-168	B Cells
FXYD5	3.35138e-169	0.544167	0.641	0.27	4.27301e-165	B Cells
RPL37A	3.9523e-164	0.579697	0.878	0.481	5.03919e-160	B Cells
SMCHD1	1.09555e-161	0.436791	0.447	0.144	1.39682e-157	B Cells
ZCCHC7	1.4886e-161	0.277196	0.259	0.056	1.89796e-157	B Cells
BTF3	2.33215e-160	0.506909	0.71	0.317	2.97348e-156	B Cells
FBL	9.00343e-158	0.264105	0.254	0.055	1.14794e-153	B Cells
OAZ1	4.68391e-156	0.584357	0.788	0.414	5.97199e-152	B Cells
LIMD2	1.72515e-155	0.468705	0.516	0.191	2.19956e-151	B Cells
ADK	3.16411e-154	0.285327	0.288	0.069	4.03424e-150	B Cells
LSM7	6.23756e-154	0.373495	0.398	0.121	7.95289e-150	B Cells
ELOVL5	2.81134e-152	0.292132	0.296	0.073	3.58446e-148	B Cells
CCNI	1.67634e-151	0.438263	0.551	0.212	2.13733e-147	B Cells
ERP29	5.8896e-151	0.371152	0.41	0.128	7.50923e-147	B Cells
EIF3E	3.75054e-146	0.373098	0.405	0.129	4.78194e-142	B Cells
GAS5	7.89966e-146	0.415226	0.484	0.175	1.00721e-141	B Cells
PHACTR1	1.20959e-145	0.256848	0.235	0.05	1.54223e-141	B Cells
SNRPD2	3.62372e-144	0.393069	0.479	0.17	4.62024e-140	B Cells
UXT	6.38897e-143	0.33018	0.376	0.114	8.14593e-139	B Cells
CACYBP	2.90835e-139	0.67649	0.341	0.105	3.70815e-135	B Cells
NCF1	7.46963e-138	0.392842	0.444	0.154	9.52377e-134	B Cells
SNX2	2.2331e-136	0.355247	0.408	0.135	2.8472e-132	B Cells
STK17B	1.98881e-132	0.286353	0.315	0.088	2.53573e-128	B Cells
HLA-DRB1	2.06316e-131	0.701879	0.875	0.582	2.63053e-127	B Cells
RPL27A	6.85756e-128	0.442114	0.617	0.281	8.74338e-124	B Cells
HLA-DRB5	7.44109e-128	0.594404	0.78	0.426	9.48739e-124	B Cells
NR4A1	2.76075e-127	0.28582	0.196	0.04	3.51995e-123	B Cells
PHB2	1.74544e-126	0.288958	0.317	0.092	2.22543e-122	B Cells
SYPL1	5.00302e-126	0.276612	0.288	0.079	6.37884e-122	B Cells
SLC5A3	3.61185e-125	0.297906	0.216	0.049	4.60511e-121	B Cells
LAMTOR5	4.37931e-125	0.291642	0.31	0.09	5.58362e-121	B Cells
CPNE3	4.70376e-123	0.268113	0.263	0.069	5.99729e-119	B Cells
PARP1	1.66573e-121	0.294319	0.323	0.097	2.1238e-117	B Cells
SLC25A5	3.87892e-119	0.368396	0.418	0.153	4.94562e-115	B Cells
ANAPC16	1.61876e-116	0.297065	0.363	0.121	2.06392e-112	B Cells
YBX3	3.94239e-115	0.441259	0.396	0.148	5.02655e-111	B Cells
TOMM7	5.51124e-115	0.418307	0.576	0.262	7.02683e-111	B Cells
IRF1	1.44407e-113	0.32418	0.332	0.106	1.8412e-109	B Cells
SNX9	8.94125e-111	0.275543	0.304	0.093	1.14001e-106	B Cells
HSPH1	2.9982e-110	1.29813	0.439	0.198	3.8227e-106	B Cells
STK17A	2.82446e-109	0.336347	0.385	0.138	3.60118e-105	B Cells
RPL31	5.05211e-108	0.421861	0.736	0.398	6.44144e-104	B Cells
AHSA1	2.36107e-107	0.264921	0.224	0.058	3.01036e-103	B Cells
ZFAS1	1.47968e-106	0.342361	0.457	0.184	1.8866e-102	B Cells
CCT3	5.59686e-106	0.262034	0.285	0.086	7.13599e-102	B Cells
RCSD1	9.65517e-106	0.371956	0.39	0.147	1.23103e-101	B Cells
CIB1	1.03312e-105	0.295497	0.292	0.091	1.31723e-101	B Cells
NPM1	2.73222e-105	0.40351	0.619	0.303	3.48358e-101	B Cells
CD69	4.76699e-104	0.376895	0.358	0.124	6.07791e-100	B Cells
SNX3	1.61732e-103	0.366111	0.453	0.187	2.06209e-99	B Cells
TMEM123	2.43804e-102	0.286557	0.318	0.105	3.1085e-98	B Cells
SNHG29	3.32304e-102	0.407836	0.519	0.238	4.23688e-98	B Cells
HLA-DPA1	3.35757e-102	0.47107	0.884	0.57	4.2809e-98	B Cells
SLC25A6	1.34316e-99	0.402783	0.543	0.26	1.71253e-95	B Cells
COMMD6	1.65701e-97	0.351571	0.521	0.234	2.11268e-93	B Cells
PSME1	7.56625e-97	0.311853	0.411	0.162	9.64697e-93	B Cells
JUND	6.99027e-93	0.456003	0.582	0.292	8.91259e-89	B Cells
MTPN	1.49852e-91	0.278807	0.341	0.125	1.91061e-87	B Cells
HNRNPA1	2.63429e-91	0.393329	0.617	0.325	3.35872e-87	B Cells
EIF3H	2.8273e-91	0.302997	0.415	0.17	3.6048e-87	B Cells
EMP3	6.68784e-91	0.304147	0.398	0.156	8.52699e-87	B Cells
SEPTIN6	1.75e-90	0.267967	0.302	0.104	2.23125e-86	B Cells
SMAP2	3.32165e-89	0.384815	0.543	0.268	4.2351e-85	B Cells
HSPA8	5.05808e-88	0.942225	0.55	0.304	6.44906e-84	B Cells
ATP6V1G1	2.88814e-85	0.323197	0.397	0.166	3.68238e-81	B Cells
HSPE1	5.0599e-84	0.984675	0.439	0.22	6.45137e-80	B Cells
HLA-C	5.50711e-84	0.393146	0.8	0.485	7.02156e-80	B Cells
HLA-A	1.73515e-83	0.407593	0.745	0.447	2.21231e-79	B Cells
HSP90AA1	1.95526e-83	1.71204	0.657	0.48	2.49295e-79	B Cells
RPS24	2.13489e-82	0.396087	0.969	0.715	2.72198e-78	B Cells
MYL12A	3.80601e-74	0.31648	0.472	0.226	4.85266e-70	B Cells
LGALS1	1.39271e-73	0.344487	0.377	0.161	1.77571e-69	B Cells
RPL22L1	9.92672e-73	0.265156	0.368	0.156	1.26566e-68	B Cells
HSPB1	1.76248e-72	1.20345	0.547	0.343	2.24717e-68	B Cells
EIF3K	5.16907e-72	0.303226	0.443	0.209	6.59056e-68	B Cells
STIP1	4.18071e-71	0.27113	0.234	0.08	5.3304e-67	B Cells
RAN	4.64954e-67	0.262449	0.354	0.154	5.92817e-63	B Cells
RPS20	2.5235e-65	0.310996	0.496	0.261	3.21747e-61	B Cells
SNAP23	3.05454e-63	0.338649	0.365	0.171	3.89454e-59	B Cells
B2M	1.64249e-59	0.276514	0.994	0.917	2.09418e-55	B Cells
RPL38	1.0089e-55	0.289359	0.677	0.413	1.28635e-51	B Cells
PGK1	5.30868e-55	0.278416	0.353	0.169	6.76856e-51	B Cells
RPL36A	4.27796e-53	0.277022	0.803	0.528	5.45439e-49	B Cells
PNRC1	6.11031e-53	0.312535	0.651	0.415	7.79065e-49	B Cells
COX7C	6.06552e-52	0.269682	0.567	0.33	7.73354e-48	B Cells
PPIA	2.25824e-48	0.263523	0.669	0.418	2.87925e-44	B Cells
UCP2	1.86454e-47	0.265791	0.367	0.188	2.37729e-43	B Cells
GDI2	3.04741e-46	0.253555	0.365	0.19	3.88545e-42	B Cells
DNAJB6	5.02573e-42	0.267026	0.266	0.127	6.4078e-38	B Cells
HERPUD1	2.44066e-39	0.262913	0.41	0.237	3.11184e-35	B Cells
SARAF	5.93719e-39	0.284843	0.487	0.307	7.56992e-35	B Cells
JUNB	7.17778e-39	0.304632	0.538	0.336	9.15167e-35	B Cells
UBB	2.47654e-30	0.314899	0.357	0.215	3.15759e-26	B Cells
DNAJB1	1.11931e-12	0.951772	0.276	0.204	1.42712e-08	B Cells
HSPA1A	0.00041998	0.836739	0.426	0.578	1	B Cells
IL32	0	2.06197	0.866	0.031	0	CD8+ T Cells, TCM
CCL5	0	1.98116	0.86	0.044	0	CD8+ T Cells, TCM
RPS271	0	1.88742	0.996	0.605	0	CD8+ T Cells, TCM
RPS121	0	1.88347	0.993	0.606	0	CD8+ T Cells, TCM
RPL301	0	1.81759	0.998	0.644	0	CD8+ T Cells, TCM
RPL411	0	1.81417	0.997	0.744	0	CD8+ T Cells, TCM
RPS31	0	1.75674	0.987	0.544	0	CD8+ T Cells, TCM
RPL101	0	1.71448	0.998	0.747	0	CD8+ T Cells, TCM
RPS15A1	0	1.68482	0.994	0.6	0	CD8+ T Cells, TCM
RPS27A1	0	1.63535	0.99	0.558	0	CD8+ T Cells, TCM
RPL281	0	1.59431	0.998	0.723	0	CD8+ T Cells, TCM
EEF1A11	0	1.51118	0.998	0.84	0	CD8+ T Cells, TCM
IFITM1	0	1.50263	0.814	0.051	0	CD8+ T Cells, TCM
RPS141	0	1.49578	0.985	0.563	0	CD8+ T Cells, TCM
VIM1	0	1.45159	0.861	0.1	0	CD8+ T Cells, TCM
S100A4	0	1.44312	0.86	0.092	0	CD8+ T Cells, TCM
RPS4X1	0	1.41391	0.968	0.468	0	CD8+ T Cells, TCM
RPL35A1	0	1.40684	0.971	0.479	0	CD8+ T Cells, TCM
B2M1	0	1.37678	0.992	0.916	0	CD8+ T Cells, TCM
CD3E	0	1.35643	0.784	0.021	0	CD8+ T Cells, TCM
RPS211	0	1.33594	0.959	0.453	0	CD8+ T Cells, TCM
RPL141	0	1.33056	0.974	0.556	0	CD8+ T Cells, TCM
RPS3A1	0	1.32072	0.969	0.552	0	CD8+ T Cells, TCM
RPS181	0	1.31712	0.987	0.583	0	CD8+ T Cells, TCM
RPS281	0	1.31114	0.99	0.702	0	CD8+ T Cells, TCM
IL7R	0	1.30137	0.502	0.013	0	CD8+ T Cells, TCM
RPL18A1	0	1.26677	0.983	0.555	0	CD8+ T Cells, TCM
RPL391	0	1.26443	0.991	0.645	0	CD8+ T Cells, TCM
RPL321	0	1.26159	0.998	0.717	0	CD8+ T Cells, TCM
RPS71	0	1.25517	0.965	0.533	0	CD8+ T Cells, TCM
RPL111	0	1.24747	0.986	0.653	0	CD8+ T Cells, TCM
RPL7A1	0	1.23921	0.971	0.568	0	CD8+ T Cells, TCM
RPS131	0	1.1932	0.976	0.559	0	CD8+ T Cells, TCM
HLA-C1	0	1.18768	0.929	0.478	0	CD8+ T Cells, TCM
RPL191	0	1.17753	0.995	0.677	0	CD8+ T Cells, TCM
RPS51	0	1.17281	0.91	0.358	0	CD8+ T Cells, TCM
RPS151	0	1.16104	0.987	0.651	0	CD8+ T Cells, TCM
MYL12A1	0	1.15858	0.834	0.214	0	CD8+ T Cells, TCM
RPL131	0	1.15449	0.996	0.774	0	CD8+ T Cells, TCM
RPL81	0	1.14839	0.966	0.515	0	CD8+ T Cells, TCM
FAU1	0	1.14772	0.983	0.57	0	CD8+ T Cells, TCM
RPS231	0	1.14677	0.991	0.667	0	CD8+ T Cells, TCM
HLA-A1	0	1.1418	0.929	0.439	0	CD8+ T Cells, TCM
CD8A	0	1.09584	0.631	0.013	0	CD8+ T Cells, TCM
RPL51	0	1.08005	0.91	0.426	0	CD8+ T Cells, TCM
RPL341	0	1.07333	0.996	0.698	0	CD8+ T Cells, TCM
CD691	0	1.06858	0.57	0.116	0	CD8+ T Cells, TCM
RPL261	0	1.05875	0.984	0.625	0	CD8+ T Cells, TCM
RPL23A1	0	1.05813	0.938	0.447	0	CD8+ T Cells, TCM
CD7	0	1.05043	0.649	0.062	0	CD8+ T Cells, TCM
BTG11	0	1.03904	0.777	0.353	0	CD8+ T Cells, TCM
RPL361	0	1.01789	0.967	0.537	0	CD8+ T Cells, TCM
RPS191	0	1.01527	0.993	0.804	0	CD8+ T Cells, TCM
RPL181	0	1.01395	0.958	0.58	0	CD8+ T Cells, TCM
RPS22	0	1.00779	0.938	0.504	0	CD8+ T Cells, TCM
RPL211	0	1.00383	0.912	0.405	0	CD8+ T Cells, TCM
RPL33	0	0.998945	0.937	0.49	0	CD8+ T Cells, TCM
CXCR41	0	0.969056	0.588	0.087	0	CD8+ T Cells, TCM
RPL171	0	0.962054	0.905	0.421	0	CD8+ T Cells, TCM
RPS291	0	0.953556	0.825	0.288	0	CD8+ T Cells, TCM
DUSP2	0	0.951404	0.315	0.039	0	CD8+ T Cells, TCM
TSC22D31	0	0.946626	0.597	0.128	0	CD8+ T Cells, TCM
RPL10A1	0	0.933345	0.869	0.348	0	CD8+ T Cells, TCM
PPDPF1	0	0.921883	0.708	0.115	0	CD8+ T Cells, TCM
RPL291	0	0.917705	0.975	0.607	0	CD8+ T Cells, TCM
HLA-B1	0	0.916993	0.926	0.587	0	CD8+ T Cells, TCM
RPLP01	0	0.9052	0.894	0.478	0	CD8+ T Cells, TCM
RPSA1	0	0.904537	0.824	0.342	0	CD8+ T Cells, TCM
RPLP21	0	0.901109	0.965	0.58	0	CD8+ T Cells, TCM
RPS251	0	0.887089	0.961	0.582	0	CD8+ T Cells, TCM
NKG7	0	0.878874	0.63	0.053	0	CD8+ T Cells, TCM
CD521	0	0.878332	0.648	0.055	0	CD8+ T Cells, TCM
RPL121	0	0.872044	0.98	0.669	0	CD8+ T Cells, TCM
EEF1D1	0	0.864492	0.841	0.336	0	CD8+ T Cells, TCM
RPLP11	0	0.860355	0.994	0.806	0	CD8+ T Cells, TCM
RPL61	0	0.859167	0.909	0.528	0	CD8+ T Cells, TCM
RPS81	0	0.857437	0.992	0.773	0	CD8+ T Cells, TCM
RPL241	0	0.856228	0.904	0.466	0	CD8+ T Cells, TCM
RPS241	0	0.824908	0.98	0.712	0	CD8+ T Cells, TCM
EEF1B21	0	0.817271	0.83	0.377	0	CD8+ T Cells, TCM
RPL91	0	0.81221	0.892	0.464	0	CD8+ T Cells, TCM
S100A10	0	0.807163	0.7	0.073	0	CD8+ T Cells, TCM
RAC21	0	0.797545	0.648	0.108	0	CD8+ T Cells, TCM
CD2	0	0.790599	0.533	0.016	0	CD8+ T Cells, TCM
CD3D	0	0.773787	0.517	0.013	0	CD8+ T Cells, TCM
RACK11	0	0.772709	0.865	0.433	0	CD8+ T Cells, TCM
RPS61	0	0.771883	0.938	0.584	0	CD8+ T Cells, TCM
RPS161	0	0.767354	0.9	0.482	0	CD8+ T Cells, TCM
S100A6	0	0.744196	0.776	0.088	0	CD8+ T Cells, TCM
SH3BGRL3	0	0.741788	0.808	0.362	0	CD8+ T Cells, TCM
CST7	0	0.72433	0.54	0.036	0	CD8+ T Cells, TCM
RPL371	0	0.723588	0.98	0.696	0	CD8+ T Cells, TCM
IL2RG1	0	0.716018	0.561	0.044	0	CD8+ T Cells, TCM
CD8B	0	0.70275	0.416	0.007	0	CD8+ T Cells, TCM
CRIP11	0	0.701526	0.534	0.047	0	CD8+ T Cells, TCM
RPS4Y11	0	0.688866	0.632	0.209	0	CD8+ T Cells, TCM
RPL36AL	0	0.687118	0.722	0.283	0	CD8+ T Cells, TCM
RPL13A1	0	0.674991	0.819	0.413	0	CD8+ T Cells, TCM
RPL221	0	0.674007	0.828	0.418	0	CD8+ T Cells, TCM
C12orf571	0	0.659803	0.532	0.07	0	CD8+ T Cells, TCM
RPL351	0	0.658018	0.875	0.484	0	CD8+ T Cells, TCM
CTSW	0	0.655579	0.484	0.024	0	CD8+ T Cells, TCM
CD481	0	0.649896	0.501	0.038	0	CD8+ T Cells, TCM
LSP11	0	0.624846	0.522	0.064	0	CD8+ T Cells, TCM
ARHGDIB	0	0.617691	0.718	0.313	0	CD8+ T Cells, TCM
TOMM71	0	0.615531	0.679	0.255	0	CD8+ T Cells, TCM
GZMA	0	0.613612	0.379	0.022	0	CD8+ T Cells, TCM
CYTIP1	0	0.605608	0.481	0.07	0	CD8+ T Cells, TCM
SNRPD21	0	0.603429	0.596	0.163	0	CD8+ T Cells, TCM
FXYD51	0	0.600299	0.65	0.265	0	CD8+ T Cells, TCM
AHNAK1	0	0.596075	0.493	0.065	0	CD8+ T Cells, TCM
LCP1	0	0.585396	0.613	0.215	0	CD8+ T Cells, TCM
HINT11	0	0.550867	0.535	0.163	0	CD8+ T Cells, TCM
ETS11	0	0.541642	0.441	0.057	0	CD8+ T Cells, TCM
LY6E1	0	0.533982	0.466	0.071	0	CD8+ T Cells, TCM
ANXA1	0	0.530882	0.45	0.052	0	CD8+ T Cells, TCM
TRBC21	0	0.529817	0.352	0.018	0	CD8+ T Cells, TCM
PARP8	0	0.518615	0.474	0.096	0	CD8+ T Cells, TCM
TLE51	0	0.496807	0.497	0.134	0	CD8+ T Cells, TCM
PLP21	0	0.494187	0.388	0.05	0	CD8+ T Cells, TCM
FYN	0	0.485978	0.383	0.033	0	CD8+ T Cells, TCM
PSME11	0	0.476531	0.515	0.157	0	CD8+ T Cells, TCM
PLAAT4	0	0.472971	0.432	0.082	0	CD8+ T Cells, TCM
EMP31	0	0.469576	0.514	0.15	0	CD8+ T Cells, TCM
LDHB	0	0.464533	0.424	0.113	0	CD8+ T Cells, TCM
LIME1	0	0.458313	0.343	0.018	0	CD8+ T Cells, TCM
CD3G	0	0.453755	0.327	0.01	0	CD8+ T Cells, TCM
TAGLN21	0	0.444475	0.409	0.086	0	CD8+ T Cells, TCM
PRDM1	0	0.435922	0.363	0.067	0	CD8+ T Cells, TCM
SOCS1	0	0.435338	0.326	0.037	0	CD8+ T Cells, TCM
ARL4C	0	0.430452	0.379	0.058	0	CD8+ T Cells, TCM
CD441	0	0.430365	0.356	0.039	0	CD8+ T Cells, TCM
STK17B1	0	0.429983	0.395	0.083	0	CD8+ T Cells, TCM
KLRB1	0	0.412552	0.213	0.01	0	CD8+ T Cells, TCM
LCK	0	0.410539	0.299	0.013	0	CD8+ T Cells, TCM
SYTL3	0	0.401778	0.361	0.082	0	CD8+ T Cells, TCM
CCND3	0	0.4013	0.383	0.079	0	CD8+ T Cells, TCM
ACAP1	0	0.399575	0.33	0.026	0	CD8+ T Cells, TCM
SEPTIN1	0	0.399043	0.315	0.027	0	CD8+ T Cells, TCM
CD96	0	0.39804	0.283	0.011	0	CD8+ T Cells, TCM
LINC02446	0	0.393582	0.151	0.003	0	CD8+ T Cells, TCM
PRF1	0	0.384426	0.318	0.029	0	CD8+ T Cells, TCM
APRT	0	0.383232	0.408	0.11	0	CD8+ T Cells, TCM
CNN21	0	0.382334	0.308	0.027	0	CD8+ T Cells, TCM
GZMK	0	0.381953	0.177	0.002	0	CD8+ T Cells, TCM
GZMH	0	0.379212	0.259	0.021	0	CD8+ T Cells, TCM
KLRK1	0	0.376974	0.267	0.013	0	CD8+ T Cells, TCM
GZMM	0	0.373638	0.278	0.014	0	CD8+ T Cells, TCM
LEPROTL1	0	0.371245	0.359	0.086	0	CD8+ T Cells, TCM
HOPX	0	0.370207	0.281	0.018	0	CD8+ T Cells, TCM
KLRD1	0	0.366197	0.254	0.023	0	CD8+ T Cells, TCM
KLRC1	0	0.353495	0.162	0.003	0	CD8+ T Cells, TCM
CISH	0	0.348709	0.257	0.036	0	CD8+ T Cells, TCM
GBP5	0	0.348581	0.281	0.032	0	CD8+ T Cells, TCM
SEPTIN91	0	0.338868	0.297	0.048	0	CD8+ T Cells, TCM
ISG201	0	0.336128	0.275	0.03	0	CD8+ T Cells, TCM
TUBA4A	0	0.331165	0.25	0.016	0	CD8+ T Cells, TCM
LBH	0	0.32964	0.283	0.046	0	CD8+ T Cells, TCM
LGALS3	0	0.327439	0.274	0.036	0	CD8+ T Cells, TCM
ITM2A	0	0.326968	0.227	0.008	0	CD8+ T Cells, TCM
CBLB	0	0.325751	0.285	0.049	0	CD8+ T Cells, TCM
OXNAD1	0	0.325173	0.26	0.025	0	CD8+ T Cells, TCM
ADGRE5	0	0.318109	0.274	0.04	0	CD8+ T Cells, TCM
SUN2	0	0.317623	0.307	0.065	0	CD8+ T Cells, TCM
ITGA41	0	0.316675	0.268	0.036	0	CD8+ T Cells, TCM
RHOH1	0	0.314404	0.277	0.045	0	CD8+ T Cells, TCM
SKAP1	0	0.305529	0.231	0.014	0	CD8+ T Cells, TCM
SYNE2	0	0.297163	0.239	0.027	0	CD8+ T Cells, TCM
TC2N	0	0.293271	0.213	0.008	0	CD8+ T Cells, TCM
MDFIC	0	0.291852	0.218	0.01	0	CD8+ T Cells, TCM
ANXA61	0	0.281938	0.23	0.026	0	CD8+ T Cells, TCM
XCL1	0	0.273313	0.165	0.001	0	CD8+ T Cells, TCM
FKBP11	0	0.268192	0.197	0.019	0	CD8+ T Cells, TCM
IQGAP2	0	0.264582	0.228	0.037	0	CD8+ T Cells, TCM
THEMIS	0	0.264117	0.194	0.008	0	CD8+ T Cells, TCM
TRAV13-2	0	0.263955	0.111	0	0	CD8+ T Cells, TCM
SPOCK2	0	0.263471	0.197	0.015	0	CD8+ T Cells, TCM
ICAM31	0	0.263263	0.219	0.026	0	CD8+ T Cells, TCM
MYBL1	0	0.254138	0.194	0.017	0	CD8+ T Cells, TCM
BTF31	1.61529e-301	0.588186	0.71	0.313	2.05949e-297	CD8+ T Cells, TCM
SSR2	1.3436e-293	0.425332	0.467	0.148	1.71309e-289	CD8+ T Cells, TCM
PCED1B-AS1	1.59913e-289	0.414493	0.428	0.128	2.03889e-285	CD8+ T Cells, TCM
RABAC1	1.57218e-280	0.372453	0.399	0.115	2.00453e-276	CD8+ T Cells, TCM
RPS91	5.38037e-280	0.634985	0.858	0.477	6.85997e-276	CD8+ T Cells, TCM
MYL12B	1.55314e-272	0.458205	0.548	0.205	1.98025e-268	CD8+ T Cells, TCM
UBA521	4.37733e-268	0.569887	0.794	0.4	5.58109e-264	CD8+ T Cells, TCM
GIMAP7	4.62815e-268	0.319262	0.307	0.075	5.90089e-264	CD8+ T Cells, TCM
ACTG1	1.28973e-265	0.723714	0.792	0.461	1.64441e-261	CD8+ T Cells, TCM
PSMB9	4.25117e-263	0.315649	0.321	0.082	5.42025e-259	CD8+ T Cells, TCM
ABRACL	1.6605e-261	0.264313	0.246	0.052	2.11714e-257	CD8+ T Cells, TCM
HLA-F	2.36743e-260	0.354092	0.358	0.1	3.01847e-256	CD8+ T Cells, TCM
TMX4	2.67766e-260	0.268002	0.249	0.053	3.41401e-256	CD8+ T Cells, TCM
GSTK1	6.34881e-260	0.429243	0.475	0.165	8.09474e-256	CD8+ T Cells, TCM
TXNIP1	1.90809e-258	0.713114	0.633	0.288	2.43282e-254	CD8+ T Cells, TCM
CALM1	1.0536e-257	0.507938	0.663	0.292	1.34334e-253	CD8+ T Cells, TCM
CUTA	4.57124e-255	0.329323	0.338	0.092	5.82834e-251	CD8+ T Cells, TCM
EEF1G1	7.00335e-250	0.555527	0.648	0.293	8.92927e-246	CD8+ T Cells, TCM
GUK1	1.93492e-243	0.359037	0.404	0.128	2.46702e-239	CD8+ T Cells, TCM
OST4	2.69466e-240	0.445548	0.568	0.233	3.43569e-236	CD8+ T Cells, TCM
COMMD61	4.90329e-236	0.458638	0.561	0.23	6.2517e-232	CD8+ T Cells, TCM
CDKN1B	4.54973e-235	0.348914	0.324	0.091	5.8009e-231	CD8+ T Cells, TCM
RPL271	5.39673e-235	0.512501	0.717	0.351	6.88084e-231	CD8+ T Cells, TCM
MIF	1.83303e-233	0.468288	0.642	0.286	2.33711e-229	CD8+ T Cells, TCM
NACA1	3.4292e-227	0.552764	0.879	0.549	4.37223e-223	CD8+ T Cells, TCM
NOP531	1.10752e-224	0.385615	0.461	0.168	1.41209e-220	CD8+ T Cells, TCM
RPL151	7.99497e-223	0.547287	0.842	0.498	1.01936e-218	CD8+ T Cells, TCM
PFDN51	6.50084e-219	0.505235	0.752	0.398	8.28858e-215	CD8+ T Cells, TCM
FAM107B1	1.91334e-218	0.259377	0.26	0.064	2.43951e-214	CD8+ T Cells, TCM
YWHAZ1	1.98895e-218	0.40836	0.502	0.197	2.53592e-214	CD8+ T Cells, TCM
ATP5MG	2.5352e-216	0.452312	0.633	0.291	3.23239e-212	CD8+ T Cells, TCM
TRAF3IP3	7.81665e-215	0.303868	0.328	0.097	9.96623e-211	CD8+ T Cells, TCM
SARAF1	1.12359e-214	0.488062	0.631	0.301	1.43257e-210	CD8+ T Cells, TCM
TMA7	9.90628e-213	0.456334	0.661	0.317	1.26305e-208	CD8+ T Cells, TCM
CLEC2B	1.05914e-212	0.27504	0.271	0.07	1.35041e-208	CD8+ T Cells, TCM
LGALS11	5.06899e-212	0.386669	0.443	0.157	6.46296e-208	CD8+ T Cells, TCM
RBL2	2.01352e-211	0.295487	0.315	0.091	2.56724e-207	CD8+ T Cells, TCM
PFN1	1.1402e-209	0.589645	0.821	0.497	1.45375e-205	CD8+ T Cells, TCM
SSR4	2.72661e-209	0.448042	0.484	0.188	3.47643e-205	CD8+ T Cells, TCM
RPL311	1.08931e-208	0.491049	0.736	0.394	1.38887e-204	CD8+ T Cells, TCM
EIF3K1	6.35898e-208	0.386346	0.51	0.205	8.1077e-204	CD8+ T Cells, TCM
SOD11	4.01265e-207	0.308804	0.372	0.121	5.11613e-203	CD8+ T Cells, TCM
RPL71	2.18235e-206	0.466491	0.617	0.286	2.7825e-202	CD8+ T Cells, TCM
CCNI1	4.44821e-204	0.39756	0.51	0.209	5.67147e-200	CD8+ T Cells, TCM
RPL27A1	1.35997e-197	0.444975	0.595	0.278	1.73397e-193	CD8+ T Cells, TCM
ARF6	7.5789e-196	0.270922	0.283	0.08	9.6631e-192	CD8+ T Cells, TCM
HCST	2.88372e-191	0.470195	0.64	0.313	3.67674e-187	CD8+ T Cells, TCM
HSPA81	1.3045e-190	0.502961	0.624	0.299	1.66324e-186	CD8+ T Cells, TCM
RPL42	3.2529e-189	0.478374	0.674	0.351	4.14745e-185	CD8+ T Cells, TCM
TPT1	6.56606e-189	0.53141	0.986	0.83	8.37173e-185	CD8+ T Cells, TCM
MZT2B	6.72985e-189	0.329945	0.418	0.155	8.58055e-185	CD8+ T Cells, TCM
HNRNPA11	1.14799e-188	0.477139	0.631	0.322	1.46369e-184	CD8+ T Cells, TCM
RESF1	2.02476e-187	0.352024	0.424	0.158	2.58157e-183	CD8+ T Cells, TCM
COX7A2	1.26524e-185	0.313665	0.398	0.144	1.61319e-181	CD8+ T Cells, TCM
GMFG	1.33082e-184	0.328495	0.423	0.159	1.69679e-180	CD8+ T Cells, TCM
PRDX6	7.72203e-183	0.272026	0.298	0.091	9.84559e-179	CD8+ T Cells, TCM
H1FX	9.72388e-183	0.631397	0.46	0.194	1.23979e-178	CD8+ T Cells, TCM
RPL37A1	2.11302e-175	0.458184	0.805	0.479	2.6941e-171	CD8+ T Cells, TCM
COX7C1	1.32968e-174	0.413995	0.642	0.325	1.69534e-170	CD8+ T Cells, TCM
RPL381	5.41095e-174	0.481243	0.717	0.409	6.89896e-170	CD8+ T Cells, TCM
COX4I11	1.65544e-173	0.41597	0.662	0.34	2.11068e-169	CD8+ T Cells, TCM
ERP291	3.7587e-173	0.301228	0.358	0.127	4.79235e-169	CD8+ T Cells, TCM
VAMP2	2.58412e-172	0.291418	0.337	0.115	3.29476e-168	CD8+ T Cells, TCM
CD99	7.73308e-172	0.423514	0.617	0.314	9.85968e-168	CD8+ T Cells, TCM
CIB11	1.48382e-169	0.257311	0.286	0.088	1.89187e-165	CD8+ T Cells, TCM
PAXX	1.89297e-168	0.313135	0.369	0.136	2.41354e-164	CD8+ T Cells, TCM
UXT1	1.33989e-165	0.282214	0.327	0.112	1.70835e-161	CD8+ T Cells, TCM
IFITM2	3.20816e-164	0.365619	0.515	0.23	4.09041e-160	CD8+ T Cells, TCM
CORO1A	4.29017e-164	0.411478	0.584	0.293	5.46996e-160	CD8+ T Cells, TCM
SNHG291	3.55266e-163	0.483913	0.511	0.235	4.52964e-159	CD8+ T Cells, TCM
CLIC1	1.46029e-161	0.39071	0.576	0.282	1.86187e-157	CD8+ T Cells, TCM
LTB1	1.27552e-158	0.252397	0.149	0.031	1.62629e-154	CD8+ T Cells, TCM
EMB	7.84772e-158	0.261392	0.296	0.097	1.00058e-153	CD8+ T Cells, TCM
NPM11	4.50359e-156	0.421959	0.588	0.301	5.74208e-152	CD8+ T Cells, TCM
WIPF1	2.13436e-154	0.282388	0.356	0.132	2.72131e-150	CD8+ T Cells, TCM
CNBP	3.92335e-153	0.335508	0.472	0.212	5.00228e-149	CD8+ T Cells, TCM
ANAPC161	2.65596e-152	0.269096	0.33	0.119	3.38635e-148	CD8+ T Cells, TCM
PPIA1	1.57927e-150	0.402206	0.72	0.414	2.01357e-146	CD8+ T Cells, TCM
ACTB	1.86039e-150	0.614617	0.979	0.923	2.37199e-146	CD8+ T Cells, TCM
EIF4B	1.51477e-149	0.29475	0.373	0.146	1.93133e-145	CD8+ T Cells, TCM
POLR2L	7.77363e-149	0.270904	0.319	0.114	9.91137e-145	CD8+ T Cells, TCM
EIF3F1	2.31138e-148	0.311727	0.419	0.176	2.94701e-144	CD8+ T Cells, TCM
GAS51	1.23383e-142	0.335406	0.407	0.173	1.57313e-138	CD8+ T Cells, TCM
NDUFA4	8.17289e-140	0.3094	0.402	0.17	1.04204e-135	CD8+ T Cells, TCM
MYH9	9.68053e-140	0.320306	0.411	0.177	1.23427e-135	CD8+ T Cells, TCM
CFL1	1.41857e-137	0.426044	0.729	0.45	1.80868e-133	CD8+ T Cells, TCM
SKP1	1.79025e-130	0.28628	0.414	0.183	2.28257e-126	CD8+ T Cells, TCM
MYL6	2.09881e-125	0.373575	0.664	0.387	2.67598e-121	CD8+ T Cells, TCM
UQCR11	1.89859e-123	0.296973	0.46	0.218	2.4207e-119	CD8+ T Cells, TCM
TMSB10	5.40412e-121	0.398418	0.964	0.779	6.89025e-117	CD8+ T Cells, TCM
PTMA1	1.16468e-120	0.386067	0.889	0.657	1.48496e-116	CD8+ T Cells, TCM
CHCHD2	4.27905e-119	0.27661	0.432	0.201	5.45579e-115	CD8+ T Cells, TCM
PTP4A2	2.51089e-117	0.253601	0.351	0.148	3.20138e-113	CD8+ T Cells, TCM
EIF3E1	4.25728e-115	0.262185	0.315	0.128	5.42803e-111	CD8+ T Cells, TCM
HIST1H1D	7.02128e-113	0.284822	0.279	0.106	8.95213e-109	CD8+ T Cells, TCM
HLA-E	1.54814e-111	0.397314	0.711	0.472	1.97388e-107	CD8+ T Cells, TCM
RPS26	3.88568e-111	1.03905	0.574	0.344	4.95424e-107	CD8+ T Cells, TCM
EIF3H1	3.92721e-107	0.265777	0.369	0.168	5.00719e-103	CD8+ T Cells, TCM
RPL36A1	5.01149e-102	0.331011	0.794	0.525	6.38965e-98	CD8+ T Cells, TCM
SUB1	5.24096e-97	0.250582	0.369	0.173	6.68223e-93	CD8+ T Cells, TCM
EEF21	1.79322e-91	0.37677	0.558	0.345	2.28635e-87	CD8+ T Cells, TCM
ATP5MC2	8.10627e-91	0.277115	0.605	0.357	1.03355e-86	CD8+ T Cells, TCM
CITED2	1.25638e-83	0.308469	0.238	0.097	1.60188e-79	CD8+ T Cells, TCM
ATP5F1E	2.77296e-78	0.289366	0.696	0.463	3.53553e-74	CD8+ T Cells, TCM
UBB1	8.58e-72	0.263775	0.391	0.212	1.09395e-67	CD8+ T Cells, TCM
EIF1	9.58803e-70	0.286513	0.747	0.533	1.22247e-65	CD8+ T Cells, TCM
ZFP36L2	1.35118e-60	0.38001	0.609	0.418	1.72275e-56	CD8+ T Cells, TCM
PNRC11	6.95837e-56	0.265985	0.594	0.414	8.87192e-52	CD8+ T Cells, TCM
MTRNR2L8	6.69016e-55	1.22983	0.161	0.068	8.52996e-51	CD8+ T Cells, TCM
JUND1	5.57153e-42	0.268293	0.442	0.292	7.1037e-38	CD8+ T Cells, TCM
IER2	1.68363e-39	0.428434	0.411	0.28	2.14662e-35	CD8+ T Cells, TCM
JUNB1	5.8974e-17	0.472896	0.403	0.337	7.51919e-13	CD8+ T Cells, TCM
H3F3B	5.06733e-14	0.58969	0.595	0.522	6.46085e-10	CD8+ T Cells, TCM
JUN	5.48526e-12	0.437957	0.441	0.384	6.99371e-08	CD8+ T Cells, TCM
NKG71	0	2.15226	0.591	0.041	0	CD8+ T Cells, TEM
GNLY	0	1.8677	0.456	0.045	0	CD8+ T Cells, TEM
CCL51	0	1.68166	0.67	0.034	0	CD8+ T Cells, TEM
PRF11	0	1.4128	0.51	0.012	0	CD8+ T Cells, TEM
GZMB	0	1.40308	0.429	0.006	0	CD8+ T Cells, TEM
CST71	0	1.37	0.515	0.025	0	CD8+ T Cells, TEM
IL321	0	1.25932	0.486	0.03	0	CD8+ T Cells, TEM
IFITM11	0	1.12502	0.485	0.049	0	CD8+ T Cells, TEM
HLA-A2	0	1.07129	0.763	0.435	0	CD8+ T Cells, TEM
HLA-C2	0	1.06157	0.754	0.476	0	CD8+ T Cells, TEM
B2M2	0	1.02856	0.977	0.915	0	CD8+ T Cells, TEM
AHNAK2	0	0.909517	0.521	0.052	0	CD8+ T Cells, TEM
GZMH1	0	0.897021	0.382	0.009	0	CD8+ T Cells, TEM
DUSP21	0	0.890423	0.397	0.028	0	CD8+ T Cells, TEM
CTSW1	0	0.873995	0.408	0.017	0	CD8+ T Cells, TEM
MT-CO1	0	0.839525	0.999	0.987	0	CD8+ T Cells, TEM
HLA-B2	0	0.794004	0.825	0.584	0	CD8+ T Cells, TEM
GZMA1	0	0.786059	0.369	0.013	0	CD8+ T Cells, TEM
ETS12	0	0.782082	0.5	0.045	0	CD8+ T Cells, TEM
KLRD11	0	0.765668	0.412	0.009	0	CD8+ T Cells, TEM
ARL4C1	0	0.758542	0.464	0.045	0	CD8+ T Cells, TEM
FYN1	0	0.758467	0.473	0.02	0	CD8+ T Cells, TEM
PTPRC	0	0.749049	0.724	0.436	0	CD8+ T Cells, TEM
CD71	0	0.728931	0.403	0.061	0	CD8+ T Cells, TEM
S100A41	0	0.726019	0.451	0.094	0	CD8+ T Cells, TEM
SYNE21	0	0.69929	0.4	0.013	0	CD8+ T Cells, TEM
BTG12	0	0.684772	0.685	0.347	0	CD8+ T Cells, TEM
IL2RG2	0	0.656449	0.422	0.039	0	CD8+ T Cells, TEM
ITGA42	0	0.6525	0.423	0.022	0	CD8+ T Cells, TEM
VIM2	0	0.626919	0.509	0.099	0	CD8+ T Cells, TEM
IL7R1	0	0.623785	0.204	0.017	0	CD8+ T Cells, TEM
RAC22	0	0.623185	0.437	0.106	0	CD8+ T Cells, TEM
CRIP12	0	0.618005	0.359	0.044	0	CD8+ T Cells, TEM
MYL12A2	0	0.615632	0.486	0.216	0	CD8+ T Cells, TEM
CD3E1	0	0.604804	0.354	0.025	0	CD8+ T Cells, TEM
FLNA	0	0.59902	0.4	0.04	0	CD8+ T Cells, TEM
SYTL31	0	0.578589	0.403	0.072	0	CD8+ T Cells, TEM
CD247	0	0.538648	0.309	0.007	0	CD8+ T Cells, TEM
CD692	0	0.532053	0.361	0.115	0	CD8+ T Cells, TEM
FGFBP2	0	0.527293	0.23	0.001	0	CD8+ T Cells, TEM
GBP51	0	0.517467	0.329	0.023	0	CD8+ T Cells, TEM
LCP11	0	0.503687	0.489	0.212	0	CD8+ T Cells, TEM
CD522	0	0.481816	0.307	0.058	0	CD8+ T Cells, TEM
LSP12	0	0.475845	0.366	0.061	0	CD8+ T Cells, TEM
TSC22D32	0	0.47579	0.4	0.126	0	CD8+ T Cells, TEM
TLE52	0	0.472228	0.41	0.129	0	CD8+ T Cells, TEM
YWHAZ2	0	0.469061	0.461	0.191	0	CD8+ T Cells, TEM
CBLB1	0	0.467198	0.319	0.042	0	CD8+ T Cells, TEM
SYNE1	0	0.462506	0.31	0.034	0	CD8+ T Cells, TEM
TRBC1	0	0.461639	0.239	0.005	0	CD8+ T Cells, TEM
CYTIP2	0	0.44846	0.352	0.067	0	CD8+ T Cells, TEM
KLRC2	0	0.448138	0.195	0.002	0	CD8+ T Cells, TEM
CXCR42	0	0.441584	0.351	0.087	0	CD8+ T Cells, TEM
ISG202	0	0.428251	0.288	0.023	0	CD8+ T Cells, TEM
PLAAT41	0	0.422639	0.323	0.08	0	CD8+ T Cells, TEM
STK17B2	0	0.416974	0.33	0.079	0	CD8+ T Cells, TEM
IKZF31	0	0.413752	0.26	0.013	0	CD8+ T Cells, TEM
SPON2	0	0.408161	0.202	0.003	0	CD8+ T Cells, TEM
TRBC22	0	0.406032	0.239	0.015	0	CD8+ T Cells, TEM
CD21	0	0.404513	0.27	0.017	0	CD8+ T Cells, TEM
IRF11	0	0.403024	0.333	0.098	0	CD8+ T Cells, TEM
CD8A1	0	0.398825	0.216	0.02	0	CD8+ T Cells, TEM
ZAP70	0	0.395654	0.27	0.005	0	CD8+ T Cells, TEM
GZMM1	0	0.391829	0.252	0.009	0	CD8+ T Cells, TEM
PRKCH	0	0.391167	0.305	0.052	0	CD8+ T Cells, TEM
PPDPF2	0	0.390531	0.345	0.119	0	CD8+ T Cells, TEM
LITAF	0	0.385804	0.33	0.101	0	CD8+ T Cells, TEM
HOPX1	0	0.385708	0.236	0.014	0	CD8+ T Cells, TEM
PARP81	0	0.385141	0.32	0.095	0	CD8+ T Cells, TEM
GNG2	0	0.383792	0.303	0.061	0	CD8+ T Cells, TEM
RORA	0	0.381997	0.23	0.006	0	CD8+ T Cells, TEM
ABHD17A	0	0.38117	0.316	0.077	0	CD8+ T Cells, TEM
CD3D1	0	0.380229	0.226	0.016	0	CD8+ T Cells, TEM
MYBL11	0	0.379921	0.246	0.01	0	CD8+ T Cells, TEM
AREG	0	0.378542	0.179	0.024	0	CD8+ T Cells, TEM
PPP2R5C	0	0.378472	0.319	0.093	0	CD8+ T Cells, TEM
LAIR2	0	0.376049	0.205	0.005	0	CD8+ T Cells, TEM
SH2D2A	0	0.376048	0.237	0.005	0	CD8+ T Cells, TEM
SUN21	0	0.374579	0.31	0.059	0	CD8+ T Cells, TEM
SLC38A11	0	0.371382	0.252	0.012	0	CD8+ T Cells, TEM
METRNL	0	0.366384	0.287	0.075	0	CD8+ T Cells, TEM
PRDM11	0	0.366211	0.291	0.063	0	CD8+ T Cells, TEM
CCL4	0	0.361642	0.374	0.098	0	CD8+ T Cells, TEM
ITK	0	0.357732	0.229	0.004	0	CD8+ T Cells, TEM
TAGLN22	0	0.356833	0.3	0.083	0	CD8+ T Cells, TEM
IQGAP21	0	0.355525	0.266	0.031	0	CD8+ T Cells, TEM
KLF21	0	0.353758	0.31	0.092	0	CD8+ T Cells, TEM
KLRK11	0	0.34855	0.233	0.009	0	CD8+ T Cells, TEM
KLRB11	0	0.347431	0.171	0.007	0	CD8+ T Cells, TEM
LCK1	0	0.346975	0.238	0.009	0	CD8+ T Cells, TEM
ACAP11	0	0.33977	0.251	0.022	0	CD8+ T Cells, TEM
CYFIP21	0	0.336886	0.235	0.013	0	CD8+ T Cells, TEM
CLEC2D	0	0.33179	0.247	0.049	0	CD8+ T Cells, TEM
GIMAP71	0	0.330199	0.282	0.07	0	CD8+ T Cells, TEM
ANXA62	0	0.326602	0.239	0.02	0	CD8+ T Cells, TEM
STAT4	0	0.325215	0.219	0.005	0	CD8+ T Cells, TEM
CD482	0	0.318804	0.261	0.039	0	CD8+ T Cells, TEM
ANXA11	0	0.318501	0.265	0.051	0	CD8+ T Cells, TEM
SPOCK21	0	0.318101	0.212	0.009	0	CD8+ T Cells, TEM
LY6E2	0	0.316749	0.271	0.071	0	CD8+ T Cells, TEM
IQGAP1	0	0.31498	0.29	0.086	0	CD8+ T Cells, TEM
SEPTIN92	0	0.313997	0.256	0.044	0	CD8+ T Cells, TEM
PDE7A1	0	0.313615	0.248	0.061	0	CD8+ T Cells, TEM
UTRN	0	0.311468	0.266	0.068	0	CD8+ T Cells, TEM
ADGRE51	0	0.310195	0.245	0.036	0	CD8+ T Cells, TEM
PYHIN1	0	0.309343	0.214	0.004	0	CD8+ T Cells, TEM
LBH1	0	0.304401	0.237	0.042	0	CD8+ T Cells, TEM
CD442	0	0.297217	0.23	0.038	0	CD8+ T Cells, TEM
SKAP11	0	0.294677	0.209	0.01	0	CD8+ T Cells, TEM
RIPOR21	0	0.294405	0.213	0.028	0	CD8+ T Cells, TEM
PSMB91	0	0.293528	0.271	0.079	0	CD8+ T Cells, TEM
TRG-AS1	0	0.292494	0.199	0.013	0	CD8+ T Cells, TEM
ARAP2	0	0.289145	0.254	0.072	0	CD8+ T Cells, TEM
LINC00861	0	0.286972	0.181	0.004	0	CD8+ T Cells, TEM
CNOT6L	0	0.283904	0.212	0.048	0	CD8+ T Cells, TEM
CCDC88C	0	0.282598	0.194	0.006	0	CD8+ T Cells, TEM
SLC9A3R1	0	0.281051	0.213	0.024	0	CD8+ T Cells, TEM
C12orf572	0	0.279857	0.256	0.073	0	CD8+ T Cells, TEM
CEMIP2	0	0.27949	0.2	0.04	0	CD8+ T Cells, TEM
S100A101	0	0.279325	0.345	0.076	0	CD8+ T Cells, TEM
S1PR5	0	0.276174	0.177	0.001	0	CD8+ T Cells, TEM
PTPN4	0	0.271423	0.219	0.037	0	CD8+ T Cells, TEM
RUNX3	0	0.27104	0.195	0.011	0	CD8+ T Cells, TEM
ADD31	0	0.263478	0.206	0.024	0	CD8+ T Cells, TEM
PITPNC1	0	0.263087	0.198	0.027	0	CD8+ T Cells, TEM
LIME11	0	0.259465	0.19	0.017	0	CD8+ T Cells, TEM
TBC1D10C1	0	0.255468	0.194	0.015	0	CD8+ T Cells, TEM
CD3G1	0	0.254568	0.161	0.011	0	CD8+ T Cells, TEM
CCND31	3.01244e-301	0.283866	0.263	0.078	3.84086e-297	CD8+ T Cells, TEM
AKNA	2.38085e-298	0.390974	0.328	0.116	3.03558e-294	CD8+ T Cells, TEM
WIPF11	2.14191e-294	0.350875	0.348	0.127	2.73093e-290	CD8+ T Cells, TEM
MT-CO2	3.65991e-293	0.609605	0.991	0.942	4.66639e-289	CD8+ T Cells, TEM
RBL21	1.489e-269	0.297708	0.271	0.088	1.89848e-265	CD8+ T Cells, TEM
MT-ATP6	1.54625e-261	0.620703	0.94	0.813	1.97147e-257	CD8+ T Cells, TEM
CALM11	1.0132e-259	0.509129	0.532	0.29	1.29183e-255	CD8+ T Cells, TEM
TXNIP2	2.19594e-245	0.516396	0.529	0.285	2.79982e-241	CD8+ T Cells, TEM
EEF1A12	1.60321e-227	0.654393	0.902	0.841	2.04409e-223	CD8+ T Cells, TEM
RPS32	5.48262e-227	0.670091	0.709	0.547	6.99035e-223	CD8+ T Cells, TEM
PIP4K2A	5.64056e-225	0.290472	0.28	0.103	7.19171e-221	CD8+ T Cells, TEM
SMCHD11	3.77424e-224	0.363051	0.333	0.139	4.81216e-220	CD8+ T Cells, TEM
HSPA82	5.19736e-218	0.51009	0.529	0.296	6.62663e-214	CD8+ T Cells, TEM
RPS272	1.46569e-215	0.773141	0.731	0.61	1.86875e-211	CD8+ T Cells, TEM
JAK1	5.04703e-212	0.339424	0.37	0.167	6.43497e-208	CD8+ T Cells, TEM
PSME12	1.96725e-207	0.353339	0.349	0.157	2.50825e-203	CD8+ T Cells, TEM
CMC1	8.45702e-207	0.274744	0.178	0.052	1.07827e-202	CD8+ T Cells, TEM
HLA-F1	5.56413e-206	0.25947	0.265	0.099	7.09426e-202	CD8+ T Cells, TEM
RPS27A2	9.6261e-197	0.616599	0.713	0.562	1.22733e-192	CD8+ T Cells, TEM
MYH91	5.42696e-190	0.342086	0.365	0.174	6.91937e-186	CD8+ T Cells, TEM
MTRNR2L12	1.38827e-188	0.577564	0.966	0.889	1.77004e-184	CD8+ T Cells, TEM
STK10	1.02098e-187	0.252804	0.266	0.104	1.30175e-183	CD8+ T Cells, TEM
RPSA2	4.49585e-182	0.460708	0.548	0.344	5.73221e-178	CD8+ T Cells, TEM
MT-CO3	8.89927e-182	0.500234	0.979	0.926	1.13466e-177	CD8+ T Cells, TEM
RESF11	5.21083e-173	0.383089	0.332	0.157	6.64381e-169	CD8+ T Cells, TEM
RPL282	3.06275e-172	0.554368	0.821	0.725	3.905e-168	CD8+ T Cells, TEM
RPS15A2	6.53243e-169	0.593231	0.733	0.604	8.32885e-165	CD8+ T Cells, TEM
EMB1	6.92313e-169	0.253021	0.243	0.095	8.827e-165	CD8+ T Cells, TEM
IFITM21	2.32877e-167	0.443803	0.414	0.228	2.96918e-163	CD8+ T Cells, TEM
RPS122	4.25204e-167	0.678806	0.728	0.61	5.42135e-163	CD8+ T Cells, TEM
PCED1B-AS11	1.05374e-165	0.272801	0.291	0.128	1.34352e-161	CD8+ T Cells, TEM
HLA-E1	1.30523e-165	0.42312	0.641	0.47	1.66417e-161	CD8+ T Cells, TEM
PFN11	1.3721e-162	0.586579	0.642	0.499	1.74942e-158	CD8+ T Cells, TEM
RPL310	1.44263e-161	0.509067	0.646	0.495	1.83935e-157	CD8+ T Cells, TEM
EEF1D2	1.39352e-158	0.41323	0.524	0.34	1.77674e-154	CD8+ T Cells, TEM
MT-ND4	9.38096e-155	0.464369	0.848	0.688	1.19607e-150	CD8+ T Cells, TEM
RPL412	9.34234e-153	0.604384	0.824	0.747	1.19115e-148	CD8+ T Cells, TEM
RPL302	6.77116e-146	0.513583	0.77	0.647	8.63322e-142	CD8+ T Cells, TEM
SH3BGRL31	3.71827e-142	0.44279	0.532	0.366	4.7408e-138	CD8+ T Cells, TEM
BCL2	2.56843e-139	0.296274	0.232	0.099	3.27475e-135	CD8+ T Cells, TEM
RPL102	2.4772e-136	0.547801	0.818	0.75	3.15844e-132	CD8+ T Cells, TEM
RPS182	1.3289e-131	0.553577	0.68	0.589	1.69434e-127	CD8+ T Cells, TEM
MT-ND4L	2.39417e-129	0.383411	0.929	0.804	3.05257e-125	CD8+ T Cells, TEM
SEPTIN7	1.33106e-127	0.25669	0.347	0.183	1.6971e-123	CD8+ T Cells, TEM
RPL7A2	4.39215e-118	0.415059	0.692	0.572	5.59999e-114	CD8+ T Cells, TEM
ACTG11	6.04394e-116	0.447194	0.601	0.463	7.70603e-112	CD8+ T Cells, TEM
MT-ND5	3.55134e-113	0.411158	0.713	0.551	4.52796e-109	CD8+ T Cells, TEM
CORO1A1	8.7235e-113	0.324112	0.452	0.293	1.11225e-108	CD8+ T Cells, TEM
RNF213	1.28357e-112	0.339138	0.419	0.257	1.63655e-108	CD8+ T Cells, TEM
RPS52	9.18922e-112	0.337999	0.524	0.365	1.17163e-107	CD8+ T Cells, TEM
RPL18A2	3.89036e-107	0.424702	0.666	0.561	4.9602e-103	CD8+ T Cells, TEM
STK4	6.50969e-107	0.259842	0.366	0.213	8.29986e-103	CD8+ T Cells, TEM
RPL23A2	1.7844e-105	0.436303	0.568	0.454	2.27511e-101	CD8+ T Cells, TEM
ARHGDIB1	1.08366e-99	0.310451	0.465	0.316	1.38166e-95	CD8+ T Cells, TEM
RPL172	4.54855e-94	0.340899	0.567	0.427	5.7994e-90	CD8+ T Cells, TEM
RPS4X2	5.16931e-94	0.42831	0.592	0.475	6.59087e-90	CD8+ T Cells, TEM
MT-CYB	2.38401e-92	0.406412	0.956	0.905	3.03961e-88	CD8+ T Cells, TEM
RPL10A2	6.56856e-87	0.302286	0.494	0.355	8.37492e-83	CD8+ T Cells, TEM
DNAJB11	2.97409e-84	0.461917	0.327	0.199	3.79196e-80	CD8+ T Cells, TEM
RPL212	4.80947e-82	0.370777	0.535	0.413	6.13207e-78	CD8+ T Cells, TEM
EFHD2	1.57302e-80	0.261767	0.355	0.227	2.0056e-76	CD8+ T Cells, TEM
RPS210	3.11394e-79	0.336692	0.626	0.51	3.97028e-75	CD8+ T Cells, TEM
RPL82	3.10537e-74	0.336422	0.626	0.522	3.95934e-70	CD8+ T Cells, TEM
RPL35A2	7.36282e-69	0.35229	0.584	0.487	9.3876e-65	CD8+ T Cells, TEM
RPLP02	1.08621e-68	0.291594	0.602	0.483	1.38492e-64	CD8+ T Cells, TEM
RPS72	4.62336e-68	0.343257	0.626	0.54	5.89478e-64	CD8+ T Cells, TEM
RPS142	9.45949e-68	0.360794	0.652	0.57	1.20608e-63	CD8+ T Cells, TEM
ARPC2	3.11855e-66	0.253104	0.431	0.312	3.97615e-62	CD8+ T Cells, TEM
RPL132	3.68657e-66	0.295529	0.825	0.778	4.70038e-62	CD8+ T Cells, TEM
RPL142	3.81206e-64	0.301939	0.658	0.562	4.86038e-60	CD8+ T Cells, TEM
RPL192	1.80798e-63	0.334902	0.736	0.683	2.30517e-59	CD8+ T Cells, TEM
RPS212	7.40626e-63	0.315412	0.555	0.461	9.44298e-59	CD8+ T Cells, TEM
RPS3A2	7.10577e-62	0.257218	0.675	0.557	9.05985e-58	CD8+ T Cells, TEM
ZFP36L21	3.72038e-61	0.300821	0.546	0.417	4.74349e-57	CD8+ T Cells, TEM
MACF1	1.35729e-60	0.260237	0.345	0.234	1.73054e-56	CD8+ T Cells, TEM
RPS292	1.14315e-58	0.250121	0.409	0.296	1.45751e-54	CD8+ T Cells, TEM
MBNL1	3.68018e-57	0.273464	0.427	0.313	4.69223e-53	CD8+ T Cells, TEM
RPS192	2.00967e-55	0.351863	0.827	0.808	2.56233e-51	CD8+ T Cells, TEM
RPS152	1.10657e-54	0.317747	0.711	0.657	1.41088e-50	CD8+ T Cells, TEM
RPL112	1.73594e-54	0.282123	0.73	0.658	2.21332e-50	CD8+ T Cells, TEM
RPL262	7.35896e-50	0.287188	0.688	0.631	9.38268e-46	CD8+ T Cells, TEM
RPL62	7.70303e-45	0.26343	0.608	0.534	9.82136e-41	CD8+ T Cells, TEM
FAU2	1.22218e-42	0.252592	0.642	0.577	1.55829e-38	CD8+ T Cells, TEM
HSP90AA11	2.63059e-22	0.276141	0.558	0.479	3.354e-18	CD8+ T Cells, TEM
SPP1	0	1.50269	0.973	0.737	0	Microglia, DAM
GLDN	0	1.0911	0.611	0.184	0	Microglia, DAM
SOCS6	0	0.495187	0.471	0.193	0	Microglia, DAM
LPL	0	0.299499	0.203	0.031	0	Microglia, DAM
MYO1E	3.88733e-284	0.414149	0.372	0.133	4.95635e-280	Microglia, DAM
SCIN	1.70245e-256	0.510964	0.613	0.322	2.17062e-252	Microglia, DAM
PADI2	4.53702e-238	0.41225	0.431	0.188	5.7847e-234	Microglia, DAM
RTTN	4.71467e-232	0.344953	0.283	0.096	6.0112e-228	Microglia, DAM
NEAT1	1.21797e-224	0.716187	0.895	0.754	1.55292e-220	Microglia, DAM
OLR1	8.68202e-208	0.350193	0.433	0.198	1.10696e-203	Microglia, DAM
MALAT1	1.24138e-201	0.493996	0.996	0.993	1.58277e-197	Microglia, DAM
ITGAX	3.82081e-201	0.374194	0.447	0.213	4.87154e-197	Microglia, DAM
PLXDC2	4.07516e-174	0.426173	0.683	0.441	5.19583e-170	Microglia, DAM
CD84	8.96792e-173	0.34312	0.429	0.213	1.14341e-168	Microglia, DAM
TGFBR1	2.04058e-172	0.403732	0.507	0.277	2.60174e-168	Microglia, DAM
ST6GAL1	2.55359e-168	0.417921	0.571	0.335	3.25583e-164	Microglia, DAM
CD831	7.74921e-166	0.283755	0.338	0.145	9.88024e-162	Microglia, DAM
LIMS1	8.14649e-146	0.262275	0.338	0.157	1.03868e-141	Microglia, DAM
BMP2K	2.09014e-145	0.394044	0.57	0.352	2.66493e-141	Microglia, DAM
LIPA	2.71462e-127	0.274949	0.292	0.135	3.46114e-123	Microglia, DAM
DOCK4	2.54048e-122	0.316412	0.526	0.321	3.23911e-118	Microglia, DAM
LHFPL2	5.15547e-120	0.29596	0.439	0.248	6.57322e-116	Microglia, DAM
CYFIP1	5.76364e-103	0.317597	0.57	0.381	7.34864e-99	Microglia, DAM
SHTN1	1.80092e-99	0.25423	0.403	0.233	2.29618e-95	Microglia, DAM
ZEB2	4.84908e-98	0.292621	0.498	0.315	6.18258e-94	Microglia, DAM
PAG1	8.74653e-94	0.255137	0.385	0.224	1.11518e-89	Microglia, DAM
FCGBP	7.03701e-93	0.379258	0.392	0.231	8.97218e-89	Microglia, DAM
A2M	4.00421e-91	0.307044	0.658	0.469	5.10537e-87	Microglia, DAM
SORL1	1.15951e-89	0.319087	0.598	0.417	1.47838e-85	Microglia, DAM
CTSL	1.76877e-84	0.31691	0.282	0.15	2.25518e-80	Microglia, DAM
MT-CO11	6.2684e-79	0.251713	0.995	0.987	7.99222e-75	Microglia, DAM
SGK1	4.77503e-76	0.311854	0.383	0.236	6.08816e-72	Microglia, DAM
APOC1	5.34887e-50	0.460212	0.524	0.392	6.81981e-46	Microglia, DAM
TREM2	3.19529e-49	0.268387	0.503	0.379	4.07399e-45	Microglia, DAM
FTL	0.00405219	0.286059	0.958	0.943	1	Microglia, DAM
HAMP	0	0.961129	0.65	0.363	0	Microglia, DAM Intermediate
C1QB	0	0.872961	0.885	0.614	0	Microglia, DAM Intermediate
CD741	0	0.83498	0.999	0.954	0	Microglia, DAM Intermediate
C1QA	0	0.819675	0.851	0.518	0	Microglia, DAM Intermediate
C1QC	0	0.783638	0.928	0.704	0	Microglia, DAM Intermediate
TMSB4X	0	0.681158	0.986	0.902	0	Microglia, DAM Intermediate
CST3	0	0.648548	0.838	0.527	0	Microglia, DAM Intermediate
FTL1	0	0.646772	0.981	0.935	0	Microglia, DAM Intermediate
APOE	0	0.646143	0.833	0.693	0	Microglia, DAM Intermediate
AIF1	0	0.638396	0.779	0.421	0	Microglia, DAM Intermediate
APOC2	0	0.628284	0.719	0.474	0	Microglia, DAM Intermediate
TYROBP	0	0.613536	0.886	0.564	0	Microglia, DAM Intermediate
RPLP12	0	0.5872	0.944	0.779	0	Microglia, DAM Intermediate
APOC11	0	0.575367	0.594	0.35	0	Microglia, DAM Intermediate
ITM2B	0	0.570565	0.938	0.738	0	Microglia, DAM Intermediate
FCER1G	0	0.543439	0.774	0.444	0	Microglia, DAM Intermediate
TMSB101	0	0.536748	0.947	0.744	0	Microglia, DAM Intermediate
CYBA	0	0.526011	0.83	0.566	0	Microglia, DAM Intermediate
ACTB1	0	0.506959	0.974	0.913	0	Microglia, DAM Intermediate
RPL372	0	0.494993	0.898	0.656	0	Microglia, DAM Intermediate
RPL342	0	0.490779	0.908	0.657	0	Microglia, DAM Intermediate
GABARAP	0	0.489084	0.62	0.352	0	Microglia, DAM Intermediate
RGS10	0	0.485695	0.566	0.291	0	Microglia, DAM Intermediate
HLA-DRB51	0	0.483364	0.621	0.385	0	Microglia, DAM Intermediate
RPS82	0	0.47195	0.914	0.746	0	Microglia, DAM Intermediate
RPL292	0	0.471758	0.824	0.566	0	Microglia, DAM Intermediate
RPL122	0	0.459232	0.861	0.632	0	Microglia, DAM Intermediate
RPS193	0	0.453888	0.951	0.774	0	Microglia, DAM Intermediate
RPS232	0	0.452801	0.848	0.633	0	Microglia, DAM Intermediate
HLA-DRA1	0	0.447674	0.808	0.631	0	Microglia, DAM Intermediate
RPS242	0	0.447286	0.877	0.68	0	Microglia, DAM Intermediate
RPL36A2	0	0.446882	0.752	0.478	0	Microglia, DAM Intermediate
RPL263	0	0.437923	0.818	0.589	0	Microglia, DAM Intermediate
BIN1	0	0.426115	0.536	0.316	0	Microglia, DAM Intermediate
GAPDH	0	0.420246	0.731	0.489	0	Microglia, DAM Intermediate
TPT11	0	0.419931	0.939	0.808	0	Microglia, DAM Intermediate
RPS252	0	0.419803	0.795	0.542	0	Microglia, DAM Intermediate
RPL193	0	0.417701	0.859	0.643	0	Microglia, DAM Intermediate
CD14	0	0.415547	0.662	0.417	0	Microglia, DAM Intermediate
NACA2	0	0.414837	0.748	0.512	0	Microglia, DAM Intermediate
RPL113	0	0.411452	0.834	0.619	0	Microglia, DAM Intermediate
RPL322	0	0.410728	0.9	0.682	0	Microglia, DAM Intermediate
HLA-DPA11	0	0.409959	0.762	0.529	0	Microglia, DAM Intermediate
RPS143	0	0.39538	0.776	0.524	0	Microglia, DAM Intermediate
RPS153	0	0.394381	0.848	0.613	0	Microglia, DAM Intermediate
FCGR1A	0	0.393342	0.588	0.372	0	Microglia, DAM Intermediate
FAU3	0	0.391251	0.788	0.53	0	Microglia, DAM Intermediate
RPL303	0	0.386212	0.854	0.604	0	Microglia, DAM Intermediate
RPL362	0	0.384692	0.75	0.498	0	Microglia, DAM Intermediate
CD81	0	0.384305	0.649	0.426	0	Microglia, DAM Intermediate
RAC1	0	0.381534	0.633	0.378	0	Microglia, DAM Intermediate
NPC2	0	0.379237	0.565	0.326	0	Microglia, DAM Intermediate
RPL182	0	0.377605	0.787	0.541	0	Microglia, DAM Intermediate
RPL133	0	0.376012	0.913	0.747	0	Microglia, DAM Intermediate
S100A11	0	0.374593	0.707	0.428	0	Microglia, DAM Intermediate
RPL37A2	0	0.36894	0.668	0.443	0	Microglia, DAM Intermediate
RPS132	0	0.368126	0.745	0.527	0	Microglia, DAM Intermediate
TMIGD3	0	0.360411	0.483	0.247	0	Microglia, DAM Intermediate
RPL242	0	0.358589	0.67	0.431	0	Microglia, DAM Intermediate
RPL352	0	0.357546	0.689	0.447	0	Microglia, DAM Intermediate
RPL103	0	0.355257	0.884	0.721	0	Microglia, DAM Intermediate
RPLP22	0	0.352896	0.794	0.54	0	Microglia, DAM Intermediate
RPL143	0	0.352523	0.754	0.521	0	Microglia, DAM Intermediate
RPS3A3	0	0.350183	0.71	0.527	0	Microglia, DAM Intermediate
ARPC3	0	0.349335	0.614	0.381	0	Microglia, DAM Intermediate
UBA522	0	0.349113	0.6	0.364	0	Microglia, DAM Intermediate
RPL7A3	0	0.344152	0.76	0.534	0	Microglia, DAM Intermediate
RPS15A3	0	0.343374	0.796	0.565	0	Microglia, DAM Intermediate
RPL283	0	0.34326	0.884	0.692	0	Microglia, DAM Intermediate
ALOX5AP	0	0.342558	0.48	0.266	0	Microglia, DAM Intermediate
RPS282	0	0.341559	0.875	0.669	0	Microglia, DAM Intermediate
ATP5F1E1	0	0.340579	0.661	0.422	0	Microglia, DAM Intermediate
ATP5MC21	0	0.339775	0.535	0.322	0	Microglia, DAM Intermediate
RPL152	0	0.337525	0.679	0.465	0	Microglia, DAM Intermediate
NME2	0	0.336065	0.488	0.26	0	Microglia, DAM Intermediate
RPL92	0	0.334401	0.669	0.428	0	Microglia, DAM Intermediate
RPS62	0	0.331663	0.759	0.553	0	Microglia, DAM Intermediate
CD63	0	0.331581	0.532	0.31	0	Microglia, DAM Intermediate
HCST1	0	0.329371	0.497	0.279	0	Microglia, DAM Intermediate
TUBA1B	0	0.323011	0.512	0.335	0	Microglia, DAM Intermediate
RPL213	0	0.322114	0.581	0.379	0	Microglia, DAM Intermediate
RPL63	0	0.320102	0.716	0.494	0	Microglia, DAM Intermediate
TMEM176B	0	0.319534	0.463	0.249	0	Microglia, DAM Intermediate
RPL382	0	0.318263	0.598	0.372	0	Microglia, DAM Intermediate
PTMA2	0	0.31782	0.812	0.627	0	Microglia, DAM Intermediate
TREM21	0	0.316506	0.562	0.341	0	Microglia, DAM Intermediate
CD68	0	0.314977	0.54	0.322	0	Microglia, DAM Intermediate
MARCKS	0	0.311668	0.628	0.424	0	Microglia, DAM Intermediate
RPS213	0	0.311577	0.675	0.476	0	Microglia, DAM Intermediate
HLA-DRB11	0	0.310602	0.743	0.548	0	Microglia, DAM Intermediate
RPL35A3	0	0.310562	0.691	0.443	0	Microglia, DAM Intermediate
RPS123	0	0.308886	0.78	0.576	0	Microglia, DAM Intermediate
RPS27A3	0	0.308329	0.732	0.53	0	Microglia, DAM Intermediate
RPS73	0	0.30606	0.729	0.499	0	Microglia, DAM Intermediate
RPS4X3	0	0.303642	0.656	0.438	0	Microglia, DAM Intermediate
FOLR2	0	0.301816	0.312	0.123	0	Microglia, DAM Intermediate
B2M3	0	0.301241	0.954	0.91	0	Microglia, DAM Intermediate
RPL52	0	0.30102	0.608	0.398	0	Microglia, DAM Intermediate
PPIA2	0	0.300424	0.597	0.379	0	Microglia, DAM Intermediate
LTC4S	0	0.299762	0.377	0.173	0	Microglia, DAM Intermediate
RPS162	0	0.297958	0.669	0.45	0	Microglia, DAM Intermediate
EEF1B22	0	0.291106	0.551	0.35	0	Microglia, DAM Intermediate
PPIB	0	0.290891	0.469	0.275	0	Microglia, DAM Intermediate
RPL222	0	0.289317	0.597	0.387	0	Microglia, DAM Intermediate
NINJ1	0	0.287553	0.405	0.201	0	Microglia, DAM Intermediate
RPL312	0	0.286932	0.569	0.362	0	Microglia, DAM Intermediate
RPS111	0	0.286888	0.553	0.348	0	Microglia, DAM Intermediate
RPL413	0	0.284066	0.844	0.728	0	Microglia, DAM Intermediate
RPL392	0	0.283824	0.81	0.616	0	Microglia, DAM Intermediate
RPL23A3	0	0.281726	0.638	0.416	0	Microglia, DAM Intermediate
RPS183	0	0.280394	0.782	0.547	0	Microglia, DAM Intermediate
RPL272	0	0.278302	0.523	0.321	0	Microglia, DAM Intermediate
PLTP	0	0.278291	0.278	0.138	0	Microglia, DAM Intermediate
RACK12	0	0.277856	0.603	0.405	0	Microglia, DAM Intermediate
COX4I12	0	0.275341	0.514	0.308	0	Microglia, DAM Intermediate
FPR1	0	0.274429	0.391	0.217	0	Microglia, DAM Intermediate
HTRA1	0	0.274224	0.438	0.263	0	Microglia, DAM Intermediate
COX7C2	0	0.272724	0.488	0.296	0	Microglia, DAM Intermediate
RPS92	0	0.272176	0.661	0.445	0	Microglia, DAM Intermediate
RPL18A3	0	0.271511	0.736	0.525	0	Microglia, DAM Intermediate
UQCRB	0	0.270511	0.456	0.267	0	Microglia, DAM Intermediate
TMEM176A	0	0.268612	0.324	0.139	0	Microglia, DAM Intermediate
LY86	0	0.268258	0.378	0.183	0	Microglia, DAM Intermediate
BTF32	0	0.26644	0.469	0.287	0	Microglia, DAM Intermediate
CHCHD10	0	0.26489	0.376	0.189	0	Microglia, DAM Intermediate
LAPTM51	0	0.264826	0.632	0.457	0	Microglia, DAM Intermediate
RNASEK	0	0.264609	0.511	0.312	0	Microglia, DAM Intermediate
RPS33	0	0.263746	0.723	0.514	0	Microglia, DAM Intermediate
SERF2	0	0.263552	0.712	0.504	0	Microglia, DAM Intermediate
VSIG4	0	0.263383	0.346	0.173	0	Microglia, DAM Intermediate
RPL173	0	0.263061	0.583	0.398	0	Microglia, DAM Intermediate
SLC2A5	0	0.260339	0.428	0.248	0	Microglia, DAM Intermediate
RPL83	0	0.259323	0.705	0.484	0	Microglia, DAM Intermediate
GPX4	0	0.258359	0.429	0.255	0	Microglia, DAM Intermediate
RPL23	0	0.254648	0.427	0.247	0	Microglia, DAM Intermediate
COX6A1	0	0.250534	0.422	0.242	0	Microglia, DAM Intermediate
HLA-DPB11	9.34702e-295	0.281722	0.579	0.409	1.19175e-290	Microglia, DAM Intermediate
FCGR3A	7.17263e-283	0.264234	0.545	0.377	9.14511e-279	Microglia, DAM Intermediate
NEAT11	0	1.22224	0.936	0.669	0	Microglia, Homeostatic
SRGAP2	0	0.742907	0.602	0.255	0	Microglia, Homeostatic
SORL11	0	0.681258	0.62	0.324	0	Microglia, Homeostatic
QKI	0	0.602668	0.63	0.335	0	Microglia, Homeostatic
BMP2K1	0	0.594312	0.558	0.26	0	Microglia, Homeostatic
C3	0	0.569043	0.805	0.562	0	Microglia, Homeostatic
ST6GAL11	0	0.549908	0.528	0.251	0	Microglia, Homeostatic
DENND3	0	0.54378	0.533	0.267	0	Microglia, Homeostatic
CYFIP11	0	0.537916	0.553	0.305	0	Microglia, Homeostatic
MEF2A	0	0.521124	0.583	0.319	0	Microglia, Homeostatic
PLXDC21	0	0.513006	0.61	0.37	0	Microglia, Homeostatic
ITPR2	0	0.510651	0.534	0.262	0	Microglia, Homeostatic
SRRM2	0	0.456597	0.577	0.362	0	Microglia, Homeostatic
DDX17	0	0.454672	0.529	0.293	0	Microglia, Homeostatic
MGAT4A	0	0.445988	0.459	0.217	0	Microglia, Homeostatic
ATM	0	0.437637	0.45	0.213	0	Microglia, Homeostatic
DOCK41	0	0.436307	0.488	0.249	0	Microglia, Homeostatic
A2M1	0	0.424816	0.59	0.419	0	Microglia, Homeostatic
FYB1	0	0.422136	0.551	0.363	0	Microglia, Homeostatic
SLC4A7	0	0.397568	0.399	0.185	0	Microglia, Homeostatic
AC010378.2	0	0.396482	0.358	0.145	0	Microglia, Homeostatic
FCGBP1	0	0.388203	0.361	0.174	0	Microglia, Homeostatic
SCIN1	0	0.387822	0.462	0.269	0	Microglia, Homeostatic
RASSF4	0	0.382643	0.387	0.182	0	Microglia, Homeostatic
IL6ST	0	0.379626	0.458	0.268	0	Microglia, Homeostatic
SSH2	0	0.378341	0.447	0.245	0	Microglia, Homeostatic
CSF1R	0	0.376289	0.613	0.444	0	Microglia, Homeostatic
RUNX1	0	0.372596	0.424	0.222	0	Microglia, Homeostatic
SLCO2B1	0	0.369706	0.501	0.306	0	Microglia, Homeostatic
TGFBR11	0	0.368897	0.414	0.221	0	Microglia, Homeostatic
LPAR6	0	0.363964	0.481	0.285	0	Microglia, Homeostatic
CX3CR1	0	0.360303	0.471	0.299	0	Microglia, Homeostatic
KCTD12	0	0.353387	0.456	0.282	0	Microglia, Homeostatic
MEF2C	0	0.34734	0.589	0.409	0	Microglia, Homeostatic
NAIP	0	0.343936	0.43	0.242	0	Microglia, Homeostatic
CIITA	0	0.34369	0.318	0.12	0	Microglia, Homeostatic
HP1BP3	0	0.339192	0.399	0.219	0	Microglia, Homeostatic
LHFPL21	0	0.337739	0.38	0.192	0	Microglia, Homeostatic
EPB41L2	0	0.335719	0.451	0.272	0	Microglia, Homeostatic
ZEB21	0	0.333231	0.441	0.262	0	Microglia, Homeostatic
NAV3	0	0.331303	0.326	0.129	0	Microglia, Homeostatic
VPS13C	0	0.330904	0.414	0.234	0	Microglia, Homeostatic
IFNGR1	0	0.327653	0.504	0.361	0	Microglia, Homeostatic
RNASET2	0	0.324818	0.765	0.623	0	Microglia, Homeostatic
FRMD4A	0	0.320914	0.433	0.248	0	Microglia, Homeostatic
HNRNPA2B1	0	0.317125	0.588	0.439	0	Microglia, Homeostatic
CYBB	0	0.311558	0.432	0.271	0	Microglia, Homeostatic
BHLHE41	0	0.311217	0.591	0.442	0	Microglia, Homeostatic
LPCAT2	0	0.311042	0.445	0.284	0	Microglia, Homeostatic
HIST1H2AC	0	0.305257	0.422	0.28	0	Microglia, Homeostatic
MAF	0	0.297006	0.391	0.23	0	Microglia, Homeostatic
DOCK8	0	0.2968	0.419	0.258	0	Microglia, Homeostatic
MBNL11	0	0.296061	0.428	0.262	0	Microglia, Homeostatic
DST	0	0.295118	0.329	0.157	0	Microglia, Homeostatic
DDX5	0	0.293226	0.64	0.51	0	Microglia, Homeostatic
FCHSD2	0	0.292273	0.315	0.142	0	Microglia, Homeostatic
ZFHX3	0	0.291785	0.329	0.156	0	Microglia, Homeostatic
P2RY12	0	0.291549	0.447	0.307	0	Microglia, Homeostatic
SOCS61	0	0.288864	0.31	0.151	0	Microglia, Homeostatic
ARGLU1	0	0.281529	0.437	0.283	0	Microglia, Homeostatic
CELF2	0	0.278044	0.4	0.25	0	Microglia, Homeostatic
SLC8A1	0	0.275435	0.363	0.199	0	Microglia, Homeostatic
ARHGAP26	0	0.27236	0.346	0.19	0	Microglia, Homeostatic
INPP5D	0	0.271823	0.369	0.21	0	Microglia, Homeostatic
APBB1IP	0	0.270183	0.494	0.369	0	Microglia, Homeostatic
NRIP1	0	0.267594	0.319	0.161	0	Microglia, Homeostatic
FTX	0	0.266615	0.261	0.1	0	Microglia, Homeostatic
CHD9	0	0.265387	0.377	0.22	0	Microglia, Homeostatic
ADAM28	0	0.265116	0.398	0.261	0	Microglia, Homeostatic
BACH1	0	0.258946	0.33	0.178	0	Microglia, Homeostatic
ARHGAP22	0	0.25873	0.287	0.13	0	Microglia, Homeostatic
IL10RA	0	0.257249	0.349	0.206	0	Microglia, Homeostatic
PAG11	0	0.253016	0.331	0.179	0	Microglia, Homeostatic
SAMHD1	0	0.252629	0.358	0.222	0	Microglia, Homeostatic
MACF11	0	0.250119	0.336	0.19	0	Microglia, Homeostatic
PSAP	2.07511e-211	0.256318	0.645	0.568	2.64576e-207	Microglia, Homeostatic
2024-06-01	0	1.45105	0.739	0.312	0	Microglia, HSR
HSPA1A1	0	1.39649	0.845	0.52	0	Microglia, HSR
FOS	0	1.31618	0.696	0.32	0	Microglia, HSR
RHOB	0	1.05862	0.696	0.276	0	Microglia, HSR
DUSP1	0	1.05034	0.643	0.256	0	Microglia, HSR
HSPA1B	0	0.935386	0.683	0.326	0	Microglia, HSR
HSPB11	0	0.926979	0.59	0.295	0	Microglia, HSR
UBC	0	0.857503	0.739	0.465	0	Microglia, HSR
IER21	0	0.855487	0.511	0.236	0	Microglia, HSR
HSPA6	0	0.765964	0.269	0.116	0	Microglia, HSR
JUNB2	0	0.740434	0.579	0.289	0	Microglia, HSR
EGR1	0	0.721607	0.388	0.108	0	Microglia, HSR
IER5	0	0.649409	0.432	0.143	0	Microglia, HSR
RGS1	0	0.628606	0.468	0.223	0	Microglia, HSR
HSP90AA12	0	0.607105	0.651	0.448	0	Microglia, HSR
H3F3B1	0	0.598553	0.655	0.496	0	Microglia, HSR
ZFP36L1	0	0.590904	0.805	0.596	0	Microglia, HSR
DDIT4	0	0.586014	0.481	0.252	0	Microglia, HSR
GADD45B	0	0.583679	0.437	0.202	0	Microglia, HSR
DNAJB4	0	0.536089	0.38	0.14	0	Microglia, HSR
JUND2	0	0.520705	0.491	0.256	0	Microglia, HSR
DNAJB12	0	0.514558	0.399	0.165	0	Microglia, HSR
BAG3	0	0.456401	0.298	0.099	0	Microglia, HSR
IER3	0	0.449844	0.428	0.223	0	Microglia, HSR
CEBPD	0	0.44458	0.624	0.43	0	Microglia, HSR
BTG13	0	0.435041	0.552	0.325	0	Microglia, HSR
HIST1H2AC1	0	0.429487	0.497	0.293	0	Microglia, HSR
PLK2	0	0.406815	0.366	0.162	0	Microglia, HSR
ID2	0	0.402457	0.416	0.224	0	Microglia, HSR
FOSB	0	0.398886	0.25	0.069	0	Microglia, HSR
EIF11	0	0.384431	0.704	0.504	0	Microglia, HSR
TPT12	0	0.368597	0.928	0.815	0	Microglia, HSR
PPP1R15A	0	0.365227	0.293	0.132	0	Microglia, HSR
AL118516.1	0	0.364836	0.273	0.11	0	Microglia, HSR
SERPINE1	0	0.34828	0.183	0.033	0	Microglia, HSR
RPL393	0	0.327977	0.83	0.618	0	Microglia, HSR
RGS101	0	0.31855	0.491	0.315	0	Microglia, HSR
RGS16	0	0.318347	0.272	0.124	0	Microglia, HSR
OTUD1	0	0.317755	0.216	0.092	0	Microglia, HSR
FTL2	0	0.312509	0.984	0.936	0	Microglia, HSR
HIST2H2BF	0	0.297846	0.339	0.173	0	Microglia, HSR
CD742	0	0.280918	0.994	0.956	0	Microglia, HSR
IER5L	0	0.279278	0.276	0.124	0	Microglia, HSR
CD693	0	0.27729	0.246	0.103	0	Microglia, HSR
RGS2	0	0.271685	0.229	0.086	0	Microglia, HSR
HIST1H2BC	0	0.257874	0.215	0.074	0	Microglia, HSR
AC025164.1	1.10746e-307	0.276487	0.296	0.151	1.41202e-303	Microglia, HSR
MT-ND3	8.28276e-295	0.390164	0.827	0.701	1.05605e-290	Microglia, HSR
MAFB	8.43876e-293	0.438169	0.438	0.281	1.07594e-288	Microglia, HSR
IFRD1	6.66493e-291	0.277425	0.301	0.158	8.49778e-287	Microglia, HSR
SGK11	2.27307e-286	0.283461	0.374	0.215	2.89816e-282	Microglia, HSR
ZFP36	8.67001e-284	0.421277	0.556	0.394	1.10543e-279	Microglia, HSR
TREM22	1.49687e-261	0.253079	0.527	0.355	1.90851e-257	Microglia, HSR
MT-ATP61	4.85469e-250	0.374811	0.884	0.806	6.18973e-246	Microglia, HSR
MT-CO31	3.00281e-243	0.312826	0.962	0.922	3.82858e-239	Microglia, HSR
APOC21	2.80139e-237	0.337607	0.648	0.497	3.57177e-233	Microglia, HSR
RPS233	9.08075e-224	0.251783	0.792	0.651	1.1578e-219	Microglia, HSR
SLC38A2	1.13681e-220	0.26978	0.369	0.232	1.44943e-216	Microglia, HSR
KLF6	2.29798e-214	0.304063	0.392	0.257	2.92992e-210	Microglia, HSR
MT-ND1	4.92074e-210	0.30503	0.719	0.591	6.27394e-206	Microglia, HSR
MT-CO12	1.45076e-202	0.260373	0.993	0.986	1.84972e-198	Microglia, HSR
SLC2A3	1.85224e-202	0.275494	0.332	0.206	2.36161e-198	Microglia, HSR
MT-ND2	2.23567e-183	0.253886	0.594	0.448	2.85048e-179	Microglia, HSR
MT-ND4L1	1.39431e-175	0.33754	0.864	0.799	1.77775e-171	Microglia, HSR
MT-CYB1	3.28004e-161	0.284368	0.938	0.901	4.18205e-157	Microglia, HSR
SAT1	3.65513e-160	0.254925	0.845	0.747	4.66029e-156	Microglia, HSR
CCL41	0	2.28142	0.427	0.075	0	Microglia, NFkB Activation
CCL4L2	0	2.10198	0.35	0.03	0	Microglia, NFkB Activation
IL1B	0	1.89455	0.54	0.147	0	Microglia, NFkB Activation
CCL2	0	1.66283	0.382	0.077	0	Microglia, NFkB Activation
CCL3	0	1.35059	0.39	0.068	0	Microglia, NFkB Activation
SAT11	0	1.30787	0.943	0.743	0	Microglia, NFkB Activation
CCL3L1	0	1.11632	0.275	0.018	0	Microglia, NFkB Activation
FTH1	0	1.02002	0.976	0.882	0	Microglia, NFkB Activation
MT2A	0	0.972914	0.372	0.14	0	Microglia, NFkB Activation
CD141	0	0.942818	0.695	0.439	0	Microglia, NFkB Activation
CH25H	0	0.921231	0.392	0.13	0	Microglia, NFkB Activation
SRGN	0	0.89838	0.682	0.39	0	Microglia, NFkB Activation
NFKBIA	0	0.822008	0.524	0.25	0	Microglia, NFkB Activation
ZFP361	0	0.819739	0.669	0.393	0	Microglia, NFkB Activation
DDIT41	0	0.78947	0.508	0.266	0	Microglia, NFkB Activation
G0S2	0	0.788091	0.16	0.016	0	Microglia, NFkB Activation
RGS161	0	0.641248	0.336	0.127	0	Microglia, NFkB Activation
CCL8	0	0.59536	0.127	0.011	0	Microglia, NFkB Activation
MALAT11	0	0.592948	0.995	0.993	0	Microglia, NFkB Activation
IFITM3	0	0.551413	0.57	0.303	0	Microglia, NFkB Activation
PLAUR	0	0.533859	0.375	0.12	0	Microglia, NFkB Activation
CD832	0	0.521304	0.348	0.131	0	Microglia, NFkB Activation
ICAM1	0	0.467864	0.296	0.062	0	Microglia, NFkB Activation
HLA-DQB11	0	0.465341	0.548	0.323	0	Microglia, NFkB Activation
IL1A	0	0.433458	0.185	0.029	0	Microglia, NFkB Activation
VEGFA	0	0.426235	0.282	0.058	0	Microglia, NFkB Activation
TYMP	0	0.409857	0.506	0.258	0	Microglia, NFkB Activation
TNFAIP3	0	0.394298	0.285	0.11	0	Microglia, NFkB Activation
FPR11	0	0.371064	0.432	0.23	0	Microglia, NFkB Activation
BCL2A1	0	0.353713	0.276	0.099	0	Microglia, NFkB Activation
EBI3	0	0.296876	0.303	0.129	0	Microglia, NFkB Activation
C5AR1	0	0.296331	0.276	0.099	0	Microglia, NFkB Activation
NAMPT	0	0.294344	0.302	0.113	0	Microglia, NFkB Activation
GPR84	0	0.284768	0.196	0.045	0	Microglia, NFkB Activation
RNF144B	0	0.269906	0.242	0.091	0	Microglia, NFkB Activation
ACSL1	1.96583e-302	0.277054	0.293	0.13	2.50643e-298	Microglia, NFkB Activation
IER31	4.526e-299	0.587846	0.423	0.239	5.77066e-295	Microglia, NFkB Activation
SOD2	3.73951e-298	0.348834	0.376	0.193	4.76788e-294	Microglia, NFkB Activation
CTSL1	9.61056e-288	0.469607	0.296	0.139	1.22535e-283	Microglia, NFkB Activation
PDE4B	4.79594e-285	0.307957	0.307	0.144	6.11483e-281	Microglia, NFkB Activation
CDKN1A	1.09677e-273	0.392421	0.371	0.196	1.39838e-269	Microglia, NFkB Activation
CTSB	4.19892e-269	0.493414	0.695	0.545	5.35362e-265	Microglia, NFkB Activation
ETV6	1.58664e-267	0.35433	0.465	0.278	2.02297e-263	Microglia, NFkB Activation
MT-CO21	2.6266e-265	0.484298	0.976	0.941	3.34891e-261	Microglia, NFkB Activation
C1QB1	1.55544e-264	0.466376	0.79	0.653	1.98318e-260	Microglia, NFkB Activation
SPP11	2.6396e-256	1.22439	0.811	0.74	3.36549e-252	Microglia, NFkB Activation
SLC16A3	4.33065e-251	0.252198	0.309	0.152	5.52158e-247	Microglia, NFkB Activation
RGS11	5.02202e-241	0.350011	0.43	0.246	6.40308e-237	Microglia, NFkB Activation
PLTP1	1.80535e-235	0.301059	0.301	0.15	2.30182e-231	Microglia, NFkB Activation
HLA-DQA11	1.38645e-229	0.316648	0.396	0.23	1.76772e-225	Microglia, NFkB Activation
SGK12	2.93437e-226	0.377612	0.39	0.225	3.74132e-222	Microglia, NFkB Activation
CEBPD1	4.28233e-221	0.449277	0.611	0.446	5.45998e-217	Microglia, NFkB Activation
MT-ND4L2	2.40184e-211	0.460038	0.889	0.801	3.06234e-207	Microglia, NFkB Activation
CD163	2.12082e-204	0.255587	0.237	0.111	2.70404e-200	Microglia, NFkB Activation
MT-ATP8	1.1807e-201	0.361779	0.463	0.302	1.5054e-197	Microglia, NFkB Activation
ETS2	1.69978e-187	0.257767	0.379	0.227	2.16723e-183	Microglia, NFkB Activation
APOE1	2.0792e-176	0.516147	0.814	0.71	2.65098e-172	Microglia, NFkB Activation
REL	2.20473e-168	0.264425	0.405	0.259	2.81103e-164	Microglia, NFkB Activation
SLC1A3	1.95135e-162	0.36673	0.691	0.545	2.48797e-158	Microglia, NFkB Activation
LCP2	1.07516e-156	0.283847	0.341	0.212	1.37083e-152	Microglia, NFkB Activation
HAMP1	2.90937e-151	0.424635	0.549	0.405	3.70945e-147	Microglia, NFkB Activation
PLEK	2.22073e-149	0.34999	0.304	0.186	2.83143e-145	Microglia, NFkB Activation
GOLGA4	1.3285e-147	0.288138	0.397	0.259	1.69383e-143	Microglia, NFkB Activation
GADD45B1	3.62612e-140	0.326269	0.357	0.229	4.6233e-136	Microglia, NFkB Activation
NRP2	5.25521e-138	0.254522	0.253	0.143	6.7004e-134	Microglia, NFkB Activation
C1QC1	2.62219e-137	0.320543	0.824	0.739	3.34329e-133	Microglia, NFkB Activation
C1QA1	2.78597e-133	0.323862	0.684	0.572	3.55211e-129	Microglia, NFkB Activation
MT-ATP62	2.30152e-132	0.366784	0.875	0.813	2.93444e-128	Microglia, NFkB Activation
HLA-DRB12	7.36861e-131	0.363379	0.668	0.577	9.39498e-127	Microglia, NFkB Activation
CEBPB	1.6496e-128	0.26379	0.456	0.323	2.10324e-124	Microglia, NFkB Activation
MAFB1	2.94582e-127	0.290927	0.427	0.294	3.75592e-123	Microglia, NFkB Activation
MT-CO32	8.62067e-106	0.298122	0.955	0.925	1.09914e-101	Microglia, NFkB Activation
APOC12	1.02573e-104	0.354576	0.501	0.386	1.30781e-100	Microglia, NFkB Activation
TNF	2.37232e-100	0.294569	0.218	0.129	3.02471e-96	Microglia, NFkB Activation
MT-ND31	3.27852e-88	0.309388	0.784	0.716	4.18011e-84	Microglia, NFkB Activation
HLA-DRA2	1.76984e-87	0.370273	0.708	0.661	2.25654e-83	Microglia, NFkB Activation
MTRNR2L121	5.95173e-82	0.300902	0.932	0.888	7.58846e-78	Microglia, NFkB Activation
ID21	3.62054e-75	0.288757	0.336	0.247	4.61619e-71	Microglia, NFkB Activation
CD743	5.59657e-72	0.331371	0.977	0.961	7.13563e-68	Microglia, NFkB Activation
RHOB1	1.7492e-70	0.281104	0.434	0.338	2.23023e-66	Microglia, NFkB Activation
HLA-DPA12	3.61251e-69	0.256827	0.636	0.568	4.60595e-65	Microglia, NFkB Activation
STMN1	0	1.80529	0.765	0.065	0	Microglia, Proliferating
CENPF	0	1.71465	0.744	0.008	0	Microglia, Proliferating
MKI67	0	1.58286	0.69	0.004	0	Microglia, Proliferating
HMGB2	0	1.5031	0.72	0.088	0	Microglia, Proliferating
HMGN2	0	1.49499	0.734	0.161	0	Microglia, Proliferating
TOP2A	0	1.14616	0.535	0.002	0	Microglia, Proliferating
ASPM	0	1.05541	0.505	0.001	0	Microglia, Proliferating
PTTG1	0	0.997453	0.503	0.021	0	Microglia, Proliferating
NUSAP1	0	0.95412	0.515	0.004	0	Microglia, Proliferating
HMMR	0	0.953148	0.491	0.001	0	Microglia, Proliferating
H2AFV	0	0.899307	0.621	0.109	0	Microglia, Proliferating
UBE2C	0	0.803431	0.292	0.001	0	Microglia, Proliferating
CKAP2	0	0.796446	0.497	0.024	0	Microglia, Proliferating
SMC4	0	0.784458	0.481	0.028	0	Microglia, Proliferating
PRC1	0	0.774273	0.475	0.002	0	Microglia, Proliferating
UBE2S	0	0.771368	0.45	0.054	0	Microglia, Proliferating
TUBB4B	0	0.744091	0.422	0.047	0	Microglia, Proliferating
TPX2	0	0.706564	0.428	0.002	0	Microglia, Proliferating
CKS2	0	0.696041	0.402	0.032	0	Microglia, Proliferating
KNL1	0	0.673429	0.418	0.002	0	Microglia, Proliferating
CCNB1	0	0.582295	0.333	0.002	0	Microglia, Proliferating
ANLN	0	0.580663	0.373	0.001	0	Microglia, Proliferating
NCAPD2	0	0.552205	0.375	0.017	0	Microglia, Proliferating
CKS1B	0	0.529043	0.316	0.014	0	Microglia, Proliferating
CDC20	0	0.519106	0.288	0.001	0	Microglia, Proliferating
CENPE	0	0.482723	0.31	0.004	0	Microglia, Proliferating
CEP55	0	0.456861	0.29	0	0	Microglia, Proliferating
BIRC5	0	0.439248	0.274	0.001	0	Microglia, Proliferating
CDCA8	0	0.433007	0.245	0.001	0	Microglia, Proliferating
TACC3	0	0.415569	0.296	0.011	0	Microglia, Proliferating
SGO2	0	0.412756	0.282	0.007	0	Microglia, Proliferating
CCNB2	0	0.397372	0.229	0.001	0	Microglia, Proliferating
KIF11	0	0.396467	0.247	0.002	0	Microglia, Proliferating
TROAP	0	0.386165	0.254	0.001	0	Microglia, Proliferating
CDKN3	0	0.38195	0.237	0.001	0	Microglia, Proliferating
ARHGAP11A	0	0.374011	0.249	0.002	0	Microglia, Proliferating
CDK1	0	0.373853	0.197	0	0	Microglia, Proliferating
NUF2	0	0.348602	0.201	0	0	Microglia, Proliferating
AURKA	0	0.336401	0.229	0.004	0	Microglia, Proliferating
GTSE1	0	0.334664	0.215	0	0	Microglia, Proliferating
HIST1H3B	0	0.324527	0.181	0.004	0	Microglia, Proliferating
CKAP2L	0	0.318623	0.189	0	0	Microglia, Proliferating
CCNA2	0	0.317121	0.207	0.001	0	Microglia, Proliferating
KIF14	0	0.316253	0.197	0	0	Microglia, Proliferating
KIF2C	0	0.313659	0.195	0	0	Microglia, Proliferating
RRM2	0	0.30269	0.154	0.001	0	Microglia, Proliferating
CIT	0	0.301379	0.197	0.001	0	Microglia, Proliferating
PCLAF	0	0.287898	0.172	0.002	0	Microglia, Proliferating
GPSM2	0	0.287446	0.178	0.004	0	Microglia, Proliferating
KIF20A	0	0.282955	0.174	0	0	Microglia, Proliferating
GIHCG	0	0.275509	0.203	0.01	0	Microglia, Proliferating
CDCA2	0	0.274254	0.191	0.003	0	Microglia, Proliferating
CDCA3	0	0.273261	0.178	0	0	Microglia, Proliferating
DLGAP5	0	0.273106	0.181	0	0	Microglia, Proliferating
PLK1	0	0.270374	0.166	0.001	0	Microglia, Proliferating
HMGB3	0	0.265476	0.189	0.002	0	Microglia, Proliferating
NAV2	0	0.260622	0.168	0.007	0	Microglia, Proliferating
NCAPG	0	0.258332	0.17	0.001	0	Microglia, Proliferating
KNSTRN	0	0.251422	0.185	0.009	0	Microglia, Proliferating
BUB1	0	0.250933	0.166	0.001	0	Microglia, Proliferating
CKAP5	7.40112e-270	0.653144	0.473	0.07	9.43643e-266	Microglia, Proliferating
HIST1H1B	5.11272e-234	0.442372	0.252	0.023	6.51872e-230	Microglia, Proliferating
SPTBN1	1.00835e-232	0.321899	0.213	0.017	1.28564e-228	Microglia, Proliferating
CALM3	2.58995e-227	0.668249	0.513	0.095	3.30218e-223	Microglia, Proliferating
ARL6IP1	4.24451e-224	1.55271	0.771	0.255	5.41175e-220	Microglia, Proliferating
RAD21	2.93291e-213	0.718434	0.533	0.109	3.73946e-209	Microglia, Proliferating
CDKN2C	3.54149e-213	0.291614	0.221	0.019	4.5154e-209	Microglia, Proliferating
H2AFX	6.36208e-213	0.550671	0.391	0.059	8.11166e-209	Microglia, Proliferating
KIF22	2.78932e-211	0.372093	0.288	0.033	3.55638e-207	Microglia, Proliferating
SMC2	3.43093e-205	0.332293	0.256	0.027	4.37444e-201	Microglia, Proliferating
NUCKS1	3.62875e-205	0.942914	0.671	0.185	4.62666e-201	Microglia, Proliferating
KPNA2	4.58276e-197	0.492901	0.329	0.045	5.84302e-193	Microglia, Proliferating
HERC5	6.03401e-192	0.395186	0.3	0.038	7.69337e-188	Microglia, Proliferating
LMO7	2.70794e-191	0.308432	0.227	0.023	3.45262e-187	Microglia, Proliferating
TUBB	2.79467e-164	1.17127	0.59	0.173	3.56321e-160	Microglia, Proliferating
H2AFZ	4.97907e-162	0.964189	0.576	0.163	6.34831e-158	Microglia, Proliferating
PTMS	6.16985e-157	0.564358	0.434	0.092	7.86655e-153	Microglia, Proliferating
HMGB1	7.91025e-155	1.13156	0.817	0.397	1.00856e-150	Microglia, Proliferating
LMNB1	2.82988e-154	0.359461	0.288	0.043	3.60809e-150	Microglia, Proliferating
TMPO	3.53822e-147	0.585553	0.467	0.109	4.51123e-143	Microglia, Proliferating
MZT2B1	3.52472e-146	0.749339	0.552	0.159	4.49402e-142	Microglia, Proliferating
KIF20B	1.51683e-141	0.384348	0.284	0.045	1.93396e-137	Microglia, Proliferating
UBALD2	3.50858e-141	0.579855	0.42	0.094	4.47343e-137	Microglia, Proliferating
CDC25B	6.45142e-140	0.253476	0.201	0.024	8.22556e-136	Microglia, Proliferating
TUBA1B1	5.97572e-139	1.26855	0.779	0.367	7.61904e-135	Microglia, Proliferating
HIST1H4C	7.16778e-132	1.31207	0.469	0.126	9.13892e-128	Microglia, Proliferating
ANP32B	1.09157e-129	0.638173	0.513	0.145	1.39175e-125	Microglia, Proliferating
RNASE2	3.61588e-120	0.581732	0.381	0.089	4.61025e-116	Microglia, Proliferating
TUBA1C	2.04664e-115	0.355765	0.26	0.045	2.60947e-111	Microglia, Proliferating
HP1BP31	1.47727e-111	0.827114	0.684	0.277	1.88352e-107	Microglia, Proliferating
SYNE22	6.04981e-109	0.310521	0.209	0.031	7.71351e-105	Microglia, Proliferating
DCTN3	1.06572e-106	0.323704	0.254	0.046	1.35879e-102	Microglia, Proliferating
ANP32E	3.0901e-104	0.371294	0.316	0.069	3.93988e-100	Microglia, Proliferating
LGALS12	1.45121e-102	0.903556	0.505	0.162	1.8503e-98	Microglia, Proliferating
LSM5	1.27939e-99	0.30756	0.288	0.059	1.63122e-95	Microglia, Proliferating
S100B	2.51603e-99	0.321726	0.282	0.057	3.20793e-95	Microglia, Proliferating
MAZ	3.19608e-96	0.295251	0.266	0.053	4.075e-92	Microglia, Proliferating
MIS18BP1	3.76225e-94	0.669165	0.576	0.219	4.79687e-90	Microglia, Proliferating
RAN1	3.05795e-92	0.534745	0.471	0.154	3.89889e-88	Microglia, Proliferating
EVI2B	7.30591e-87	0.537163	0.531	0.195	9.31504e-83	Microglia, Proliferating
JPT1	4.45667e-85	0.436533	0.365	0.103	5.68226e-81	Microglia, Proliferating
COA1	2.00828e-84	0.349588	0.3	0.072	2.56056e-80	Microglia, Proliferating
DEK	3.08412e-76	0.470771	0.491	0.182	3.93225e-72	Microglia, Proliferating
HNRNPA12	4.06379e-73	0.558952	0.657	0.327	5.18133e-69	Microglia, Proliferating
CALM2	2.37345e-72	0.648915	0.69	0.36	3.02615e-68	Microglia, Proliferating
SUN22	7.42883e-68	0.299403	0.272	0.07	9.47176e-64	Microglia, Proliferating
HSP90B1	1.0307e-65	0.552013	0.629	0.304	1.31414e-61	Microglia, Proliferating
HIST1H1D1	1.21985e-65	0.429747	0.349	0.109	1.55531e-61	Microglia, Proliferating
UBB2	7.76098e-64	0.572595	0.503	0.215	9.89525e-60	Microglia, Proliferating
CXorf21	9.80813e-62	0.287153	0.233	0.058	1.25054e-57	Microglia, Proliferating
BUB3	1.12396e-61	0.312665	0.302	0.09	1.43305e-57	Microglia, Proliferating
NSD2	4.32018e-61	0.289841	0.215	0.051	5.50824e-57	Microglia, Proliferating
SNCA	3.54753e-59	0.310959	0.318	0.1	4.5231e-55	Microglia, Proliferating
PLAC8	3.58955e-59	0.282746	0.26	0.07	4.57667e-55	Microglia, Proliferating
MT-CO13	1.7889e-56	0.718294	0.998	0.988	2.28085e-52	Microglia, Proliferating
HSD17B11	7.28942e-56	0.360606	0.377	0.137	9.29401e-52	Microglia, Proliferating
DBI	1.45035e-49	0.453007	0.469	0.213	1.84919e-45	Microglia, Proliferating
HIST1H1C	2.91158e-49	0.373256	0.337	0.121	3.71226e-45	Microglia, Proliferating
CNTRL	1.73485e-48	0.308811	0.31	0.108	2.21193e-44	Microglia, Proliferating
NUP214	1.77572e-48	0.311883	0.318	0.113	2.26404e-44	Microglia, Proliferating
COX8A	2.33027e-48	0.420319	0.412	0.175	2.9711e-44	Microglia, Proliferating
PDK4	1.41209e-46	0.491552	0.387	0.154	1.80041e-42	Microglia, Proliferating
VIM3	1.15317e-44	0.710586	0.32	0.118	1.47029e-40	Microglia, Proliferating
FAM111A	6.59346e-43	0.328732	0.266	0.091	8.40666e-39	Microglia, Proliferating
HLA-B3	3.65623e-42	0.609065	0.785	0.595	4.66169e-38	Microglia, Proliferating
PTTG1IP	2.05987e-39	0.376562	0.452	0.22	2.62633e-35	Microglia, Proliferating
NDUFA2	1.90162e-38	0.276473	0.312	0.122	2.42457e-34	Microglia, Proliferating
LBR	2.10334e-38	0.251871	0.278	0.102	2.68175e-34	Microglia, Proliferating
HIST1H1E	1.95745e-36	0.62435	0.402	0.198	2.49574e-32	Microglia, Proliferating
HADHA	2.42258e-36	0.290648	0.361	0.157	3.08879e-32	Microglia, Proliferating
MT-CO22	7.34267e-34	0.611011	0.988	0.944	9.3619e-30	Microglia, Proliferating
BLOC1S1	5.57664e-33	0.294789	0.349	0.158	7.11021e-29	Microglia, Proliferating
H1FX1	3.78507e-32	0.290622	0.414	0.199	4.82597e-28	Microglia, Proliferating
COX6C	8.41572e-32	0.316501	0.396	0.194	1.073e-27	Microglia, Proliferating
SNRPD22	6.03443e-31	0.290734	0.365	0.173	7.6939e-27	Microglia, Proliferating
HNRNPA2B11	1.06998e-30	0.353544	0.726	0.488	1.36422e-26	Microglia, Proliferating
LINC01736	4.62294e-30	0.30803	0.379	0.186	5.89425e-26	Microglia, Proliferating
MT-CO33	4.77988e-30	0.618752	0.976	0.928	6.09435e-26	Microglia, Proliferating
RAC23	1.62754e-29	0.369402	0.282	0.121	2.07511e-25	Microglia, Proliferating
CCDC88A	2.51974e-29	0.294285	0.434	0.225	3.21267e-25	Microglia, Proliferating
PTMA3	5.11994e-29	0.506218	0.819	0.662	6.52793e-25	Microglia, Proliferating
CEP350	7.85614e-29	0.316874	0.365	0.18	1.00166e-24	Microglia, Proliferating
DYNLL1	2.69415e-28	0.268651	0.335	0.157	3.43504e-24	Microglia, Proliferating
HMGN3	6.15827e-28	0.251902	0.347	0.166	7.8518e-24	Microglia, Proliferating
SEC11A	1.52353e-27	0.261443	0.345	0.166	1.94251e-23	Microglia, Proliferating
SNHG6	4.83084e-26	0.291813	0.396	0.21	6.15933e-22	Microglia, Proliferating
ARPC21	6.41342e-26	0.31932	0.519	0.317	8.17711e-22	Microglia, Proliferating
HINT12	2.5551e-25	0.291423	0.341	0.172	3.25775e-21	Microglia, Proliferating
SEPTIN71	2.70714e-25	0.251183	0.373	0.19	3.45161e-21	Microglia, Proliferating
NPM12	1.0488e-24	0.316	0.507	0.307	1.33722e-20	Microglia, Proliferating
METTL7A	1.50381e-24	0.253776	0.308	0.149	1.91735e-20	Microglia, Proliferating
RPSA3	3.23905e-24	0.377975	0.546	0.353	4.12978e-20	Microglia, Proliferating
B2M4	4.51288e-24	0.513841	0.961	0.918	5.75393e-20	Microglia, Proliferating
TMBIM6	4.62698e-24	0.297265	0.509	0.315	5.8994e-20	Microglia, Proliferating
TMSB4X1	6.46052e-24	0.666175	0.947	0.919	8.23716e-20	Microglia, Proliferating
KTN1	9.78868e-24	0.2788	0.444	0.252	1.24806e-19	Microglia, Proliferating
MARCKS1	3.4981e-23	0.326351	0.663	0.463	4.46008e-19	Microglia, Proliferating
PPIA3	7.21703e-23	0.371477	0.596	0.421	9.20172e-19	Microglia, Proliferating
SUMO2	1.07119e-22	0.256389	0.406	0.226	1.36577e-18	Microglia, Proliferating
GNG5	1.17658e-21	0.29422	0.44	0.263	1.50014e-17	Microglia, Proliferating
SFPQ	1.66759e-20	0.289021	0.444	0.268	2.12618e-16	Microglia, Proliferating
GPX41	2.31962e-20	0.29219	0.462	0.288	2.95751e-16	Microglia, Proliferating
CLIC11	3.57682e-18	0.257942	0.46	0.288	4.56045e-14	Microglia, Proliferating
RHOA	4.33801e-18	0.269912	0.469	0.305	5.53096e-14	Microglia, Proliferating
YBX1	4.45041e-18	0.262675	0.542	0.371	5.67428e-14	Microglia, Proliferating
RGS102	1.22948e-17	0.277777	0.517	0.344	1.56758e-13	Microglia, Proliferating
MT2A1	1.10622e-16	0.253324	0.298	0.163	1.41043e-12	Microglia, Proliferating
ATP5MG1	1.86505e-16	0.273154	0.452	0.299	2.37793e-12	Microglia, Proliferating
CFL11	1.4523e-14	0.305004	0.59	0.456	1.85168e-10	Microglia, Proliferating
CRIP13	1.46208e-14	0.546806	0.138	0.059	1.86415e-10	Microglia, Proliferating
RPLP03	5.91421e-14	0.310032	0.617	0.488	7.54062e-10	Microglia, Proliferating
MT-ND6	8.02092e-14	0.263082	0.304	0.183	1.02267e-09	Microglia, Proliferating
GAPDH1	5.08113e-13	0.301483	0.661	0.536	6.47844e-09	Microglia, Proliferating
HLA-C3	5.60244e-13	0.265491	0.633	0.489	7.14312e-09	Microglia, Proliferating
NPC21	6.13384e-13	0.281335	0.499	0.372	7.82064e-09	Microglia, Proliferating
OAZ11	8.01881e-13	0.251181	0.562	0.418	1.0224e-08	Microglia, Proliferating
MT-ATP63	4.43691e-08	0.28868	0.88	0.819	0.000565706	Microglia, Proliferating
ZFP36L22	5.24606e-07	0.310744	0.517	0.423	0.00668873	Microglia, Proliferating
NKG72	5.90308e-07	0.518548	0.122	0.068	0.00752643	Microglia, Proliferating
RPLP13	5.96117e-07	0.257965	0.815	0.811	0.00760049	Microglia, Proliferating
MT-ND41	1.11728e-05	0.310811	0.738	0.695	0.142453	Microglia, Proliferating
VCAN	0	2.04235	0.573	0.039	0	Monocytes, C9orf72+
CLEC12A	1.32642e-264	0.417899	0.204	0.008	1.69118e-260	Monocytes, C9orf72+
LFNG	2.52212e-177	0.498406	0.283	0.023	3.21571e-173	Monocytes, C9orf72+
FCN1	2.77405e-149	0.458706	0.323	0.033	3.53691e-145	Monocytes, C9orf72+
MT-CO23	1.51407e-148	1.82851	1	0.944	1.93044e-144	Monocytes, C9orf72+
AHNAK3	1.83366e-146	0.764196	0.477	0.074	2.33792e-142	Monocytes, C9orf72+
MT-ND42	2.02506e-134	1.71263	0.993	0.694	2.58195e-130	Monocytes, C9orf72+
MT-CO14	5.94828e-132	1.37388	1	0.988	7.58406e-128	Monocytes, C9orf72+
MT-CO34	1.67822e-126	1.52809	0.996	0.928	2.13972e-122	Monocytes, C9orf72+
DMXL2	7.32247e-119	0.654391	0.477	0.089	9.33615e-115	Monocytes, C9orf72+
NEAT12	1.34952e-114	2.18119	0.993	0.759	1.72064e-110	Monocytes, C9orf72+
LILRB2	2.90634e-99	0.742985	0.427	0.084	3.70558e-95	Monocytes, C9orf72+
EMILIN2	3.66796e-99	0.344083	0.229	0.026	4.67665e-95	Monocytes, C9orf72+
MT-ATP64	4.9421e-97	1.28192	0.989	0.819	6.30118e-93	Monocytes, C9orf72+
MT-ND11	1.10579e-93	1.16659	0.968	0.611	1.40989e-89	Monocytes, C9orf72+
MT-ND51	9.10368e-93	1.15155	0.925	0.558	1.16072e-88	Monocytes, C9orf72+
MT-ND21	1.29957e-91	1.19103	0.875	0.471	1.65695e-87	Monocytes, C9orf72+
MT-CYB2	8.28989e-91	1.09932	1	0.907	1.05696e-86	Monocytes, C9orf72+
RIPOR22	4.5354e-88	0.425362	0.262	0.037	5.78263e-84	Monocytes, C9orf72+
FLNA1	5.57491e-87	0.454344	0.333	0.057	7.10801e-83	Monocytes, C9orf72+
SMIM25	1.62958e-81	0.305072	0.201	0.024	2.07772e-77	Monocytes, C9orf72+
FGR	2.4447e-72	0.328782	0.287	0.05	3.11699e-68	Monocytes, C9orf72+
MT-ND32	8.25934e-70	0.943874	0.978	0.722	1.05307e-65	Monocytes, C9orf72+
MT-ND61	1.29852e-69	0.693823	0.57	0.182	1.65562e-65	Monocytes, C9orf72+
TCF7L2	1.11188e-64	0.360094	0.237	0.039	1.41765e-60	Monocytes, C9orf72+
CD443	2.78287e-58	0.332092	0.251	0.047	3.54816e-54	Monocytes, C9orf72+
ZEB22	8.62584e-57	0.921924	0.677	0.321	1.09979e-52	Monocytes, C9orf72+
S100A61	8.65119e-57	0.315206	0.412	0.104	1.10303e-52	Monocytes, C9orf72+
THBS1	7.92893e-56	0.738981	0.143	0.017	1.01094e-51	Monocytes, C9orf72+
LYZ	1.4287e-54	0.344803	0.337	0.081	1.82159e-50	Monocytes, C9orf72+
NAMPT1	6.35004e-51	0.861642	0.416	0.132	8.0963e-47	Monocytes, C9orf72+
UTRN1	9.43454e-47	0.401664	0.301	0.077	1.2029e-42	Monocytes, C9orf72+
VIM4	3.41523e-46	0.424138	0.405	0.119	4.35442e-42	Monocytes, C9orf72+
CHST15	3.6769e-46	0.316879	0.251	0.056	4.68804e-42	Monocytes, C9orf72+
ITGA43	7.09236e-44	0.308579	0.208	0.041	9.04276e-40	Monocytes, C9orf72+
IQGAP11	2.54226e-41	0.405742	0.326	0.095	3.24138e-37	Monocytes, C9orf72+
TNFAIP2	5.87537e-41	0.389498	0.33	0.096	7.49109e-37	Monocytes, C9orf72+
VMP1	5.9969e-40	0.726094	0.545	0.242	7.64605e-36	Monocytes, C9orf72+
TNFRSF1B	3.78167e-37	0.629195	0.505	0.219	4.82163e-33	Monocytes, C9orf72+
SLC11A1	9.93712e-37	0.679733	0.591	0.29	1.26698e-32	Monocytes, C9orf72+
IRAK3	1.8492e-36	0.410962	0.326	0.104	2.35773e-32	Monocytes, C9orf72+
MYO1G	8.24821e-36	0.321021	0.283	0.081	1.05165e-31	Monocytes, C9orf72+
MT-ND4L3	4.14898e-35	0.649486	0.957	0.81	5.28995e-31	Monocytes, C9orf72+
PECAM1	1.01855e-34	0.402792	0.272	0.079	1.29865e-30	Monocytes, C9orf72+
MTRNR2L122	2.84735e-34	0.639293	0.993	0.892	3.63037e-30	Monocytes, C9orf72+
NOTCH2	4.05259e-34	0.337949	0.294	0.089	5.16705e-30	Monocytes, C9orf72+
C9orf72	4.65538e-33	0.33837	0.305	0.096	5.93561e-29	Monocytes, C9orf72+
SEPTIN93	6.92313e-33	0.264514	0.215	0.054	8.82699e-29	Monocytes, C9orf72+
LYST	1.08876e-32	0.527248	0.373	0.141	1.38817e-28	Monocytes, C9orf72+
IFI30	9.0586e-32	0.563029	0.606	0.312	1.15497e-27	Monocytes, C9orf72+
MXD1	1.26779e-30	0.342227	0.28	0.087	1.61643e-26	Monocytes, C9orf72+
ADGRE52	1.02579e-29	0.250883	0.186	0.046	1.30789e-25	Monocytes, C9orf72+
RNF144B1	1.91899e-29	0.559496	0.305	0.106	2.44672e-25	Monocytes, C9orf72+
DUSP6	2.45187e-28	0.331016	0.24	0.072	3.12613e-24	Monocytes, C9orf72+
AGFG1	2.09894e-27	0.351063	0.301	0.106	2.67615e-23	Monocytes, C9orf72+
MTSS1	6.95789e-27	0.495565	0.366	0.153	8.87131e-23	Monocytes, C9orf72+
NFKBIZ	6.08044e-24	0.5838	0.47	0.234	7.75256e-20	Monocytes, C9orf72+
EHBP1L1	1.08754e-23	0.357824	0.355	0.15	1.38662e-19	Monocytes, C9orf72+
SLC43A2	3.45928e-23	0.273578	0.222	0.071	4.41058e-19	Monocytes, C9orf72+
CFLAR	4.18472e-23	0.34499	0.409	0.185	5.33552e-19	Monocytes, C9orf72+
CD551	5.79613e-23	0.33657	0.287	0.107	7.39006e-19	Monocytes, C9orf72+
LRRK2	1.34372e-22	0.293207	0.24	0.082	1.71324e-18	Monocytes, C9orf72+
TMPO1	2.50398e-22	0.258189	0.294	0.111	3.19258e-18	Monocytes, C9orf72+
ZFAND5	4.93335e-22	0.322587	0.308	0.123	6.29002e-18	Monocytes, C9orf72+
IRF12	5.7814e-22	0.298893	0.287	0.109	7.37129e-18	Monocytes, C9orf72+
RNF149	1.94472e-21	0.450334	0.462	0.239	2.47952e-17	Monocytes, C9orf72+
MAP3K1	1.02314e-20	0.253635	0.244	0.088	1.30451e-16	Monocytes, C9orf72+
LRRFIP1	1.35239e-20	0.43961	0.437	0.233	1.7243e-16	Monocytes, C9orf72+
MT-ATP81	1.52664e-20	0.5191	0.545	0.317	1.94647e-16	Monocytes, C9orf72+
STAT6	1.78837e-19	0.275524	0.262	0.102	2.28017e-15	Monocytes, C9orf72+
KLF22	1.50323e-18	0.294262	0.258	0.102	1.91661e-14	Monocytes, C9orf72+
SH3BP2	3.58335e-18	0.278874	0.29	0.124	4.56877e-14	Monocytes, C9orf72+
JARID2	3.93521e-17	0.252488	0.226	0.086	5.01739e-13	Monocytes, C9orf72+
MALAT12	1.83615e-16	0.401134	1	0.994	2.3411e-12	Monocytes, C9orf72+
TYMP1	1.84825e-15	0.409143	0.473	0.283	2.35652e-11	Monocytes, C9orf72+
DICER1	2.31942e-15	0.252478	0.265	0.118	2.95726e-11	Monocytes, C9orf72+
NR4A11	3.37913e-15	0.276572	0.136	0.042	4.30838e-11	Monocytes, C9orf72+
IL10RA1	7.09505e-15	0.360647	0.437	0.254	9.04619e-11	Monocytes, C9orf72+
SOD21	7.54281e-15	0.491422	0.38	0.212	9.61709e-11	Monocytes, C9orf72+
PLEC	1.30646e-14	0.255213	0.276	0.126	1.66574e-10	Monocytes, C9orf72+
TCIRG1	1.70023e-14	0.282786	0.283	0.134	2.16779e-10	Monocytes, C9orf72+
SMCHD12	2.13319e-14	0.262249	0.305	0.148	2.71982e-10	Monocytes, C9orf72+
HNRNPA2B12	8.29791e-14	0.380578	0.652	0.489	1.05798e-09	Monocytes, C9orf72+
AKAP13	6.70005e-13	0.304592	0.405	0.236	8.54256e-09	Monocytes, C9orf72+
ITGAX1	2.3302e-12	0.30161	0.384	0.222	2.971e-08	Monocytes, C9orf72+
MACF12	4.64504e-12	0.315087	0.401	0.239	5.92243e-08	Monocytes, C9orf72+
BCL6	7.78239e-12	0.251143	0.247	0.118	9.92255e-08	Monocytes, C9orf72+
SAMHD11	1.1934e-11	0.335942	0.43	0.268	1.52159e-07	Monocytes, C9orf72+
BACH11	1.88707e-11	0.33144	0.384	0.229	2.40602e-07	Monocytes, C9orf72+
PTPRC1	3.2203e-11	0.38987	0.588	0.449	4.10588e-07	Monocytes, C9orf72+
LCP12	4.87694e-11	0.305513	0.376	0.225	6.2181e-07	Monocytes, C9orf72+
POLR2J3	2.7197e-10	0.266212	0.287	0.159	3.46761e-06	Monocytes, C9orf72+
RNF2131	3.89962e-10	0.274248	0.419	0.264	4.97201e-06	Monocytes, C9orf72+
LINC01578	4.64945e-10	0.355194	0.391	0.247	5.92804e-06	Monocytes, C9orf72+
LILRB1	1.11466e-09	0.278919	0.315	0.183	1.42119e-05	Monocytes, C9orf72+
PSAP1	1.27786e-09	0.415891	0.688	0.593	1.62927e-05	Monocytes, C9orf72+
CTSS	2.06913e-09	0.264538	0.409	0.263	2.63814e-05	Monocytes, C9orf72+
MS4A7	3.91672e-09	0.344121	0.427	0.292	4.99382e-05	Monocytes, C9orf72+
HNRNPU	8.08807e-09	0.275332	0.47	0.326	0.000103123	Monocytes, C9orf72+
CD1631	1.28126e-08	0.324748	0.233	0.124	0.000163361	Monocytes, C9orf72+
WSB1	4.17368e-08	0.265185	0.53	0.395	0.000532144	Monocytes, C9orf72+
TIMP1	5.10302e-08	0.342375	0.226	0.121	0.000650636	Monocytes, C9orf72+
NKTR	5.17099e-08	0.251249	0.376	0.246	0.000659302	Monocytes, C9orf72+
SSH21	1.8076e-07	0.252755	0.444	0.313	0.00230469	Monocytes, C9orf72+
SAT12	2.80572e-07	0.342867	0.839	0.763	0.00357729	Monocytes, C9orf72+
HSP90AA13	3.59392e-06	0.281825	0.588	0.483	0.0458224	Monocytes, C9orf72+
LST1	0.000262702	0.276407	0.348	0.277	1	Monocytes, C9orf72+
GLUL	0.00117384	0.287206	0.376	0.308	1	Monocytes, C9orf72+
S100A8	0	5.89131	0.93	0.108	0	Monocytes, Homeostatic
S100A9	0	4.64068	0.916	0.057	0	Monocytes, Homeostatic
S100A62	0	3.41698	0.977	0.068	0	Monocytes, Homeostatic
LYZ1	0	3.36735	0.853	0.048	0	Monocytes, Homeostatic
S100A12	0	2.93697	0.699	0.004	0	Monocytes, Homeostatic
S100A42	0	2.76105	0.952	0.075	0	Monocytes, Homeostatic
TIMP11	0	2.64222	0.837	0.09	0	Monocytes, Homeostatic
S100A102	0	2.38769	0.912	0.054	0	Monocytes, Homeostatic
LGALS13	0	2.14162	0.887	0.133	0	Monocytes, Homeostatic
IFI301	0	2.10753	0.898	0.288	0	Monocytes, Homeostatic
VCAN1	0	2.09603	0.771	0.009	0	Monocytes, Homeostatic
VIM5	0	2.07695	0.874	0.087	0	Monocytes, Homeostatic
SH3BGRL32	0	1.93355	0.947	0.349	0	Monocytes, Homeostatic
THBS11	0	1.62805	0.38	0.002	0	Monocytes, Homeostatic
FCN11	0	1.62144	0.739	0.004	0	Monocytes, Homeostatic
FTH11	0	1.35131	0.973	0.888	0	Monocytes, Homeostatic
TMSB102	0	1.34158	0.99	0.775	0	Monocytes, Homeostatic
IFITM31	0	1.33713	0.727	0.314	0	Monocytes, Homeostatic
EMP32	0	1.27442	0.766	0.133	0	Monocytes, Homeostatic
FTL3	0	1.26224	0.996	0.942	0	Monocytes, Homeostatic
ANXA12	0	1.20906	0.633	0.037	0	Monocytes, Homeostatic
S100A111	0	1.11353	0.9	0.464	0	Monocytes, Homeostatic
MYL61	0	1.09002	0.856	0.374	0	Monocytes, Homeostatic
SERF21	0	1.08839	0.944	0.528	0	Monocytes, Homeostatic
ANXA2	0	1.05272	0.611	0.027	0	Monocytes, Homeostatic
GAPDH2	0	1.04996	0.872	0.522	0	Monocytes, Homeostatic
TSPO	0	1.012	0.682	0.212	0	Monocytes, Homeostatic
CRIP14	0	0.972726	0.439	0.043	0	Monocytes, Homeostatic
PFN12	0	0.960265	0.908	0.488	0	Monocytes, Homeostatic
CD552	0	0.933927	0.579	0.087	0	Monocytes, Homeostatic
PLIN2	0	0.919594	0.316	0.031	0	Monocytes, Homeostatic
SRGN1	0	0.918994	0.797	0.404	0	Monocytes, Homeostatic
FCER1G1	0	0.916626	0.879	0.493	0	Monocytes, Homeostatic
IFITM22	0	0.903396	0.63	0.22	0	Monocytes, Homeostatic
COTL1	0	0.892003	0.755	0.32	0	Monocytes, Homeostatic
OAZ12	0	0.866905	0.832	0.401	0	Monocytes, Homeostatic
BCL2A11	0	0.864232	0.55	0.099	0	Monocytes, Homeostatic
NAMPT2	0	0.86283	0.546	0.115	0	Monocytes, Homeostatic
AREG1	0	0.858923	0.2	0.024	0	Monocytes, Homeostatic
CTSS1	0	0.824657	0.678	0.245	0	Monocytes, Homeostatic
H3F3A	0	0.815933	0.821	0.384	0	Monocytes, Homeostatic
RPS93	0	0.805201	0.874	0.47	0	Monocytes, Homeostatic
CD523	0	0.803102	0.487	0.052	0	Monocytes, Homeostatic
ATP5F1E2	0	0.779573	0.878	0.451	0	Monocytes, Homeostatic
ACTB2	0	0.762529	0.995	0.922	0	Monocytes, Homeostatic
SERPINB1	0	0.744112	0.55	0.154	0	Monocytes, Homeostatic
CSTA	0	0.742338	0.484	0.009	0	Monocytes, Homeostatic
SOD22	0	0.730782	0.518	0.199	0	Monocytes, Homeostatic
LGALS31	0	0.724689	0.452	0.025	0	Monocytes, Homeostatic
GSTP1	0	0.724647	0.611	0.215	0	Monocytes, Homeostatic
SMIM251	0	0.718488	0.381	0.009	0	Monocytes, Homeostatic
TYMP2	0	0.714508	0.678	0.267	0	Monocytes, Homeostatic
ELOB	0	0.70582	0.674	0.204	0	Monocytes, Homeostatic
TAGLN23	0	0.70054	0.475	0.078	0	Monocytes, Homeostatic
STXBP2	0	0.693844	0.541	0.121	0	Monocytes, Homeostatic
LILRB21	0	0.689513	0.446	0.07	0	Monocytes, Homeostatic
GNG51	0	0.684235	0.684	0.247	0	Monocytes, Homeostatic
RPL284	0	0.677125	0.963	0.72	0	Monocytes, Homeostatic
MNDA	0	0.671209	0.571	0.185	0	Monocytes, Homeostatic
RPL394	0	0.665817	0.941	0.642	0	Monocytes, Homeostatic
SERPINA1	0	0.663444	0.594	0.233	0	Monocytes, Homeostatic
CFL12	0	0.656257	0.797	0.442	0	Monocytes, Homeostatic
TYROBP1	0	0.653419	0.909	0.615	0	Monocytes, Homeostatic
PPDPF3	0	0.650458	0.546	0.113	0	Monocytes, Homeostatic
LSP13	0	0.643419	0.46	0.06	0	Monocytes, Homeostatic
LST11	0	0.636387	0.591	0.264	0	Monocytes, Homeostatic
PFDN52	0	0.630162	0.779	0.392	0	Monocytes, Homeostatic
RGS21	0	0.619342	0.398	0.098	0	Monocytes, Homeostatic
CLIC12	0	0.61498	0.638	0.274	0	Monocytes, Homeostatic
CTSD	0	0.606454	0.578	0.278	0	Monocytes, Homeostatic
CFP	0	0.597782	0.391	0.001	0	Monocytes, Homeostatic
LILRA5	0	0.59673	0.342	0.003	0	Monocytes, Homeostatic
TALDO1	0	0.586553	0.502	0.113	0	Monocytes, Homeostatic
RPS133	0	0.580586	0.864	0.557	0	Monocytes, Homeostatic
SPI1	0	0.580508	0.645	0.307	0	Monocytes, Homeostatic
RNASEK1	0	0.580072	0.711	0.336	0	Monocytes, Homeostatic
CARD16	0	0.576947	0.452	0.071	0	Monocytes, Homeostatic
PKM	0	0.572903	0.535	0.165	0	Monocytes, Homeostatic
TPM3	0	0.57112	0.656	0.299	0	Monocytes, Homeostatic
CD444	0	0.568437	0.423	0.031	0	Monocytes, Homeostatic
ALDOA	0	0.568064	0.46	0.115	0	Monocytes, Homeostatic
FLNA2	0	0.565251	0.43	0.042	0	Monocytes, Homeostatic
RPLP23	0	0.563792	0.902	0.577	0	Monocytes, Homeostatic
HLA-B4	0	0.5601	0.894	0.583	0	Monocytes, Homeostatic
FGR1	0	0.558816	0.429	0.034	0	Monocytes, Homeostatic
COX6B1	0	0.554583	0.628	0.252	0	Monocytes, Homeostatic
COX5B	0	0.547754	0.596	0.208	0	Monocytes, Homeostatic
GMFG1	0	0.545138	0.526	0.15	0	Monocytes, Homeostatic
COX8A1	0	0.542174	0.512	0.163	0	Monocytes, Homeostatic
LCP13	0	0.541837	0.576	0.21	0	Monocytes, Homeostatic
MYL12A3	0	0.535952	0.591	0.214	0	Monocytes, Homeostatic
COX4I13	0	0.534015	0.667	0.334	0	Monocytes, Homeostatic
TRAPPC5	0	0.530248	0.48	0.112	0	Monocytes, Homeostatic
ENO1	0	0.528684	0.495	0.164	0	Monocytes, Homeostatic
TXN	0	0.525119	0.433	0.077	0	Monocytes, Homeostatic
CFD	0	0.514609	0.406	0.103	0	Monocytes, Homeostatic
NOP10	0	0.510629	0.488	0.141	0	Monocytes, Homeostatic
SELL1	0	0.50719	0.346	0.045	0	Monocytes, Homeostatic
PLAC81	0	0.505932	0.339	0.06	0	Monocytes, Homeostatic
TKT	0	0.494969	0.46	0.129	0	Monocytes, Homeostatic
ATP5MG2	0	0.494616	0.628	0.286	0	Monocytes, Homeostatic
GSTO1	0	0.487791	0.431	0.105	0	Monocytes, Homeostatic
APOBEC3A	0	0.483177	0.199	0	0	Monocytes, Homeostatic
ADM	0	0.477514	0.293	0.049	0	Monocytes, Homeostatic
BLVRB	0	0.47117	0.373	0.062	0	Monocytes, Homeostatic
FOSB1	0	0.47107	0.349	0.089	0	Monocytes, Homeostatic
PGD	0	0.470097	0.38	0.059	0	Monocytes, Homeostatic
PLBD1	0	0.468289	0.319	0.041	0	Monocytes, Homeostatic
MXD11	0	0.459759	0.358	0.076	0	Monocytes, Homeostatic
HMGB21	0	0.447565	0.346	0.082	0	Monocytes, Homeostatic
PLP22	0	0.437403	0.341	0.047	0	Monocytes, Homeostatic
BRI3	0	0.431441	0.519	0.209	0	Monocytes, Homeostatic
PRELID1	0	0.431048	0.429	0.136	0	Monocytes, Homeostatic
KLF23	0	0.429358	0.341	0.092	0	Monocytes, Homeostatic
RETN	0	0.427206	0.166	0.001	0	Monocytes, Homeostatic
ATP5MPL	0	0.425434	0.443	0.137	0	Monocytes, Homeostatic
RIPOR23	0	0.422064	0.313	0.026	0	Monocytes, Homeostatic
UBL5	0	0.421831	0.51	0.2	0	Monocytes, Homeostatic
AP2S1	0	0.420083	0.398	0.104	0	Monocytes, Homeostatic
TPM4	0	0.413519	0.384	0.118	0	Monocytes, Homeostatic
UPP1	0	0.412736	0.327	0.047	0	Monocytes, Homeostatic
CXCL8	0	0.411012	0.172	0.02	0	Monocytes, Homeostatic
METRNL1	0	0.406066	0.355	0.074	0	Monocytes, Homeostatic
AHNAK4	0	0.400678	0.336	0.065	0	Monocytes, Homeostatic
PSMB3	0	0.400546	0.416	0.126	0	Monocytes, Homeostatic
NDUFB9	0	0.400471	0.372	0.103	0	Monocytes, Homeostatic
CD483	0	0.392532	0.31	0.038	0	Monocytes, Homeostatic
SEC61G	0	0.384272	0.362	0.096	0	Monocytes, Homeostatic
HSBP1	0	0.375228	0.391	0.119	0	Monocytes, Homeostatic
NCF2	0	0.372559	0.323	0.054	0	Monocytes, Homeostatic
HEBP2	0	0.372285	0.309	0.054	0	Monocytes, Homeostatic
CD300E	0	0.367145	0.214	0.003	0	Monocytes, Homeostatic
COX7A21	0	0.36025	0.406	0.14	0	Monocytes, Homeostatic
MYO1G1	0	0.359535	0.324	0.071	0	Monocytes, Homeostatic
EMILIN21	0	0.35676	0.27	0.016	0	Monocytes, Homeostatic
MCEMP1	0	0.35483	0.192	0	0	Monocytes, Homeostatic
GLIPR2	0	0.353472	0.286	0.036	0	Monocytes, Homeostatic
PGAM1	0	0.349992	0.318	0.083	0	Monocytes, Homeostatic
EREG	0	0.341462	0.136	0.001	0	Monocytes, Homeostatic
RAB5IF	0	0.337637	0.319	0.077	0	Monocytes, Homeostatic
TMEM167A	0	0.33637	0.3	0.069	0	Monocytes, Homeostatic
IQGAP12	0	0.334878	0.329	0.086	0	Monocytes, Homeostatic
KLF4	0	0.320492	0.248	0.051	0	Monocytes, Homeostatic
RAC24	0	0.319177	0.354	0.112	0	Monocytes, Homeostatic
LTA4H1	0	0.317762	0.277	0.063	0	Monocytes, Homeostatic
CAPNS1	0	0.315348	0.331	0.098	0	Monocytes, Homeostatic
AGTRAP	0	0.313058	0.263	0.045	0	Monocytes, Homeostatic
CLU	0	0.307535	0.166	0.005	0	Monocytes, Homeostatic
TREM1	0	0.305893	0.218	0.013	0	Monocytes, Homeostatic
ABRACL1	0	0.29157	0.257	0.048	0	Monocytes, Homeostatic
AC020656.1	0	0.275337	0.144	0	0	Monocytes, Homeostatic
CNIH4	0	0.272088	0.236	0.049	0	Monocytes, Homeostatic
AC015912.3	0	0.269258	0.183	0.024	0	Monocytes, Homeostatic
CD36	0	0.262936	0.158	0.001	0	Monocytes, Homeostatic
SULT1A1	0	0.26195	0.177	0.013	0	Monocytes, Homeostatic
ADGRE53	0	0.257618	0.206	0.039	0	Monocytes, Homeostatic
AP1S2	0	0.257147	0.237	0.055	0	Monocytes, Homeostatic
POLR2L1	2.63834e-306	0.324075	0.345	0.11	3.36388e-302	Monocytes, Homeostatic
PYCARD	3.99153e-306	0.418021	0.473	0.189	5.0892e-302	Monocytes, Homeostatic
G0S21	5.60641e-305	0.484382	0.153	0.026	7.14818e-301	Monocytes, Homeostatic
PECAM11	3.55354e-304	0.312346	0.267	0.072	4.53076e-300	Monocytes, Homeostatic
FXYD52	2.55907e-303	0.437961	0.576	0.262	3.26282e-299	Monocytes, Homeostatic
RPS154	8.99235e-303	0.530416	0.931	0.648	1.14652e-298	Monocytes, Homeostatic
ARPC5	1.80696e-301	0.417609	0.515	0.221	2.30387e-297	Monocytes, Homeostatic
ZYX	2.46086e-301	0.396829	0.427	0.162	3.1376e-297	Monocytes, Homeostatic
UBA523	1.86424e-291	0.497265	0.719	0.397	2.3769e-287	Monocytes, Homeostatic
AGFG11	4.86831e-287	0.32744	0.313	0.098	6.2071e-283	Monocytes, Homeostatic
ATP5MF	1.10626e-286	0.382308	0.465	0.189	1.41048e-282	Monocytes, Homeostatic
TMA71	1.5393e-284	0.43202	0.63	0.312	1.96261e-280	Monocytes, Homeostatic
COX7B	1.09843e-281	0.353763	0.402	0.149	1.4005e-277	Monocytes, Homeostatic
SLC2A31	1.01545e-279	0.684852	0.485	0.216	1.2947e-275	Monocytes, Homeostatic
BLOC1S11	3.9487e-278	0.371988	0.397	0.149	5.0346e-274	Monocytes, Homeostatic
RPL84	2.42382e-276	0.495056	0.818	0.514	3.09037e-272	Monocytes, Homeostatic
RPS243	4.62831e-274	0.516777	0.941	0.709	5.90109e-270	Monocytes, Homeostatic
SEC61B	3.60358e-270	0.352685	0.4	0.152	4.59456e-266	Monocytes, Homeostatic
ROMO1	3.81044e-270	0.324549	0.351	0.122	4.85831e-266	Monocytes, Homeostatic
H2AFJ	8.21749e-270	0.346351	0.347	0.121	1.04773e-265	Monocytes, Homeostatic
EFHD21	5.25332e-269	0.399775	0.501	0.222	6.69798e-265	Monocytes, Homeostatic
RPL323	6.1373e-262	0.496016	0.962	0.714	7.82506e-258	Monocytes, Homeostatic
SUB11	1.01719e-261	0.364834	0.418	0.168	1.29692e-257	Monocytes, Homeostatic
RPLP14	8.61764e-261	0.727407	0.931	0.806	1.09875e-256	Monocytes, Homeostatic
PLAUR1	2.68186e-260	0.418791	0.369	0.137	3.41937e-256	Monocytes, Homeostatic
TPI1	1.92742e-259	0.400915	0.463	0.2	2.45746e-255	Monocytes, Homeostatic
RNASE21	4.38832e-258	0.335943	0.272	0.083	5.59511e-254	Monocytes, Homeostatic
RPL194	4.61943e-256	0.47538	0.933	0.674	5.88978e-252	Monocytes, Homeostatic
CST31	5.37025e-256	0.508809	0.892	0.575	6.84707e-252	Monocytes, Homeostatic
DUSP61	1.17281e-252	0.288695	0.236	0.066	1.49533e-248	Monocytes, Homeostatic
NAA38	6.32061e-251	0.278884	0.271	0.083	8.05877e-247	Monocytes, Homeostatic
APLP2	6.0076e-244	0.369777	0.442	0.19	7.65969e-240	Monocytes, Homeostatic
FAU4	1.08915e-241	0.44034	0.872	0.568	1.38867e-237	Monocytes, Homeostatic
NDUFA1	1.94906e-240	0.324776	0.403	0.162	2.48505e-236	Monocytes, Homeostatic
PSMA7	6.47723e-236	0.337559	0.41	0.17	8.25846e-232	Monocytes, Homeostatic
C1orf162	1.13514e-235	0.369391	0.422	0.179	1.4473e-231	Monocytes, Homeostatic
PRDX5	6.12878e-231	0.278746	0.311	0.109	7.81419e-227	Monocytes, Homeostatic
GNB2	2.98396e-229	0.326818	0.409	0.171	3.80455e-225	Monocytes, Homeostatic
UQCR111	2.40088e-228	0.349799	0.472	0.214	3.06113e-224	Monocytes, Homeostatic
RPL72	3.32279e-225	0.401052	0.556	0.283	4.23656e-221	Monocytes, Homeostatic
COPE	1.21148e-221	0.284702	0.344	0.131	1.54463e-217	Monocytes, Homeostatic
CALM31	1.61971e-220	0.255442	0.273	0.09	2.06513e-216	Monocytes, Homeostatic
TSC22D33	4.53754e-219	0.290153	0.348	0.131	5.78536e-215	Monocytes, Homeostatic
COX6A11	1.15555e-218	0.358679	0.536	0.267	1.47333e-214	Monocytes, Homeostatic
CSTB	1.51582e-218	0.456181	0.485	0.235	1.93267e-214	Monocytes, Homeostatic
TNFSF13B	2.42216e-218	0.26712	0.275	0.092	3.08825e-214	Monocytes, Homeostatic
SCAND1	1.25383e-217	0.269263	0.305	0.109	1.59864e-213	Monocytes, Homeostatic
NDUFA13	4.453e-217	0.322502	0.428	0.187	5.67758e-213	Monocytes, Homeostatic
RNF181	8.70856e-217	0.258764	0.293	0.102	1.11034e-212	Monocytes, Homeostatic
FKBP1A	2.1678e-212	0.270464	0.304	0.11	2.76395e-208	Monocytes, Homeostatic
RPS283	5.75166e-212	0.419147	0.933	0.7	7.33337e-208	Monocytes, Homeostatic
VASP	4.86986e-210	0.262	0.297	0.106	6.20907e-206	Monocytes, Homeostatic
POMP	4.393e-208	0.295166	0.359	0.145	5.60107e-204	Monocytes, Homeostatic
HLA-A3	4.73537e-208	0.369678	0.743	0.439	6.0376e-204	Monocytes, Homeostatic
RPL35A4	5.50989e-208	0.374175	0.784	0.479	7.02511e-204	Monocytes, Homeostatic
UQCRQ	6.16105e-208	0.308009	0.381	0.16	7.85534e-204	Monocytes, Homeostatic
ACTG12	1.56399e-207	0.456223	0.721	0.459	1.99409e-203	Monocytes, Homeostatic
RHOA1	4.7035e-207	0.40956	0.55	0.296	5.99697e-203	Monocytes, Homeostatic
PSMA6	2.64528e-206	0.252352	0.283	0.099	3.37273e-202	Monocytes, Homeostatic
MYL12B1	2.64051e-205	0.320197	0.445	0.204	3.36665e-201	Monocytes, Homeostatic
ARPC31	1.07189e-204	0.38731	0.691	0.416	1.36665e-200	Monocytes, Homeostatic
HMGN21	4.73939e-202	0.368826	0.369	0.156	6.04272e-198	Monocytes, Homeostatic
ARHGDIB2	1.25331e-201	0.376546	0.575	0.313	1.59797e-197	Monocytes, Homeostatic
C5AR11	2.18047e-201	0.313095	0.297	0.109	2.7801e-197	Monocytes, Homeostatic
CYBA1	1.53165e-200	0.415238	0.873	0.607	1.95285e-196	Monocytes, Homeostatic
CHCHD21	2.29993e-199	0.323169	0.429	0.197	2.93241e-195	Monocytes, Homeostatic
RPS112	1.15831e-193	0.372976	0.654	0.377	1.47685e-189	Monocytes, Homeostatic
C4orf48	5.36303e-193	0.296812	0.356	0.148	6.83786e-189	Monocytes, Homeostatic
UQCRH	8.56885e-193	0.292896	0.371	0.158	1.09253e-188	Monocytes, Homeostatic
LITAF1	1.18382e-192	0.312021	0.283	0.105	1.50937e-188	Monocytes, Homeostatic
CEBPB1	2.45482e-192	0.441795	0.584	0.326	3.1299e-188	Monocytes, Homeostatic
RPL223	1.03978e-191	0.36726	0.698	0.417	1.32572e-187	Monocytes, Homeostatic
RPS214	9.51853e-190	0.382732	0.737	0.454	1.21361e-185	Monocytes, Homeostatic
ANXA5	1.85177e-187	0.336709	0.488	0.246	2.36101e-183	Monocytes, Homeostatic
RPL114	4.0182e-187	0.373735	0.903	0.651	5.12321e-183	Monocytes, Homeostatic
HSPB12	1.87698e-186	1.17194	0.55	0.337	2.39314e-182	Monocytes, Homeostatic
RPS261	1.22744e-185	0.419131	0.595	0.339	1.56498e-181	Monocytes, Homeostatic
ATP6V0C	6.2334e-185	0.3604	0.58	0.326	7.94759e-181	Monocytes, Homeostatic
RPS144	2.09442e-184	0.428948	0.813	0.563	2.67038e-180	Monocytes, Homeostatic
H3F3B2	3.8768e-183	0.629108	0.758	0.513	4.94292e-179	Monocytes, Homeostatic
RPS124	3.42187e-182	0.370839	0.853	0.606	4.36288e-178	Monocytes, Homeostatic
FPR12	7.0554e-182	0.339864	0.485	0.241	8.99564e-178	Monocytes, Homeostatic
PRR13	1.2734e-180	0.293556	0.414	0.193	1.62358e-176	Monocytes, Homeostatic
EIF3K2	8.7731e-180	0.314299	0.426	0.203	1.11857e-175	Monocytes, Homeostatic
H1FX2	3.36429e-178	0.559898	0.402	0.192	4.28948e-174	Monocytes, Homeostatic
IER22	3.36006e-172	0.467155	0.506	0.274	4.28408e-168	Monocytes, Homeostatic
SERP1	4.03796e-170	0.316719	0.535	0.291	5.1484e-166	Monocytes, Homeostatic
FABP5	2.10598e-169	0.270547	0.119	0.027	2.68512e-165	Monocytes, Homeostatic
RPS74	2.68953e-169	0.364031	0.793	0.534	3.42915e-165	Monocytes, Homeostatic
GABARAP1	1.58989e-167	0.344789	0.659	0.393	2.0271e-163	Monocytes, Homeostatic
RPL18A4	8.20534e-167	0.334044	0.816	0.556	1.04618e-162	Monocytes, Homeostatic
C4orf3	3.08838e-163	0.252241	0.331	0.142	3.93769e-159	Monocytes, Homeostatic
PGK11	1.95753e-162	0.286768	0.359	0.164	2.49585e-158	Monocytes, Homeostatic
ATP5PD	2.42446e-161	0.255066	0.346	0.153	3.09118e-157	Monocytes, Homeostatic
FKBP41	1.14159e-160	0.289155	0.173	0.052	1.45553e-156	Monocytes, Homeostatic
ATP5MC22	6.37483e-160	0.318222	0.608	0.353	8.12791e-156	Monocytes, Homeostatic
RPL264	7.8356e-160	0.332288	0.887	0.623	9.99039e-156	Monocytes, Homeostatic
HSP90AA14	8.62913e-160	1.01463	0.646	0.476	1.10021e-155	Monocytes, Homeostatic
DUSP11	1.28217e-159	0.359667	0.562	0.312	1.63476e-155	Monocytes, Homeostatic
TCIRG11	1.02423e-156	0.265424	0.302	0.128	1.30589e-152	Monocytes, Homeostatic
GRINA	5.13033e-156	0.274837	0.357	0.164	6.54117e-152	Monocytes, Homeostatic
CD1632	1.64997e-155	0.325427	0.287	0.117	2.10372e-151	Monocytes, Homeostatic
RPS15A4	4.98849e-154	0.306759	0.854	0.599	6.36032e-150	Monocytes, Homeostatic
LRRFIP11	4.7636e-151	0.299819	0.438	0.225	6.0736e-147	Monocytes, Homeostatic
RPL293	6.98926e-150	0.323802	0.886	0.605	8.91131e-146	Monocytes, Homeostatic
SDCBP	2.19077e-149	0.27838	0.35	0.163	2.79323e-145	Monocytes, Homeostatic
PTMA4	4.74737e-149	0.402127	0.847	0.655	6.0529e-145	Monocytes, Homeostatic
RPL414	2.64165e-143	0.307284	0.901	0.744	3.3681e-139	Monocytes, Homeostatic
COX6C1	8.98242e-142	0.266532	0.381	0.187	1.14526e-137	Monocytes, Homeostatic
RPL343	1.26808e-141	0.316733	0.935	0.696	1.61681e-137	Monocytes, Homeostatic
RPS184	6.56374e-141	0.32593	0.83	0.583	8.36877e-137	Monocytes, Homeostatic
VAMP8	4.70251e-139	0.279662	0.372	0.185	5.9957e-135	Monocytes, Homeostatic
NFKBIA1	1.83531e-137	0.551885	0.466	0.27	2.34002e-133	Monocytes, Homeostatic
YBX11	3.40321e-136	0.340476	0.581	0.363	4.33909e-132	Monocytes, Homeostatic
PCBP1	1.42407e-135	0.301185	0.459	0.255	1.81568e-131	Monocytes, Homeostatic
AIF11	5.12737e-135	0.448218	0.69	0.483	6.5374e-131	Monocytes, Homeostatic
RPL123	1.13368e-132	0.328181	0.899	0.667	1.44545e-128	Monocytes, Homeostatic
RPL304	5.07949e-132	0.258248	0.882	0.643	6.47635e-128	Monocytes, Homeostatic
RPL27A2	7.93178e-132	0.274356	0.492	0.277	1.0113e-127	Monocytes, Homeostatic
NDUFS5	2.59281e-131	0.256646	0.357	0.176	3.30584e-127	Monocytes, Homeostatic
EIF4A1	1.48977e-130	0.281566	0.534	0.314	1.89946e-126	Monocytes, Homeostatic
SRP14	1.11163e-128	0.271283	0.505	0.289	1.41733e-124	Monocytes, Homeostatic
OST41	1.59338e-128	0.253001	0.436	0.233	2.03156e-124	Monocytes, Homeostatic
RPS163	1.59917e-128	0.289894	0.729	0.483	2.03894e-124	Monocytes, Homeostatic
CACYBP1	6.51176e-128	0.365342	0.242	0.103	8.3025e-124	Monocytes, Homeostatic
RPL273	1.91323e-126	0.291808	0.575	0.352	2.43937e-122	Monocytes, Homeostatic
PPP1R15A1	3.2731e-118	0.262795	0.32	0.153	4.1732e-114	Monocytes, Homeostatic
HSPD11	5.03489e-118	1.00191	0.327	0.18	6.41949e-114	Monocytes, Homeostatic
COX7C3	2.06862e-116	0.250171	0.543	0.324	2.63749e-112	Monocytes, Homeostatic
RPS215	2.4199e-116	0.291273	0.734	0.506	3.08538e-112	Monocytes, Homeostatic
CEBPD2	3.62822e-114	0.29231	0.698	0.453	4.62598e-110	Monocytes, Homeostatic
CORO1A2	7.20632e-114	0.275894	0.493	0.292	9.18806e-110	Monocytes, Homeostatic
RPS83	2.27022e-113	0.281004	0.932	0.772	2.89453e-109	Monocytes, Homeostatic
HSPE11	5.56616e-110	0.696138	0.373	0.217	7.09685e-106	Monocytes, Homeostatic
FOS1	1.11244e-107	0.343997	0.578	0.376	1.41836e-103	Monocytes, Homeostatic
LDHA	1.62663e-105	0.262636	0.363	0.196	2.07396e-101	Monocytes, Homeostatic
RPL373	5.32103e-102	0.27522	0.92	0.694	6.78431e-98	Monocytes, Homeostatic
HIST1H1C1	1.12737e-99	0.261697	0.25	0.117	1.4374e-95	Monocytes, Homeostatic
GADD45B2	1.01738e-93	0.309036	0.404	0.236	1.29716e-89	Monocytes, Homeostatic
JUND3	1.86208e-91	0.273464	0.466	0.289	2.37415e-87	Monocytes, Homeostatic
MIF1	7.6915e-86	0.276097	0.46	0.288	9.80667e-82	Monocytes, Homeostatic
HSPA61	1.31518e-85	0.314665	0.27	0.136	1.67685e-81	Monocytes, Homeostatic
DNAJB13	2.0226e-85	0.318839	0.35	0.199	2.57882e-81	Monocytes, Homeostatic
HIST1H1E1	1.0214e-84	0.341944	0.34	0.193	1.30229e-80	Monocytes, Homeostatic
SAT13	3.44772e-77	0.258741	0.852	0.76	4.39584e-73	Monocytes, Homeostatic
MT2A2	1.75804e-71	0.412795	0.283	0.159	2.2415e-67	Monocytes, Homeostatic
HMOX1	1.75618e-65	0.394012	0.297	0.18	2.23913e-61	Monocytes, Homeostatic
HSPH11	3.46754e-51	0.503076	0.304	0.197	4.42111e-47	Monocytes, Homeostatic
HSPA5	5.32603e-38	0.260094	0.331	0.232	6.79068e-34	Monocytes, Homeostatic
MT-ND43	5.6448e-21	0.259835	0.743	0.694	7.19712e-17	Monocytes, Homeostatic
MTRNR2L81	7.58842e-15	0.745178	0.104	0.068	9.67523e-11	Monocytes, Homeostatic
HSP90AB11	1.70034e-13	0.429517	0.401	0.374	2.16794e-09	Monocytes, Homeostatic

## Sheet: S2 scRNA Pseudobulk DEA
gene	baseMean	log2FoldChange	lfcSE	stat	pvalue	padj
SDF4	813.223	-0.134721	1.298	-0.103791	0.917335	0.999998
INTS11	422.048	0.172164	1.06977	0.160937	0.872143	0.999998
AURKAIP1	811.957	-0.0329277	1.36179	-0.0241797	0.980709	0.999998
CCNL2	1200.72	0.282945	0.309353	0.914633	0.360384	0.999998
MRPL20	867.892	-0.25376	1.29702	-0.195648	0.844885	0.999998
SSU72	1283.46	0.0745434	0.334222	0.223036	0.823508	0.999998
CDK11B	328.836	-0.0317599	1.22034	-0.0260256	0.979237	0.999998
CDK11A	820.987	0.453983	0.397405	1.14237	0.2533	0.999998
NADK	290.58	-0.761412	1.26838	-0.600303	0.548304	0.999998
GNB1	2077.17	-0.0863541	0.288814	-0.298996	0.764943	0.999998
FAAP20	582.979	-0.381482	0.925965	-0.411983	0.680352	0.999998
SKI	1153.32	0.119182	0.336726	0.353944	0.723381	0.999998
RER1	738.992	-0.166379	1.27755	-0.130234	0.896382	0.999998
TNFRSF14	279.981	0.788746	1.37467	0.573769	0.566124	0.999998
RPL22	6752.49	-0.452182	0.691429	-0.653981	0.513124	0.999998
CAMTA1	819.908	-0.137495	1.29726	-0.105989	0.915591	0.999998
VAMP3	631.272	-0.886138	1.21112	-0.73167	0.46437	0.999998
PARK7	1269.39	-0.539231	1.38357	-0.389739	0.69673	0.999998
RERE	1866.76	-0.0178479	0.37829	-0.0471804	0.962369	0.999998
ENO1	1789.3	-0.32777	1.47867	-0.221666	0.824574	0.999998
SLC2A5	4619.53	-0.0116561	0.510505	-0.0228325	0.981784	0.999998
PIK3CD	700.029	0.0904123	0.432365	0.209111	0.834361	0.999998
CLSTN1	648.928	-0.440673	0.454583	-0.969402	0.332345	0.999998
PGD	511.801	-0.271124	0.968893	-0.279829	0.779609	0.999998
TARDBP	898.175	0.0730783	0.384635	0.189994	0.849314	0.999998
SRM	534.698	-0.208959	0.967554	-0.215966	0.829014	0.999998
EXOSC10	780.175	-0.0750512	0.374285	-0.200519	0.841075	0.999998
AGTRAP	326.607	-0.444093	1.26753	-0.350361	0.726068	0.999998
MTHFR	918.996	0.483892	0.413075	1.17144	0.241422	0.999998
TNFRSF1B	2732.24	0.788873	0.395976	1.99222	0.0463465	0.999998
VPS13D	1134.41	-0.105911	0.396567	-0.267069	0.789416	0.999998
DHRS3	569.889	-0.752367	0.911167	-0.825718	0.408964	0.999998
PDPN	959.891	-0.358302	0.426804	-0.8395	0.401189	0.999998
PRDM2	953.96	0.143365	0.367336	0.390285	0.696326	0.999998
EFHD2	2610.79	0.0398831	0.400612	0.0995555	0.920697	0.999998
PLEKHM2	932.623	0.390968	0.343821	1.13713	0.255485	0.999998
AL450998.2	522.345	-0.00309312	0.991171	-0.00312067	0.99751	0.999998
SPEN	1798.69	0.372397	0.333355	1.11712	0.263945	0.999998
SZRD1	502.294	-0.0387829	0.981223	-0.0395251	0.968472	0.999998
NECAP2	445.485	-0.333364	1.02785	-0.324333	0.745686	0.999998
BX284668.5	434.449	-0.536237	1.07978	-0.496615	0.61946	0.999998
BX284668.6	700.969	0.510305	0.547798	0.931557	0.351565	0.999998
SDHB	357.505	-0.115966	1.16583	-0.0994708	0.920764	0.999998
PADI2	2834.68	-0.562614	0.353356	-1.5922	0.11134	0.999998
RCC2	978.85	-0.098761	0.346857	-0.284731	0.77585	0.999998
ARHGEF10L	617.281	0.54726	0.504138	1.08553	0.277685	0.999998
IGSF21	1956.36	-0.108527	0.40051	-0.270972	0.786413	0.999998
UBR4	892.678	0.284212	0.34235	0.83018	0.406437	0.999998
CAPZB	4932.96	-0.240311	0.40356	-0.595477	0.551525	0.999998
MICOS10	1779.4	-0.468752	1.40495	-0.333644	0.738648	0.999998
NBL1	673.011	-0.329428	1.26273	-0.260885	0.794181	0.999998
LINC01141	1378.58	0.150554	0.759351	0.198267	0.842836	0.999998
DDOST	912.869	-0.357688	1.31433	-0.272145	0.785511	0.999998
HP1BP3	3790.56	-0.429637	0.465908	-0.92215	0.356451	0.999998
EIF4G3	1398.12	-0.0229701	0.291213	-0.0788774	0.93713	0.999998
USP48	788.119	-0.0120145	0.42648	-0.0281712	0.977526	0.999998
CDC42	2595.92	-0.402987	0.32512	-1.2395	0.21516	0.999998
C1QA	20119.6	-0.288626	1.73218	-0.166626	0.867664	0.999998
C1QC	36199.7	-0.40409	0.866527	-0.466333	0.640977	0.999998
C1QB	31931.3	-0.320223	0.960567	-0.333369	0.738856	0.999998
KDM1A	405.528	-0.348528	1.07617	-0.323861	0.746043	0.999998
LUZP1	942.478	0.297086	0.330513	0.898863	0.368725	0.999998
HNRNPR	1191.32	-0.0606927	0.289688	-0.20951	0.83405	0.999998
RPL11	19603.5	-0.687379	0.840244	-0.81807	0.413317	0.999998
PNRC2	1025.32	-0.0479185	0.302623	-0.158344	0.874186	0.999998
SRSF10	2065.27	0.052858	0.313787	0.168452	0.866228	0.999998
SRRM1	2684.92	0.124954	0.27851	0.448652	0.653683	0.999998
SYF2	808.032	-0.903768	1.29708	-0.696769	0.485947	0.999998
RSRP1	3250.56	-0.114422	0.366635	-0.312088	0.754974	0.999998
TMEM50A	1376.79	-0.475663	0.381772	-1.24593	0.212789	0.999998
MACO1	377.961	-0.551428	1.11193	-0.495918	0.619952	0.999998
SH3BGRL3	5446.43	-0.418595	1.64347	-0.254702	0.798954	0.999998
UBXN11	227.102	-0.337833	1.43004	-0.23624	0.813246	0.999998
CD52	57.172	1.81399	2.16956	0.83611	0.403093	0.999998
HMGN2	1762.02	-0.744075	0.453972	-1.63903	0.101207	0.999998
RPS6KA1	1334.69	0.116072	0.285641	0.406355	0.684482	0.999998
ARID1A	1239.43	-0.0244839	0.292092	-0.0838223	0.933198	0.999998
NUDC	635.778	-0.112926	1.24894	-0.0904172	0.927956	0.999998
WASF2	3329.98	-0.483965	0.334012	-1.44895	0.147353	0.999998
FGR	286.625	-0.116393	1.41085	-0.082498	0.934251	0.999998
IFI6	451.42	0.0710756	2.14872	0.0330781	0.973612	0.999998
STX12	776.336	-0.194476	1.26132	-0.154185	0.877464	0.999998
THEMIS2	906.369	0.206015	0.516279	0.399039	0.689865	0.999998
PTAFR	1688.21	-0.385166	0.330237	-1.16633	0.24348	0.999998
DNAJC8	854.313	-0.219218	1.29966	-0.168674	0.866053	0.999998
ATP5IF1	1411.77	-0.185246	1.3695	-0.135265	0.892402	0.999998
PHACTR4	524.948	-0.437031	0.940227	-0.464814	0.642065	0.999998
SNHG3	410.076	0.0759035	1.10377	0.0687675	0.945175	0.999998
SNHG12	1129.2	0.220647	0.37663	0.585846	0.557979	0.999998
TAF12	390.136	-0.217093	1.10247	-0.196914	0.843894	0.999998
YTHDF2	590.7	0.0168429	0.901822	0.0186765	0.985099	0.999998
EPB41	872.939	0.0328235	0.370831	0.0885134	0.929469	0.999998
SRSF4	1327.31	0.0681034	0.281376	0.242037	0.808752	0.999998
LAPTM5	10254.4	-0.596147	0.603959	-0.987066	0.32361	0.999998
PUM1	1039.67	-0.0847327	0.328801	-0.257702	0.796637	0.999998
PTP4A2	1451.41	0.175759	0.297013	0.591755	0.554014	0.999998
KHDRBS1	1377.59	-0.0368532	0.317582	-0.116043	0.907619	0.999998
TXLNA	571.045	0.332427	0.53433	0.622139	0.533851	0.999998
EIF3I	594.811	-0.0883381	1.3452	-0.065669	0.947641	0.999998
ZBTB8OS	400.413	-0.373329	1.09996	-0.339402	0.734307	0.999998
RBBP4	1083.43	-0.251227	0.296013	-0.848701	0.396048	0.999998
S100PBP	927.178	-0.168865	0.363882	-0.464064	0.642602	0.999998
AK2	1080.91	-0.0333998	0.302821	-0.110295	0.912175	0.999998
PHC2	2195.67	0.0625714	0.471457	0.132719	0.894415	0.999998
SMIM12	337.408	-0.350779	1.18519	-0.295969	0.767254	0.999998
TMEM35B	571.092	-0.241492	0.954506	-0.253002	0.800266	0.999998
ZMYM6	769.446	-0.345774	0.435628	-0.793737	0.427349	0.999998
SFPQ	3938.01	0.40923	0.335302	1.22048	0.222282	0.999998
ZMYM4	1031.02	0.0233744	0.313765	0.0744964	0.940615	0.999998
PSMB2	502.727	-0.279633	0.972455	-0.287553	0.773689	0.999998
AGO4	891.333	-0.511813	0.405582	-1.26192	0.206977	0.999998
AGO3	912.155	0.273251	0.375317	0.728053	0.466581	0.999998
TRAPPC3	498.234	-0.496801	0.968059	-0.513193	0.607816	0.999998
MAP7D1	696.429	0.341381	0.438704	0.778159	0.436475	0.999998
THRAP3	1164.05	-0.111233	0.297303	-0.374141	0.7083	0.999998
LSM10	516.415	-0.0315361	0.969726	-0.0325207	0.974057	0.999998
MRPS15	413.231	-0.31119	1.09017	-0.285451	0.775299	0.999998
CSF3R	3625.34	-0.0682105	0.368056	-0.185326	0.852973	0.999998
MEAF6	871.822	-0.44311	0.356916	-1.2415	0.214422	0.999998
C1orf122	471.091	-0.10132	1.02245	-0.0990954	0.921063	0.999998
SF3A3	512.409	0.0840583	0.980056	0.0857688	0.93165	0.999998
FHL3	669.187	0.0976483	1.30688	0.0747186	0.940439	0.999998
NDUFS5	2026.68	-0.440135	1.53079	-0.287522	0.773713	0.999998
MACF1	3140.66	0.102493	0.370445	0.276676	0.782029	0.999998
PABPC4	1659.02	-0.718576	0.358121	-2.00652	0.0448009	0.999998
CAP1	2603.97	-0.389439	0.375336	-1.03758	0.299468	0.999998
PPT1	2548.09	-0.665051	0.426806	-1.55821	0.119185	0.999998
RLF	724.382	-0.0327982	0.410352	-0.0799269	0.936295	0.999998
SMAP2	3801.92	-0.873643	0.417002	-2.09506	0.0361659	0.999998
NFYC	503.453	-0.404987	0.962705	-0.420676	0.673991	0.999998
CITED4	685.079	-0.333144	1.35426	-0.245998	0.805684	0.999998
HIVEP3	1572.35	0.950926	0.426544	2.22937	0.0257891	0.829316
FOXJ3	767.795	0.0827445	0.3916	0.211298	0.832655	0.999998
PPCS	624.177	-0.657061	1.22524	-0.536273	0.59177	0.999998
PPIH	425.663	-0.236213	1.0631	-0.222193	0.824164	0.999998
YBX1	5488.49	-0.255724	0.558167	-0.45815	0.646845	0.999998
P3H1	641.805	0.491521	0.435474	1.1287	0.259023	0.999998
SVBP	772.674	-0.928373	1.3213	-0.702621	0.482292	0.999998
ELOVL1	608.91	-0.167057	1.25072	-0.133568	0.893744	0.999998
ATP6V0B	3120.28	-0.125697	0.473213	-0.265624	0.790529	0.999998
RNF220	363.958	-0.519922	1.1386	-0.456631	0.647936	0.999998
ARMH1	665.466	-1.15036	1.21709	-0.945174	0.34457	0.999998
RPS8	27844	-0.676343	0.811275	-0.833679	0.404462	0.999998
PLK3	1472.6	1.04472	0.384548	2.71674	0.00659282	0.577692
UROD	386.619	-0.273176	1.11731	-0.244493	0.806849	0.999998
PRDX1	2814.32	-0.14077	0.508527	-0.27682	0.781919	0.999998
AKR1A1	2021.22	0.020039	0.397731	0.0503834	0.959817	0.999998
NASP	1494.68	0.511718	0.379327	1.34902	0.177332	0.999998
GPBP1L1	781.555	0.0135767	0.391125	0.034712	0.972309	0.999998
UQCRH	1515.03	-0.863634	1.53015	-0.564411	0.572474	0.999998
MKNK1	3242.54	0.388004	0.32754	1.1846	0.236176	0.999998
EFCAB14	953.451	-0.437715	0.317129	-1.38024	0.167512	0.999998
TAL1	1100.11	0.548745	0.39431	1.39166	0.164026	0.999998
CMPK1	841.2	-0.294196	0.346222	-0.849733	0.395474	0.999998
SPATA6	1148.09	-0.262517	1.34718	-0.194864	0.845499	0.999998
RNF11	363.545	-0.573131	1.13535	-0.504806	0.613695	0.999998
EPS15	991.57	-0.359915	0.36135	-0.99603	0.319236	0.999998
OSBPL9	733.951	-0.261718	0.399987	-0.654316	0.512908	0.999998
NRDC	2305.53	0.247455	0.278235	0.889375	0.373802	0.999998
TXNDC12	577.229	-0.237838	0.915751	-0.259719	0.795081	0.999998
BTF3L4	854.694	-0.221462	0.347975	-0.63643	0.524496	0.999998
TUT4	2256.69	0.0731097	0.321251	0.227578	0.819974	0.999998
SCP2	752.663	-0.795148	1.2509	-0.635659	0.524999	0.999998
MAGOH	569.432	0.146223	0.949988	0.153921	0.877672	0.999998
HSPB11	531.128	-0.359266	0.938793	-0.38269	0.70195	0.999998
TMEM59	1271.88	-0.474767	1.35766	-0.349696	0.726567	0.999998
MRPL37	290.88	-0.693701	1.28265	-0.540834	0.588622	0.999998
USP24	1075.73	-0.374445	0.338275	-1.10692	0.268327	0.999998
MYSM1	819.77	-0.0466936	0.384952	-0.121297	0.903456	0.999998
JUN	17032.1	0.222356	0.715825	0.310628	0.756083	0.999998
NFIA	1165.45	-0.289554	0.841301	-0.344174	0.730716	0.999998
TM2D1	493.874	-0.694661	0.964377	-0.720321	0.471327	0.999998
JAK1	1691.39	-0.291663	0.293394	-0.9941	0.320174	0.999998
LEPROT	704.845	-0.853235	1.23778	-0.689329	0.490616	0.999998
PDE4B	2052.79	1.16845	0.448424	2.60568	0.00916925	0.660275
MIER1	742.802	-0.0622028	0.41368	-0.150365	0.880477	0.999998
SERBP1	1432.87	-0.414449	0.334852	-1.23771	0.215825	0.999998
SRSF11	3706.07	-0.0793855	0.294441	-0.269614	0.787457	0.999998
ZRANB2	2376.02	0.0390421	0.304184	0.12835	0.897872	0.999998
RABGGTB	1071.3	0.101908	0.369773	0.275595	0.782859	0.999998
ST6GALNAC3	905.58	-0.337131	0.376207	-0.896132	0.370182	0.999998
USP33	895.933	-0.123861	0.32203	-0.384627	0.700514	0.999998
FUBP1	860.986	0.297131	0.354041	0.839255	0.401326	0.999998
DNAJB4	3849	0.552295	0.438402	1.25979	0.207745	0.999998
AC103591.3	580.826	0.274785	1.54171	0.178234	0.858539	0.999998
IFI44L	1268.28	0.290648	0.746483	0.389357	0.697012	0.999998
IFI44	551.52	0.284549	0.648042	0.439091	0.660596	0.999998
PRKACB	466.613	-0.91757	1.07193	-0.856001	0.391997	0.999998
GNG5	3211.1	-0.123094	0.881781	-0.139597	0.888978	0.999998
CTBS	1077.48	-0.384533	0.351593	-1.09369	0.274091	0.999998
C1orf52	667.845	0.170523	0.424696	0.401517	0.68804	0.999998
BCL10	522.058	0.264275	0.560968	0.471106	0.637565	0.999998
ODF2L	462.766	0.123796	1.02155	0.121184	0.903545	0.999998
SH3GLB1	1375.33	0.132714	0.389674	0.340576	0.733423	0.999998
SELENOF	939.491	-0.250149	0.38494	-0.649837	0.515797	0.999998
LMO4	475.46	0.0256024	1.0063	0.0254421	0.979702	0.999998
PKN2	2011.29	-0.436571	0.322979	-1.3517	0.176471	0.999998
GTF2B	511.258	-0.0234073	0.969388	-0.0241465	0.980736	0.999998
GBP2	509.849	1.08749	0.744684	1.46034	0.144197	0.999998
LRRC8C	1238.33	-0.0808168	0.388447	-0.208051	0.835189	0.999998
LRRC8D	404.501	-0.695063	1.07032	-0.649398	0.516081	0.999998
ZNF326	683.574	-0.0985675	0.435456	-0.226355	0.820926	0.999998
ZNF644	1067.45	-0.0950329	0.306583	-0.309975	0.75658	0.999998
EVI5	776.177	-0.189581	0.36463	-0.519927	0.603115	0.999998
RPL5	7878.78	-0.659283	0.711891	-0.926101	0.354394	0.999998
MTF2	556.676	0.0625515	0.521631	0.119915	0.90455	0.999998
TMED5	1188.06	-0.10819	0.338796	-0.319338	0.74947	0.999998
CCDC18	329.573	-0.202504	1.21515	-0.166649	0.867647	0.999998
CCDC18-AS1	1863.72	-0.276999	0.446583	-0.620262	0.535086	0.999998
DR1	792.477	-0.36362	0.387442	-0.938515	0.34798	0.999998
FNBP1L	742.975	-0.44735	1.24261	-0.360008	0.718841	0.999998
DNTTIP2	854.071	0.63313	0.374592	1.69019	0.0909923	0.999998
DPYD	440.359	-0.319999	1.24485	-0.257059	NA	NA
RTCA	341.491	-0.722827	1.16556	-0.620154	0.535157	0.999998
RNPC3	2012.95	0.0215061	0.334075	0.0643751	0.948672	0.999998
SLC25A24	260.133	-0.838818	1.33502	-0.628318	0.529796	0.999998
FAM102B	1412.67	0.162524	0.311134	0.52236	0.60142	0.999998
PRPF38B	2984.28	-0.0723529	0.299494	-0.241584	0.809102	0.999998
STXBP3	636.883	-0.267264	0.463844	-0.576193	0.564485	0.999998
SARS	689.104	0.303823	0.530361	0.572861	0.566739	0.999998
PSRC1	504.462	-1.15098	0.96952	-1.18717	0.235161	0.999998
SORT1	1439.43	-0.559202	0.328962	-1.6999	0.0891498	0.999998
PSMA5	448.636	-0.0957129	1.04891	-0.0912499	0.927294	0.999998
GNAI3	993.227	0.149423	0.356071	0.419643	0.674746	0.999998
AMPD2	438.347	0.737606	1.11098	0.663926	0.506738	0.999998
GSTM4	856.691	-0.764368	1.31743	-0.580197	0.561782	0.999998
GSTM2	2730.06	-0.293714	0.418422	-0.701957	0.482706	0.999998
GSTM1	210.863	-1.58744	2.46154	-0.644896	0.518995	0.999998
GSTM3	1800.25	-0.80423	0.748386	-1.07462	0.282546	0.999998
AHCYL1	970.961	-0.146372	0.317662	-0.460778	0.644958	0.999998
LAMTOR5	741.493	-0.13612	1.30757	-0.104102	0.917088	0.999998
CD53	4189.57	-0.229402	0.379062	-0.605183	0.545058	0.999998
DRAM2	926.669	-0.442023	0.351264	-1.25838	0.208255	0.999998
ATP5PB	1009.26	-0.417175	1.36382	-0.305887	0.759691	0.999998
C1orf162	2198.14	0.111661	0.731854	0.152574	0.878735	0.999998
TMIGD3	5114.98	-0.557384	0.528262	-1.05513	0.291367	0.999998
ADORA3	849.873	-0.0135763	0.447838	-0.0303153	0.975816	0.999998
RAP1A	1663.12	-0.196687	0.363934	-0.540446	0.588889	0.999998
CTTNBP2NL	1758.24	-0.0176591	0.304765	-0.0579433	0.953794	0.999998
CAPZA1	1506.63	-0.104761	0.28627	-0.36595	0.714402	0.999998
RHOC	861.467	0.0427953	1.34658	0.0317808	0.974647	0.999998
RSBN1	610.132	0.305492	0.473259	0.645506	0.518599	0.999998
HIPK1	704.58	-0.133471	0.496237	-0.268967	0.787955	0.999998
OLFML3	2039.24	-0.889218	0.772851	-1.15057	0.24991	0.999998
TRIM33	870.592	0.0208761	0.346829	0.0601912	0.952003	0.999998
CSDE1	1633.21	-0.491743	0.342243	-1.43683	0.150768	0.999998
ATP1A1	1285.17	0.542168	0.347156	1.56174	0.118348	0.999998
CD58	1144.2	0.359931	0.411084	0.875566	0.381266	0.999998
CD2	20.6981	1.10932	2.89778	0.382816	0.701856	0.999998
MAN1A2	447.488	-0.193408	0.64269	-0.300935	0.763464	0.999998
NOTCH2	778.698	0.174802	0.514626	0.339667	0.734107	0.999998
SEC22B	391.311	-0.281095	1.10034	-0.255462	0.798366	0.999998
LINC00623	388.559	-0.245051	1.1207	-0.218658	0.826917	0.999998
FCGR1B	4188.95	0.897265	0.817592	1.09745	0.272446	0.999998
SRGAP2C	1287.37	-0.199568	0.340953	-0.585323	0.558331	0.999998
HIST2H3PS2	2155.93	0.755759	0.749252	1.00868	0.313126	0.999998
SRGAP2B	1369.82	-0.226033	0.344536	-0.656052	0.511791	0.999998
RNF115	660.981	-0.339677	0.42359	-0.801902	0.42261	0.999998
RBM8A	1248.38	0.25241	0.408398	0.61805	0.536542	0.999998
POLR3GL	358.71	-0.605243	1.17084	-0.516931	0.605204	0.999998
TXNIP	4095.13	-0.208863	0.334196	-0.62497	0.53199	0.999998
PDE4DIP	991.779	0.119422	0.359948	0.331776	0.740058	0.999998
AC245297.3	617.196	-0.0334984	0.48349	-0.0692846	0.944763	0.999998
FCGR1A	10085.2	0.560475	0.738635	0.758799	0.447973	0.999998
HIST2H2BF	3910.24	0.720099	0.480412	1.49892	0.133895	0.999998
SF3B4	417.383	0.241951	1.09116	0.221738	0.824518	0.999998
PLEKHO1	3008.44	0.0764068	0.306883	0.248977	0.803379	0.999998
ANP32E	522.924	-0.0743428	0.95672	-0.0777059	0.938062	0.999998
APH1A	717.21	-0.644345	1.25535	-0.513278	0.607757	0.999998
C1orf54	783.325	-0.850504	1.28759	-0.660539	0.508908	0.999998
MRPS21	1651.18	-0.474743	1.38601	-0.342525	0.731956	0.999998
MCL1	2852.94	0.435093	0.316391	1.37518	0.169076	0.999998
ENSA	1070.08	-0.152131	0.327608	-0.464368	0.642384	0.999998
CTSS	2721.58	-0.537217	0.408836	-1.31402	0.18884	0.999998
SETDB1	598.263	-0.185785	0.485638	-0.382559	0.702046	0.999998
CERS2	471.957	-0.129493	1.0115	-0.12802	0.898133	0.999998
CDC42SE1	1489.74	0.102895	0.315602	0.326027	0.744404	0.999998
TNFAIP8L2	581.456	-0.171843	0.935929	-0.183607	0.854322	0.999998
SCNM1	717.395	-0.281952	1.26711	-0.222516	0.823912	0.999998
PIP5K1A	812.974	0.14591	0.375374	0.388705	0.697495	0.999998
PSMD4	722.56	-0.334914	1.29027	-0.259569	0.795196	0.999998
PSMB4	465.681	-0.25013	1.03242	-0.242275	0.808567	0.999998
POGZ	1217.19	0.215977	0.320278	0.674341	0.500094	0.999998
SNX27	911.814	-0.274705	0.375597	-0.731384	0.464544	0.999998
S100A10	244.219	-1.40779	1.52529	-0.922963	0.356027	0.999998
S100A11	11019.5	-0.157551	0.830639	-0.189674	0.849565	0.999998
S100A9	747.724	-0.687658	1.50791	-0.456033	0.648366	0.999998
S100A12	42.9855	-1.81839	2.27907	-0.797863	0.42495	0.999998
S100A8	1707.45	-0.718995	1.59639	-0.450387	0.652431	0.999998
S100A6	354.498	-1.03566	1.31187	-0.789455	0.429846	0.999998
S100A4	385.012	-0.37128	1.27008	-0.292328	0.770036	0.999998
CHTOP	665.788	0.19134	0.480307	0.39837	0.690357	0.999998
SNAPIN	439.759	-0.260726	1.0455	-0.24938	0.803067	0.999998
ILF2	516.273	0.146186	0.983795	0.148593	0.881874	0.999998
GATAD2B	646.458	-0.164025	0.485729	-0.337689	0.735598	0.999998
DENND4B	748.995	0.353651	0.413154	0.855977	0.392011	0.999998
CRTC2	451.868	0.0162758	1.03421	0.0157374	0.987444	0.999998
SLC39A1	701.052	0.0263157	1.29349	0.0203447	0.983768	0.999998
JTB	931.716	-0.0381933	1.30456	-0.0292767	0.976644	0.999998
RPS27	17947.9	-0.379664	0.868677	-0.43706	0.662068	0.999998
TPM3	4304.26	-0.134681	0.45447	-0.296348	0.766964	0.999998
C1orf43	927.986	-0.554652	1.28899	-0.430301	0.666977	0.999998
UBAP2L	566	0.0378966	0.491987	0.0770276	0.938602	0.999998
HAX1	534.323	0.250614	0.984424	0.254579	0.799048	0.999998
IL6R	1248.52	-0.385045	0.400125	-0.96231	0.335894	0.999998
UBE2Q1	446.027	-0.387529	1.02888	-0.376653	0.706432	0.999998
ADAR	1580.95	0.122146	0.283287	0.431176	0.666341	0.999998
PMVK	678.686	0.23663	1.31459	0.180002	0.857151	0.999998
DPM3	702.965	-0.463738	1.46014	-0.317599	0.750789	0.999998
KRTCAP2	2540.45	0.00370706	1.57417	0.00235493	0.998121	0.999998
SCAMP3	494.747	0.125483	0.985335	0.12735	0.898663	0.999998
CLK2	577.846	0.286976	0.490855	0.584645	0.558786	0.999998
ASH1L	2650.05	0.495832	0.32126	1.5434	0.122735	0.999998
YY1AP1	830.193	0.167737	0.347503	0.482693	0.629313	0.999998
DAP3	970.589	0.134346	0.313385	0.428692	0.668147	0.999998
GON4L	1590.47	0.626682	0.332861	1.88271	0.0597392	0.999998
ARHGEF2	669.143	0.331705	0.431203	0.769255	0.441742	0.999998
SSR2	1313.67	-0.609324	1.36755	-0.445558	0.655917	0.999998
LAMTOR2	861.26	-0.407185	1.31284	-0.310155	0.756443	0.999998
CCT3	691.728	-0.15048	1.2572	-0.119694	0.904725	0.999998
NAXE	338.179	-0.172812	1.22709	-0.14083	0.888004	0.999998
MRPL24	312.907	-0.04026	1.62281	-0.0248087	0.980208	0.999998
HDGF	359.73	-0.23285	1.14856	-0.202731	0.839345	0.999998
MNDA	2202.38	-0.13522	0.431156	-0.313623	0.753808	0.999998
IFI16	4995.09	0.167016	0.423638	0.394241	0.693403	0.999998
DUSP23	451.808	-0.307503	1.06555	-0.288585	0.772899	0.999998
TAGLN2	443.088	-0.0485297	1.1468	-0.0423174	0.966246	0.999998
PEA15	1649.74	-0.0452937	0.380497	-0.119038	0.905245	0.999998
DCAF8	977.032	-0.030689	0.315879	-0.0971543	0.922604	0.999998
COPA	1308.44	0.329544	0.300524	1.09657	0.272831	0.999998
CD84	2957.53	-0.15155	0.383926	-0.394737	0.693037	0.999998
CD48	40.9263	1.17218	2.25323	0.520222	0.602909	0.999998
ARHGAP30	691.166	0.163569	0.408332	0.400578	0.688731	0.999998
PFDN2	979.404	0.539433	1.50804	0.357705	0.720564	0.999998
UFC1	958.564	-0.632168	1.33174	-0.474693	0.635005	0.999998
NDUFS2	851.866	0.00288414	0.375069	0.00768963	0.993865	0.999998
FCER1G	12756.4	0.021255	1.73365	0.0122603	0.990218	0.999998
SDHC	723.351	-0.635552	1.23106	-0.516262	0.605672	0.999998
FCGR2A	3929.91	0.314441	0.424311	0.741063	0.458655	0.999998
HSPA6	4021.9	0.93644	0.578969	1.61743	0.105786	0.999998
FCGR3A	7817.43	-0.244678	0.57089	-0.42859	0.668222	0.999998
ATF6	879.48	0.102409	1.29472	0.0790973	0.936955	0.999998
UHMK1	812.58	-0.391921	0.396696	-0.987963	0.323171	0.999998
MGST3	1062.22	-0.688944	1.38948	-0.495828	0.620016	0.999998
ALDH9A1	436.924	-0.552992	1.04456	-0.529399	0.596528	0.999998
TMCO1	756.261	-0.164508	1.28416	-0.128106	0.898065	0.999998
CREG1	2662.52	-0.603795	0.362471	-1.66577	0.0957585	0.999998
RCSD1	1745.42	-0.757609	0.361324	-2.09675	0.0360153	0.999998
MPZL1	1423.75	-0.851351	0.339966	-2.50422	0.0122721	0.688648
MPC2	1082.72	-1.05499	1.33967	-0.787499	0.43099	0.999998
DCAF6	966.705	-0.391631	0.324536	-1.20674	0.227532	0.999998
SFT2D2	1191.83	-0.545088	0.393659	-1.38467	0.166153	0.999998
ATP1B1	826.564	0.51905	0.398271	1.30326	0.192486	0.999998
SELL	263.388	-0.517037	1.42859	-0.361922	0.71741	0.999998
PRRC2C	3718.73	0.250804	0.309004	0.811655	0.41699	0.999998
SUCO	617.556	0.0581873	0.485638	0.119816	0.904629	0.999998
PRDX6	759.902	-0.190607	1.30233	-0.146358	0.883639	0.999998
GAS5	2022.93	-0.121376	0.431893	-0.281032	0.778686	0.999998
RC3H1	1347.04	0.083054	0.283749	0.292702	0.76975	0.999998
RABGAP1L	1154.8	-0.0880514	0.307534	-0.286314	0.774637	0.999998
Z99127.4	1448.5	0.74069	0.434052	1.70645	0.0879238	0.999998
CACYBP	1102.28	0.424279	0.303405	1.39839	0.161996	0.999998
COP1	584.358	-0.0113137	0.515034	-0.0219668	0.982474	0.999998
SOAT1	1609.75	-0.335772	0.285951	-1.17423	0.240304	0.999998
TOR1AIP2	658.245	-0.113495	0.47063	-0.241155	0.809435	0.999998
TOR1AIP1	875.934	-0.190105	0.351167	-0.541353	0.588265	0.999998
CEP350	2213.58	-0.345529	0.285871	-1.20869	0.226783	0.999998
QSOX1	590.968	-0.121587	0.897046	-0.135541	0.892184	0.999998
ACBD6	507.188	-0.567881	0.956036	-0.593995	0.552515	0.999998
XPR1	499.033	0.0673041	0.595887	0.112948	0.910072	0.999998
STX6	927.468	-0.393983	0.348022	-1.13206	0.257608	0.999998
IER5	3731.14	0.884519	0.517707	1.70853	0.0875378	0.999998
GLUL	6942.9	0.646851	0.484582	1.33486	0.181921	0.999998
RGS16	3385.01	0.773328	0.961458	0.804328	0.421208	0.999998
NPL	991.062	-0.194708	0.334649	-0.581828	0.560683	0.999998
DHX9	830.123	0.194192	0.375702	0.516879	0.605241	0.999998
NCF2	485.37	-0.268702	0.995255	-0.269983	0.787174	0.999998
ARPC5	2609.42	-0.277455	0.370884	-0.748091	0.454405	0.999998
RGL1	612.631	0.603778	1.29325	0.466869	0.640594	0.999998
EDEM3	976.999	-0.0382668	0.330723	-0.115707	0.907885	0.999998
NIBAN1	827.11	-0.40491	0.402311	-1.00646	0.314195	0.999998
IVNS1ABP	1167.03	-0.0302663	0.392008	-0.0772085	0.938458	0.999998
TPR	1318.16	-0.118333	0.296312	-0.399351	0.689635	0.999998
RGS18	624.802	-0.575604	1.23974	-0.464293	0.642438	0.999998
RGS1	7858.12	-0.606579	0.660516	-0.918341	0.35844	0.999998
RGS2	1347.18	0.374362	0.456827	0.819483	0.412511	0.999998
RO60	604.134	-0.25637	0.479199	-0.534997	0.592652	0.999998
CDC73	918.033	0.0920184	0.360313	0.255385	0.798426	0.999998
NEK7	654.049	-0.358451	0.548979	-0.652942	0.513794	0.999998
PTPRC	7243.34	-0.316579	0.404129	-0.783361	0.433415	0.999998
DDX59	315.97	-0.46928	1.22171	-0.384118	0.700891	0.999998
KIF21B	427.378	0.473162	0.749154	0.631595	0.527651	0.999998
RNPEP	525.886	-0.667408	0.938137	-0.711418	0.476825	0.999998
ARL8A	692.291	-0.0593968	1.27533	-0.0465737	0.962853	0.999998
ADIPOR1	593.004	-0.247469	1.27682	-0.193817	0.846319	0.999998
CYB5R1	389.089	-0.296475	1.11702	-0.265416	0.790689	0.999998
BTG2	4837.23	0.424252	0.368294	1.15194	0.249346	0.999998
ATP2B4	413.34	-0.126927	1.09046	-0.116398	0.907337	0.999998
SNRPE	446.774	-0.156991	1.06431	-0.147504	0.882734	0.999998
MDM4	1835.2	0.0220166	0.3612	0.060954	0.951396	0.999998
ELK4	794.804	-0.129384	0.443913	-0.291462	0.770698	0.999998
NUCKS1	2359.44	-0.474283	0.446394	-1.06248	0.288019	0.999998
RAB29	572.663	-0.497181	0.907576	-0.547812	0.583821	0.999998
FAM72A	348.042	-0.539464	1.18007	-0.457146	0.647566	0.999998
SRGAP2	10086.8	0.293685	0.620053	0.473645	0.635753	0.999998
IKBKE	826.129	0.843718	0.458768	1.83909	0.0659014	0.999998
RASSF5	943.699	0.920639	0.444001	2.07351	0.0381252	0.999998
MAPKAPK2	552.233	0.28648	0.537899	0.532591	0.594317	0.999998
CD55	667.366	0.782496	0.509919	1.53455	0.124894	0.999998
CD46	1742.73	-0.229267	0.313114	-0.732216	0.464037	0.999998
MIR29B2CHG	1890.56	0.758494	0.784966	0.966276	0.333906	0.999998
TRAF3IP3	781.023	-0.532785	0.465261	-1.14513	0.252155	0.999998
RCOR3	642.839	-0.237695	0.507039	-0.46879	0.63922	0.999998
SLC30A1	472.822	-0.383752	1.00255	-0.382775	0.701886	0.999998
LPGAT1	668.671	-0.447022	0.41819	-1.06895	0.285094	0.999998
NENF	738.209	-0.443544	1.44993	-0.305908	0.759675	0.999998
ATF3	755.107	0.769023	0.539226	1.42616	0.153822	0.999998
NSL1	1098.75	-0.282372	0.332762	-0.848571	0.39612	0.999998
TATDN3	425.673	-0.882253	1.05153	-0.839019	0.401459	0.999998
ANGEL2	773.086	-0.346357	0.399562	-0.866842	0.386029	0.999998
GPATCH2	461.226	-0.418091	1.02248	-0.408898	0.682614	0.999998
RRP15	370.609	0.113705	1.15753	0.0982304	0.921749	0.999998
LYPLAL1	457.942	-1.03291	1.00354	-1.02926	0.303359	0.999998
EPRS	642.323	-0.114122	1.25939	-0.0906171	0.927797	0.999998
IARS2	424.565	-0.567293	1.05029	-0.540128	0.589109	0.999998
MIA3	1133.79	-0.0827152	0.308999	-0.267687	0.78894	0.999998
AIDA	1059.41	-0.899341	1.28397	-0.700439	0.483653	0.999998
BROX	737.514	-0.493161	0.391126	-1.26088	0.207354	0.999998
AL392172.1	359.881	-0.981331	1.16722	-0.84074	0.400493	0.999998
TLR5	1059.1	-0.105634	0.405734	-0.260354	0.794591	0.999998
CAPN2	126.412	-0.246838	1.61003	-0.153313	0.878151	0.999998
DEGS1	1148.93	-0.144247	0.364446	-0.395799	0.692253	0.999998
CNIH4	395.559	0.173203	1.11713	0.155043	0.876788	0.999998
WDR26	790.685	-0.031209	0.438537	-0.0711663	0.943265	0.999998
LBR	879.128	-0.21667	0.376429	-0.575594	0.56489	0.999998
SRP9	840.606	-0.493363	1.27247	-0.387721	0.698223	0.999998
PYCR2	470.633	-0.220302	1.00445	-0.219325	0.826397	0.999998
H3F3A	6403.07	-0.103875	0.562621	-0.184627	0.853522	0.999998
ACBD3	537.591	-0.152889	0.938603	-0.16289	0.870605	0.999998
PARP1	901.567	-0.129302	0.34095	-0.37924	0.70451	0.999998
ARF1	2059.17	-0.0622308	0.373185	-0.166756	0.867562	0.999998
C1orf35	441.615	0.0453973	1.0457	0.0434134	0.965372	0.999998
MRPL55	391.189	0.118735	1.12888	0.10518	0.916233	0.999998
GUK1	1198.69	-0.359565	1.38251	-0.260081	0.794801	0.999998
HIST3H2A	629.028	-0.368282	1.36259	-0.27028	0.786945	0.999998
RNF187	296.399	-0.524067	1.2694	-0.412845	0.67972	0.999998
RAB4A	454.51	-0.660119	1.01691	-0.649141	0.516247	0.999998
LINC01736	2283.44	-1.27878	1.42181	-0.899401	0.368439	0.999998
GALNT2	1404.73	-0.518192	0.335256	-1.54566	0.122187	0.999998
GNPAT	502.322	-0.299776	0.96906	-0.309347	0.757057	0.999998
EGLN1	516.024	-0.803421	0.951998	-0.843931	0.398708	0.999998
TSNAX	851.919	-0.534464	0.412983	-1.29415	0.195612	0.999998
DISC1	1425.45	-0.313656	0.373794	-0.839114	0.401406	0.999998
SIPA1L2	1368.45	0.577333	0.389926	1.48062	0.138708	0.999998
PCNX2	1382.39	-0.082686	0.300378	-0.275273	0.783107	0.999998
COA6	491.605	0.0106357	1.00683	0.0105636	0.991572	0.999998
IRF2BP2	786.743	-0.240672	0.397469	-0.605512	0.544839	0.999998
TOMM20	1073.76	-0.793149	1.32584	-0.598225	0.54969	0.999998
ARID4B	1491.84	0.254964	0.267926	0.951621	0.341289	0.999998
LYST	1475.66	-0.00215649	0.462541	-0.00466227	0.99628	0.999998
ERO1B	661.288	0.131686	0.45937	0.286667	0.774367	0.999998
LGALS8	821.797	0.0672738	0.424886	0.158334	0.874194	0.999998
MTR	703.235	0.081815	0.425094	0.192463	0.847379	0.999998
CEP170	3645.14	0.268011	0.319923	0.837737	0.402178	0.999998
SDCCAG8	2396.69	-0.118146	0.294397	-0.401317	0.688187	0.999998
AKT3	956.492	-0.225607	0.432849	-0.521213	0.602218	0.999998
ADSS	554.77	-0.121495	0.520275	-0.233521	0.815357	0.999998
DESI2	593.822	0.247875	0.480433	0.515941	0.605896	0.999998
COX20	871.296	-0.240142	1.33272	-0.180189	0.857004	0.999998
HNRNPU	5130.36	0.316131	0.368648	0.857541	0.391146	0.999998
CNST	517.985	0.141533	0.554894	0.255064	0.798674	0.999998
AHCTF1	574.593	0.0294748	0.520613	0.0566156	0.954851	0.999998
NLRP3	885.13	-0.186546	0.361045	-0.516684	0.605377	0.999998
ACP1	627.96	-0.578411	1.2154	-0.4759	0.634146	0.999998
ADI1	360.862	-0.808744	1.15988	-0.697264	0.485638	0.999998
RPS7	11530.1	-0.528753	0.77753	-0.680043	0.496477	0.999998
ID2	5306.04	0.907253	0.594154	1.52697	0.126769	0.999998
KIDINS220	1037.77	-0.390886	0.36531	-1.07001	0.284614	0.999998
IAH1	396.966	-0.690332	1.09501	-0.630435	0.52841	0.999998
ADAM17	1181.15	-0.407202	0.296876	-1.37163	0.17018	0.999998
YWHAQ	752.187	-0.207524	0.376836	-0.550702	0.581838	0.999998
HPCAL1	342.102	-0.269476	1.17832	-0.228695	0.819106	0.999998
ODC1	519.957	0.225643	0.648245	0.348084	0.727777	0.999998
PDIA6	935.655	-0.286038	1.29076	-0.221605	0.824621	0.999998
ROCK2	641.823	-0.0877312	0.478604	-0.183307	0.854557	0.999998
FAM49A	557.826	0.43831	1.3951	0.314178	0.753386	0.999998
LAPTM4A	2065.86	-0.112311	0.387616	-0.289748	0.772009	0.999998
PUM2	1090.74	0.0825137	0.327207	0.252176	0.800905	0.999998
RHOB	11059.3	1.01196	0.663647	1.52484	0.127298	0.999998
ATAD2B	1008.09	0.197732	0.356467	0.554699	0.5791	0.999998
UBXN2A	432.453	0.317219	1.06259	0.298532	0.765297	0.999998
SF3B6	715.859	-0.442529	1.31771	-0.335833	0.736997	0.999998
FAM228B	454.827	-0.183387	1.02756	-0.178468	0.858355	0.999998
ITSN2	1783.27	0.216709	0.277914	0.779771	0.435526	0.999998
PTRHD1	331.195	-0.924363	1.26808	-0.728945	0.466035	0.999998
DTNB	900.777	0.42136	0.383604	1.09843	0.272019	0.999998
ASXL2	1016.41	0.164877	0.358347	0.460104	0.645442	0.999998
RAB10	1600.6	0.00273858	0.298929	0.0091613	0.99269	0.999998
HADHA	1529.17	-0.502628	0.378658	-1.32739	0.184379	0.999998
HADHB	769.337	-0.0788537	0.389637	-0.202377	0.839622	0.999998
OST4	2543.19	-0.260631	1.56999	-0.166008	0.868151	0.999998
ATRAID	755.773	-0.514628	1.32883	-0.387279	0.69855	0.999998
MPV17	518.715	-0.532483	0.947907	-0.561746	0.574289	0.999998
SNX17	466.706	-0.380344	1.01511	-0.374681	0.707898	0.999998
PPM1G	724.298	0.0206152	1.26496	0.016297	0.986997	0.999998
NRBP1	556.756	0.00118658	0.506934	0.0023407	0.998132	0.999998
MRPL33	505.447	-0.140624	0.996442	-0.141126	0.887771	0.999998
PPP1CB	936.415	-0.0189899	0.380484	-0.0499098	0.960194	0.999998
WDR43	514.184	0.0665973	0.978432	0.0680653	0.945734	0.999998
YPEL5	564.782	-0.482064	0.515126	-0.935818	0.349367	0.999998
LBH	434.478	0.993601	0.756418	1.31356	0.188994	0.999998
YIPF4	831.566	-0.523591	0.371103	-1.4109	0.158273	0.999998
BIRC6	1648.08	0.123592	0.310053	0.398617	0.690175	0.999998
FEZ2	2444.63	-0.354836	0.341078	-1.04034	0.298184	0.999998
STRN	550.167	-0.045075	0.519684	-0.0867354	0.930882	0.999998
HEATR5B	980.283	-0.630312	0.41833	-1.50673	0.131879	0.999998
GPATCH11	652.605	-0.570297	1.2224	-0.466538	0.64083	0.999998
EIF2AK2	717.14	-0.14579	1.28564	-0.113399	0.909714	0.999998
CEBPZOS	424.642	-0.344783	1.05483	-0.326862	0.743772	0.999998
CEBPZ	864.278	0.522124	0.399382	1.30733	0.1911	0.999998
PRKD3	1084.44	-0.345372	0.345735	-0.99895	0.317819	0.999998
CDC42EP3	509.923	-0.366666	0.964377	-0.38021	0.703789	0.999998
SRSF7	3479.52	0.408907	0.365754	1.11799	0.263573	0.999998
SLC8A1	3714.23	-0.0370177	0.355448	-0.104144	0.917055	0.999998
EML4	4731.05	0.433539	0.458958	0.944616	0.344855	0.999998
COX7A2L	673.743	-0.865001	1.293	-0.66899	0.503502	0.999998
ZFP36L2	8237.34	-0.653012	0.53823	-1.21326	0.225031	0.999998
LRPPRC	630.753	-0.0964268	0.441195	-0.218558	0.826994	0.999998
PPM1B	838.071	-0.158816	0.373252	-0.425494	0.670477	0.999998
RHOQ	1423.78	-0.22207	0.369599	-0.60084	0.547947	0.999998
PIGF	701.611	-0.046869	0.420768	-0.111389	0.911308	0.999998
MCFD2	380.822	-0.306266	1.12296	-0.272731	0.78506	0.999998
TTC7A	1838.2	0.152137	0.50917	0.298794	0.765098	0.999998
CALM2	6307.45	-0.158063	0.455546	-0.346975	0.72861	0.999998
FOXN2	388.512	-1.13492	1.09126	-1.04001	0.298336	0.999998
ERLEC1	521.224	-0.776649	0.944302	-0.822458	0.410816	0.999998
PSME4	977.13	0.49886	0.322396	1.54735	0.121779	0.999998
ACYP2	482.435	-0.689075	0.988681	-0.696964	0.485825	0.999998
RTN4	3459.52	-0.0724722	0.306135	-0.236733	0.812864	0.999998
RPS27A	15202.3	-0.669395	0.814509	-0.821839	0.411169	0.999998
CCDC88A	3116.11	-0.19144	0.316106	-0.60562	0.544767	0.999998
PPP4R3B	815.141	-0.147517	0.34993	-0.421562	0.673345	0.999998
PAPOLG	603.537	0.0926324	0.551987	0.167816	0.866728	0.999998
REL	4108.23	0.40307	0.358327	1.12486	0.260647	0.999998
USP34	2106.11	0.158553	0.298575	0.531033	0.595396	0.999998
XPO1	1312.84	-0.521421	0.412962	-1.26264	0.20672	0.999998
CCT4	1030.35	0.0288499	0.35103	0.0821865	0.934498	0.999998
COMMD1	555.855	-0.270507	0.922423	-0.293257	0.769326	0.999998
B3GNT2	434.475	-0.0116947	0.681519	-0.0171598	0.986309	0.999998
MDH1	563.633	-0.528685	0.912386	-0.579453	0.562284	0.999998
UGP2	828.436	0.0211326	0.364139	0.0580345	0.953721	0.999998
PELI1	2684.58	0.0760825	0.337817	0.225218	0.82181	0.999998
AC012368.1	1666.69	-0.0351633	0.424283	-0.0828771	0.933949	0.999998
AFTPH	1012.72	0.104812	0.336394	0.311574	0.755365	0.999998
SERTAD2	804.408	0.0696746	0.357449	0.194922	0.845454	0.999998
SLC1A4	626.8	-0.650313	1.21546	-0.535033	0.592627	0.999998
RAB1A	1337.41	0.0153651	0.295946	0.0519188	0.958593	0.999998
ACTR2	2621.13	-0.398915	0.283656	-1.40633	0.159626	0.999998
C1D	515.758	-0.509383	0.955875	-0.532897	0.594105	0.999998
PPP3R1	902.267	-0.113011	0.340135	-0.332252	0.739699	0.999998
PLEK	2593.36	0.0221492	0.465629	0.0475683	0.96206	0.999998
ARHGAP25	2115.4	0.215289	0.358165	0.601089	0.547781	0.999998
AAK1	1441.56	0.286258	0.327225	0.874805	0.38168	0.999998
ANXA4	460.735	-0.280533	0.62336	-0.450034	0.652686	0.999998
MXD1	971.275	0.686008	0.430884	1.59209	0.111364	0.999998
PCBP1-AS1	757.887	0.00230529	0.385367	0.00598206	0.995227	0.999998
PCBP1	3037.86	0.179142	0.422367	0.424137	0.671466	0.999998
TIA1	888.161	-0.389412	0.393183	-0.990407	0.321975	0.999998
SNRPG	1062.2	0.0922441	1.38155	0.0667687	0.946766	0.999998
FAM136A	474.697	-0.490684	0.993837	-0.493726	0.621499	0.999998
NAGK	1600.41	-0.117179	0.406005	-0.288614	0.772877	0.999998
ZNF638	1968.25	0.0596733	0.314448	0.189772	0.849488	0.999998
CCT7	508.445	-0.396373	0.96801	-0.409472	0.682193	0.999998
DGUOK	587.992	-0.288442	0.908464	-0.317505	0.750861	0.999998
BOLA3	223.666	-0.172028	1.49147	-0.115341	0.908175	0.999998
MOB1A	2316.36	-0.339707	0.281896	-1.20508	0.228173	0.999998
MTHFD2	1604.98	0.2609	0.486017	0.536812	0.591397	0.999998
DCTN1	405.149	-0.25885	1.07822	-0.240072	0.810274	0.999998
AUP1	1639.97	0.438564	0.365055	1.20136	0.22961	0.999998
DOK1	608.929	-0.345074	0.884558	-0.390109	0.696456	0.999998
HK2	806.969	-0.52093	0.389854	-1.33622	0.181478	0.999998
MRPL19	350.158	-0.250686	1.16495	-0.21519	0.829619	0.999998
TMSB10	30379.5	-0.593928	0.926993	-0.640704	0.521715	0.999998
TGOLN2	3664.54	-0.071372	0.304919	-0.234069	0.814931	0.999998
CAPG	2556.24	-0.483829	1.48828	-0.325093	0.745111	0.999998
MAT2A	2546.02	0.582334	0.325118	1.79114	0.0732702	0.999998
VAMP8	1984.23	-0.38291	1.50435	-0.254536	0.799082	0.999998
VAMP5	255.74	-0.201863	1.77856	-0.113498	0.909636	0.999998
RNF181	933.951	-0.160913	1.37771	-0.116797	0.907021	0.999998
IMMT	488.586	-0.524919	0.973563	-0.539172	0.589768	0.999998
KDM3A	467.495	-0.572487	0.703378	-0.813911	0.415696	0.999998
CHMP3	561.067	-0.670124	0.912848	-0.734103	0.462886	0.999998
RMND5A	511.994	-0.233863	0.593727	-0.393889	0.693663	0.999998
CD8A	32.8519	0.0753213	2.77472	0.0271455	0.978344	0.999998
KRCC1	546.095	-0.465448	0.930828	-0.500037	0.617049	0.999998
MRPS5	991.074	0.141339	0.337303	0.419026	0.675197	0.999998
STARD7	781.755	-0.165463	0.354512	-0.466733	0.640691	0.999998
TMEM127	451.087	-0.402489	1.01885	-0.395043	0.692811	0.999998
CIAO1	801.283	-0.00616662	0.361945	-0.0170374	0.986407	0.999998
SNRNP200	844.819	0.141453	0.337641	0.418945	0.675256	0.999998
ARID5A	716.291	0.216083	1.29076	0.167408	0.867049	0.999998
SEMA4C	409.43	-0.610488	1.0838	-0.563285	0.573241	0.999998
ANKRD36	896.696	0.0613439	0.467043	0.131345	0.895502	0.999998
COX5B	2386.88	-0.249367	1.59586	-0.156259	0.875829	0.999998
TMEM131	1126.46	-0.0111541	0.352948	-0.0316026	0.974789	0.999998
INPP4A	775.176	0.160236	0.443737	0.361106	0.71802	0.999998
COA5	338.394	-0.769989	1.18471	-0.649939	0.515732	0.999998
MGAT4A	4284.61	-0.454238	0.396739	-1.14493	0.252239	0.999998
MITD1	538.844	-0.0882963	0.942136	-0.0937193	0.925332	0.999998
EIF5B	1221.74	0.38215	0.406669	0.939707	0.347368	0.999998
RPL31	5906.49	-0.357265	0.997586	-0.35813	0.720246	0.999998
RNF149	3054.32	0.410508	0.435122	0.943434	0.345459	0.999998
MAP4K4	3328.79	-0.25176	0.401129	-0.627628	0.530248	0.999998
NCK2	4029.51	0.478736	0.535981	0.893195	0.371753	0.999998
GCC2	2108.06	0.111462	0.335888	0.331842	0.740008	0.999998
LIMS1	2484.14	-0.159266	0.403283	-0.394923	0.6929	0.999998
RANBP2	1492.08	0.285487	0.357395	0.798801	0.424406	0.999998
SH3RF3	671.496	-0.345552	1.25878	-0.274513	0.783691	0.999998
MTLN	779.49	0.000615036	1.31307	0.000468394	0.999626	0.999998
MERTK	2489.28	0.484628	0.36231	1.3376	0.181025	0.999998
TMEM87B	642.299	0.0440497	0.438275	0.100507	0.919942	0.999998
CHCHD5	336.83	-1.0114	1.22704	-0.824258	0.409793	0.999998
SLC20A1	1405.16	0.927005	0.345382	2.684	0.00727477	0.601026
IL1B	8570.55	3.69172	1.94311	1.8999	0.0574466	0.999998
CBWD2	766.265	-0.0865995	0.477194	-0.181476	0.855994	0.999998
ACTR3	2551.41	-0.258868	0.330469	-0.783334	0.433431	0.999998
DDX18	1340.34	0.160689	0.393366	0.408497	0.682909	0.999998
DBI	2496.9	-0.774797	1.51076	-0.512851	0.608056	0.999998
NIFK	548.036	0.222698	0.964414	0.230915	0.817381	0.999998
GYPC	1402.78	-0.654954	1.45384	-0.450499	0.652351	0.999998
BIN1	8301.44	0.277518	0.589753	0.470567	0.63795	0.999998
MAP3K2	2061.78	-0.192546	0.298607	-0.644814	0.519048	0.999998
IWS1	713.141	0.440502	0.412578	1.06768	0.285665	0.999998
WDR33	1010.53	0.232002	0.319093	0.727068	0.467184	0.999998
HS6ST1	387.367	-1.04487	1.10717	-0.943729	0.345308	0.999998
MZT2B	1531.04	-0.957344	1.50319	-0.636875	0.524206	0.999998
IMP4	488.975	0.234689	1.01191	0.231927	0.816595	0.999998
PTPN18	1539.51	-0.733367	0.373951	-1.96113	0.0498635	0.999998
PLEKHB2	764.819	-0.190016	0.406357	-0.467608	0.640065	0.999998
MZT2A	369.491	-0.730037	1.18317	-0.617016	0.537224	0.999998
TMEM163	685.795	-0.60597	2.19828	-0.275656	0.782812	0.999998
CCNT2	1131.25	-0.0865055	0.370742	-0.233331	0.815504	0.999998
RAB3GAP1	1171.59	0.00119398	0.374784	0.00318578	0.997458	0.999998
UBXN4	2370.61	-0.00628317	0.322085	-0.0195078	0.984436	0.999998
DARS	1085.39	-0.141542	0.379723	-0.372751	0.709334	0.999998
CXCR4	752.588	-0.757404	0.743651	-1.01849	0.308443	0.999998
HNMT	684.137	-1.40297	1.22259	-1.14754	0.251159	0.999998
ARHGAP15	1203.93	0.0680203	0.376145	0.180835	0.856497	0.999998
ZEB2	4972.33	-0.410042	0.409205	-1.00204	0.316322	0.999998
ZEB2-AS1	724.542	0.229736	0.412538	0.556883	0.577607	0.999998
MBD5	626.684	-0.175595	0.512191	-0.342831	0.731725	0.999998
EPC2	602.425	-0.070491	0.48967	-0.143956	0.885535	0.999998
MMADHC	434.459	-0.536219	1.03606	-0.517554	0.604769	0.999998
RIF1	995.32	0.0333297	0.3472	0.0959957	0.923524	0.999998
ARL5A	2629.58	-0.26294	0.296762	-0.886028	0.375602	0.999998
CACNB4	1302.23	-0.253	0.473238	-0.534615	0.592916	0.999998
FMNL2	1725.62	0.0245851	0.367856	0.0668335	0.946714	0.999998
PRPF40A	1499.66	-0.0214119	0.310305	-0.0690028	0.944987	0.999998
NR4A2	1056.07	0.913916	0.487923	1.87307	0.0610581	0.999998
CYTIP	423.939	-0.341092	0.823374	-0.414261	0.678683	0.999998
TANC1	762.521	-0.732897	0.656884	-1.11572	0.264543	0.999998
BAZ2B	2132.38	-0.233194	0.353805	-0.659103	0.50983	0.999998
2024-03-07	1197.57	-0.00380607	0.315884	-0.012049	0.990387	0.999998
CD302	3819.4	-0.911162	1.50963	-0.603565	0.546133	0.999998
LY75	507.413	-0.88126	0.6185	-1.42483	0.154205	0.999998
RBMS1	1345.42	0.130609	0.329027	0.396954	0.691402	0.999998
TANK	704.24	0.121699	0.41155	0.295709	0.767453	0.999998
PSMD14	428.203	-0.181026	1.06779	-0.169533	0.865377	0.999998
GCA	1975.7	0.330872	0.483103	0.684888	0.493415	0.999998
DHRS9	1627.72	-0.754967	0.510492	-1.4789	0.139167	0.999998
PPIG	1674.69	0.23295	0.337104	0.691032	0.489545	0.999998
SSB	1420.69	0.103319	0.414048	0.249534	0.802947	0.999998
METTL5	408.664	-0.518377	1.07823	-0.480768	0.630681	0.999998
UBR3	752.936	0.0827906	0.404042	0.204906	0.837646	0.999998
GORASP2	398.563	-0.107694	1.09193	-0.0986277	0.921434	0.999998
TLK1	612.379	-0.283111	0.473136	-0.598371	0.549592	0.999998
DYNC1I2	630.151	-0.392859	1.21827	-0.322472	0.747095	0.999998
SP3	898.718	-0.0927543	0.361706	-0.256435	0.797615	0.999998
OLA1	575.305	-0.396256	0.903449	-0.438603	0.660949	0.999998
CIR1	546.236	-0.826111	0.930673	-0.887649	0.374729	0.999998
WIPF1	1164.43	-0.308838	0.326162	-0.946885	0.343697	0.999998
ATP5MC3	1403.09	-0.417614	1.37851	-0.302946	0.761931	0.999998
HNRNPA3	4327.41	0.0217052	0.349262	0.0621458	0.950447	0.999998
NFE2L2	1672.45	0.43192	0.316883	1.36303	0.172873	0.999998
PLEKHA3	445.803	-0.16579	1.02825	-0.161236	0.871908	0.999998
UBE2E3	927.95	-0.0389021	0.344735	-0.112846	0.910152	0.999998
ITGA4	65.1922	1.01008	1.93165	0.522909	0.601038	0.999998
ITPRID2	747.278	-0.273592	0.396092	-0.690729	0.489736	0.999998
DNAJC10	1083.26	-0.15224	0.331398	-0.459387	0.645956	0.999998
ZC3H15	1153.13	0.230067	0.410617	0.560296	0.575278	0.999998
ITGAV	2125.49	-0.0826389	0.380754	-0.21704	0.828177	0.999998
ANKAR	435.713	-0.699506	1.04115	-0.671858	0.501674	0.999998
ORMDL1	1027.53	-0.716116	0.373294	-1.91837	0.0550643	0.999998
PMS1	1081.34	-0.51623	0.354487	-1.45628	0.145316	0.999998
GLS	3115.49	0.205292	0.343375	0.597866	0.549929	0.999998
STAT1	736.92	0.00244365	0.439615	0.00555861	0.995565	0.999998
NABP1	1869.28	0.433079	0.323843	1.33731	0.181122	0.999998
SLC39A10	1777.34	-0.300557	0.34563	-0.869593	0.384523	0.999998
STK17B	549.081	0.37651	0.534366	0.704592	0.481064	0.999998
ANKRD44	3056.55	-0.306214	0.435116	-0.703752	0.481587	0.999998
SF3B1	3014.47	-0.26007	0.339245	-0.766615	0.44331	0.999998
COQ10B	710.567	0.477261	0.411047	1.16109	0.245607	0.999998
HSPD1	2434.86	0.488851	0.317312	1.5406	0.123414	0.999998
HSPE1	3450.1	0.657477	0.375757	1.74974	0.0801636	0.999998
MOB4	771.578	0.339431	0.444119	0.764278	0.444702	0.999998
SPATS2L	760.415	0.00967697	1.4354	0.00674167	0.994621	0.999998
BZW1	1077.08	0.0742841	0.371093	0.200177	0.841342	0.999998
CLK1	2919.31	0.257038	0.380207	0.676049	0.49901	0.999998
NDUFB3	706.879	-0.309372	1.44386	-0.214267	0.830339	0.999998
CFLAR	2113.51	0.0377321	0.39887	0.0945975	0.924635	0.999998
CASP8	704.021	-0.259494	0.46086	-0.563064	0.573391	0.999998
SUMO1	510.646	-0.451503	0.979321	-0.461037	0.644772	0.999998
NOP58	820.351	0.576253	0.38114	1.51192	0.130554	0.999998
BMPR2	844.11	-0.266256	0.371513	-0.716681	0.473571	0.999998
RAPH1	947.097	-0.35154	0.397401	-0.884597	0.376374	0.999998
NRP2	2596.13	0.711612	0.311103	2.28739	0.0221732	0.761007
INO80D	642.162	0.0458285	0.47193	0.0971088	0.92264	0.999998
EEF1B2	6104.79	-0.52663	0.96244	-0.547182	0.584254	0.999998
CREB1	818.132	-0.00765464	0.3903	-0.0196122	0.984353	0.999998
IDH1	790.162	-0.436565	1.25524	-0.347794	0.727995	0.999998
PIKFYVE	837.437	-0.0643609	0.370517	-0.173706	0.862097	0.999998
XRCC5	1483.14	-0.18261	0.321182	-0.568557	0.569657	0.999998
RPL37A	9487.96	-0.386982	0.791715	-0.488789	0.624991	0.999998
ARPC2	4303.19	-0.21655	0.346309	-0.625309	0.531768	0.999998
AAMP	439.407	0.22218	1.06206	0.209198	0.834294	0.999998
PNKD	695.836	0.203432	1.29058	0.157629	0.874749	0.999998
TMBIM1	939.927	0.0405614	1.30628	0.0310511	0.975229	0.999998
SLC11A1	5359.55	0.356297	0.619542	0.575098	0.565225	0.999998
CTDSP1	567.13	0.0696995	0.935546	0.0745014	0.940611	0.999998
CNPPD1	622.034	0.0476484	1.24845	0.038166	0.969555	0.999998
ACSL3	1055.31	-0.0184664	0.341042	-0.054147	0.956818	0.999998
CUL3	876.002	-0.0529045	0.347305	-0.152329	0.878928	0.999998
DOCK10	2209.3	-0.36894	0.369919	-0.997353	0.318593	0.999998
MFF	1357.52	-0.0807102	1.35614	-0.0595148	0.952542	0.999998
AGFG1	894.911	0.157171	0.398735	0.394174	0.693453	0.999998
TRIP12	1551.08	0.127843	0.316081	0.404464	0.685871	0.999998
SP110	1555.34	0.00949037	0.347351	0.0273222	0.978203	0.999998
SP140L	679.965	-0.0710404	0.40542	-0.175227	0.860901	0.999998
SP100	3398.59	-0.0661764	0.353431	-0.18724	0.851472	0.999998
CAB39	1342.42	0.0443745	0.314164	0.141246	0.887676	0.999998
ITM2C	801.964	-0.363229	1.35471	-0.268122	0.788605	0.999998
PSMD1	711.56	0.248884	0.423904	0.587123	0.557121	0.999998
NCL	3205.3	-0.112239	0.395566	-0.283743	0.776607	0.999998
PTMA	16834.9	-0.135038	0.711023	-0.189921	0.849371	0.999998
EIF4E2	404.852	-0.551185	1.07258	-0.513888	0.60733	0.999998
GIGYF2	577.772	-0.272916	0.492578	-0.554056	0.579541	0.999998
INPP5D	4032.41	-0.208927	0.436964	-0.478133	0.632556	0.999998
ARL4C	346.138	1.54312	1.04896	1.47109	0.141266	0.999998
LRRFIP1	2760.31	-0.0660992	0.325713	-0.202937	0.839184	0.999998
RAMP1	665.472	-0.205758	2.28279	-0.0901345	0.92818	0.999998
UBE2F	1257.81	-0.0334704	0.341482	-0.0980151	0.92192	0.999998
ILKAP	586.659	0.14482	0.48602	0.297972	0.765724	0.999998
NDUFA10	683.81	-0.109671	0.447625	-0.245006	0.806452	0.999998
COPS9	915.197	-0.500934	2.18543	-0.229215	0.818702	0.999998
RNPEPL1	411.732	-0.290119	1.07314	-0.270345	0.786895	0.999998
PPP1R7	372.025	-0.48932	1.13197	-0.432274	0.665542	0.999998
HDLBP	943.351	0.0154901	0.329653	0.046989	0.962522	0.999998
SEPTIN2	2052.54	-0.266805	0.278888	-0.956672	0.338733	0.999998
ATG4B	646.556	0.17752	0.46112	0.384975	0.700256	0.999998
TRNT1	673.119	0.195389	0.453999	0.430374	0.666923	0.999998
CRBN	400.192	-0.760014	1.08944	-0.697618	0.485416	0.999998
ARL8B	877.439	-0.0799314	0.341315	-0.234187	0.81484	0.999998
SRGAP3	1990.73	-0.711178	0.391382	-1.81709	0.0692032	0.999998
THUMPD3-AS1	1258.92	0.556767	0.418355	1.33085	0.183239	0.999998
SETD5	1209.24	0.217431	0.297339	0.731256	0.464623	0.999998
MTMR14	711.329	0.03472	0.39751	0.0873438	0.930398	0.999998
TADA3	431.367	-0.344911	1.04565	-0.329852	0.741512	0.999998
ARPC4	1216.26	-0.262737	0.32024	-0.820436	0.411967	0.999998
EMC3	550.657	-0.270599	0.925876	-0.292262	0.770086	0.999998
BRK1	1776.75	-0.894611	1.42297	-0.628694	0.529549	0.999998
VHL	768.294	-0.023452	0.393808	-0.059552	0.952512	0.999998
SEC13	601.185	-0.186542	0.891762	-0.209183	0.834305	0.999998
ATG7	744.695	-0.0831223	0.489718	-0.169735	0.865219	0.999998
VGLL4	571.979	-0.199587	0.523436	-0.381301	0.70298	0.999998
RAF1	807.716	0.13532	0.365127	0.370609	0.710929	0.999998
RPL32	24459.7	-0.392993	0.910023	-0.43185	0.665851	0.999998
XPC	565.847	0.162974	0.539515	0.302075	0.762595	0.999998
LSM3	511.64	-0.38951	1.02508	-0.37998	0.70396	0.999998
SLC6A6	431.486	0.199281	0.676956	0.294379	0.768469	0.999998
CCDC174	502.437	-0.104982	0.978506	-0.107288	0.91456	0.999998
FGD5-AS1	968.909	-0.45875	0.368279	-1.24566	0.212889	0.999998
CAPN7	775.672	0.205941	0.363206	0.567009	0.570708	0.999998
DPH3	394.787	0.256775	1.12499	0.228246	0.819455	0.999998
PLCL2	826.501	-0.234772	0.426873	-0.549981	0.582332	0.999998
TBC1D5	782.597	-0.132939	0.419599	-0.316823	0.751378	0.999998
RAB5A	806.22	0.0796755	0.360735	0.22087	0.825194	0.999998
UBE2E2	1702.78	-0.107673	0.288771	-0.372867	0.709247	0.999998
UBE2E1	835.696	0.145951	0.366586	0.398135	0.690531	0.999998
RPL15	9778.65	-0.528781	0.713171	-0.74145	0.45842	0.999998
NGLY1	907.312	0.315888	0.349229	0.90453	0.365714	0.999998
SLC4A7	3575.7	-0.628043	0.394245	-1.59303	0.111154	0.999998
CMC1	398.988	-0.469916	1.08807	-0.431882	0.665827	0.999998
AZI2	293.57	-0.220278	1.28435	-0.17151	0.863823	0.999998
TGFBR2	3413.53	-0.424691	0.296704	-1.43136	0.152326	0.999998
STT3B	669.766	-0.0386675	0.418724	-0.092346	0.926423	0.999998
CMTM7	1152.93	0.077053	0.35221	0.21877	0.826829	0.999998
CMTM6	2378.61	0.156274	0.299339	0.522065	0.601625	0.999998
DYNC1LI1	462.484	-0.438785	1.00373	-0.437156	0.661998	0.999998
CRTAP	746.549	-1.14606	1.30794	-0.876233	0.380903	0.999998
CLASP2	867.906	-0.111045	0.393971	-0.281861	0.77805	0.999998
PDCD6IP	1610.71	-0.123604	0.283336	-0.436247	0.662658	0.999998
EPM2AIP1	1129.15	0.366318	0.304328	1.2037	0.228707	0.999998
LRRFIP2	602.494	0.20317	0.892323	0.227687	0.81989	0.999998
GOLGA4	5154.5	1.53785	0.542886	2.83274	0.00461513	0.485585
ACAA1	769.923	-0.101226	1.26849	-0.0798004	0.936396	0.999998
MYD88	429.641	0.00446929	1.07275	0.00416618	0.996676	0.999998
OXSR1	510.879	0.209405	0.558699	0.374808	0.707803	0.999998
CX3CR1	5675.42	-0.361843	0.494296	-0.732038	0.464146	0.999998
RPSA	4834.94	-0.593965	0.579543	-1.02489	0.305417	0.999998
EIF1B	1220.78	0.216111	0.435563	0.496165	0.619778	0.999998
RPL14	12371.4	-0.580549	0.792294	-0.732744	0.463715	0.999998
CTNNB1	1396.52	0.273116	0.382544	0.713947	0.47526	0.999998
TRAK1	875.29	0.229565	0.398809	0.575626	0.564868	0.999998
SS18L2	373.869	0.280495	1.17407	0.238908	0.811177	0.999998
NKTR	3638.56	0.0642083	0.33126	0.19383	0.846309	0.999998
KIAA1143	307.42	-0.583115	1.24301	-0.469117	0.638986	0.999998
ZDHHC3	686.038	-0.146611	0.426311	-0.343906	0.730917	0.999998
SACM1L	1056.29	-0.109044	0.372773	-0.29252	0.769889	0.999998
CCR1	1498.82	0.71212	1.41919	0.501777	0.615824	0.999998
CCDC12	661.074	0.0648033	1.24778	0.0519349	0.958581	0.999998
NBEAL2	239.921	0.800714	1.4188	0.564362	0.572508	0.999998
SETD2	1526.75	0.0168081	0.318472	0.0527774	0.957909	0.999998
KLHL18	438.942	-0.35003	1.03734	-0.337428	0.735794	0.999998
SMARCC1	708.6	0.123213	0.402118	0.30641	0.759292	0.999998
DHX30	468.434	-0.153646	1.01806	-0.150921	0.880038	0.999998
MAP4	953.868	-0.051222	0.35628	-0.143769	0.885683	0.999998
TMA7	4277.96	-0.0760084	0.920972	-0.0825306	0.934225	0.999998
SHISA5	471.224	0.0465844	1.02094	0.0456291	0.963606	0.999998
UQCRC1	566.883	-0.196581	0.938983	-0.209355	0.834171	0.999998
PRKAR2A	621.628	-0.0168236	0.450304	-0.0373605	0.970198	0.999998
ARIH2	804.059	0.201587	0.363244	0.554962	0.578921	0.999998
NDUFAF3	637.586	-0.121801	1.33664	-0.0911245	0.927394	0.999998
QRICH1	394.726	-0.194118	1.09793	-0.176804	0.859662	0.999998
QARS	460.251	-0.149174	1.02991	-0.144841	0.884836	0.999998
USP4	1304.42	0.190684	0.304845	0.625512	0.531635	0.999998
RHOA	3891.8	-0.558429	0.435894	-1.28111	0.200154	0.999998
INKA1	836.592	0.376469	1.39398	0.270068	0.787108	0.999998
UBA7	1059.01	0.093765	0.382356	0.24523	0.806279	0.999998
RBM6	2117.9	0.17659	0.338464	0.521741	0.601851	0.999998
RBM5	1130.79	0.0227273	0.366283	0.0620483	0.950524	0.999998
GNAI2	3804.01	-0.231086	0.3719	-0.621367	0.534358	0.999998
TUSC2	357.093	-0.0693725	1.17182	-0.0592009	0.952792	0.999998
RASSF1	599.385	0.202129	0.505834	0.399596	0.689454	0.999998
CYB561D2	369.166	-0.335563	1.14335	-0.293492	0.769146	0.999998
MAPKAPK3	393.386	-0.0169883	1.10108	-0.0154288	0.98769	0.999998
MANF	367.048	0.185519	1.1777	0.157526	0.87483	0.999998
TEX264	359.584	-0.564676	1.16099	-0.486374	0.626702	0.999998
RPL29	17028	-0.585638	0.914941	-0.640083	0.522119	0.999998
TWF2	880.964	0.120369	1.3283	0.0906187	0.927796	0.999998
PPM1M	402.378	0.258728	1.11133	0.232809	0.81591	0.999998
WDR82	715.302	0.0374853	0.426352	0.087921	0.929939	0.999998
NISCH	377.872	-0.0344403	1.12915	-0.0305011	0.975667	0.999998
STAB1	2777.61	0.744549	0.473432	1.57266	0.115797	0.999998
SMIM4	293.159	-0.285335	1.31737	-0.216595	0.828524	0.999998
PBRM1	1270.94	-0.00457278	0.286904	-0.0159384	0.987284	0.999998
GNL3	566.005	0.221673	0.928233	0.238812	0.811251	0.999998
SPCS1	1830.58	-0.717748	1.45434	-0.493522	0.621644	0.999998
PRKCD	1463.42	0.0776113	0.345421	0.224686	0.822223	0.999998
TKT	1214.75	-1.09774	1.31978	-0.83176	0.405544	0.999998
SELENOK	679.755	0.292372	1.31023	0.223146	0.823422	0.999998
WNT5A	664.652	-0.087808	1.26009	-0.069684	0.944445	0.999998
TASOR	1035.21	-0.239771	0.315376	-0.760269	0.447094	0.999998
APPL1	1288.17	-0.217644	0.36289	-0.599753	0.548671	0.999998
ARF4	1312.74	0.368529	0.40531	0.909253	0.363217	0.999998
DENND6A	496.058	-0.228733	0.60026	-0.381056	0.703162	0.999998
THOC7	418.883	-0.414577	1.07155	-0.386896	0.698833	0.999998
ATXN7	663.047	-0.021779	0.494604	-0.0440331	0.964878	0.999998
PSMD6	530.968	-0.25169	0.941038	-0.26746	0.789115	0.999998
SUCLG2	678.997	-0.278266	0.43909	-0.633734	0.526255	0.999998
TMF1	950.388	-0.181965	0.306349	-0.593979	0.552526	0.999998
UBA3	725.828	-0.00100542	0.394561	-0.00254819	0.997967	0.999998
ARL6IP5	2538.59	-0.51665	0.449444	-1.14953	0.250337	0.999998
FRMD4B	1204.01	-0.173807	0.388189	-0.447739	0.654342	0.999998
FOXP1	713.242	-0.377785	0.641958	-0.588489	0.556204	0.999998
PPP4R2	945.987	-0.0202254	0.315702	-0.0640649	0.948919	0.999998
CHMP2B	404.828	-0.412309	1.08291	-0.38074	0.703396	0.999998
CGGBP1	784.195	-0.11524	0.37106	-0.310569	0.756128	0.999998
CRYBG3	702.522	-0.155814	0.455899	-0.341774	0.732521	0.999998
CLDND1	829.15	0.0758728	0.353801	0.21445	0.830196	0.999998
ST3GAL6	691.865	-0.665218	0.527938	-1.26003	0.207658	0.999998
NIT2	453.422	-0.585052	1.01899	-0.574146	0.565869	0.999998
TOMM70	410.959	-0.369082	1.06878	-0.345331	0.729845	0.999998
TFG	438.982	-0.138811	1.03975	-0.133505	0.893794	0.999998
SENP7	670.75	-0.172232	0.424233	-0.405984	0.684755	0.999998
TRMT10C	550.406	0.0690976	0.948308	0.0728641	0.941914	0.999998
PCNP	686.06	-0.596641	1.23719	-0.482256	0.629624	0.999998
RPL24	8890.7	-0.384187	0.785965	-0.488809	0.624977	0.999998
NFKBIZ	3647.33	0.206848	0.396608	0.521544	0.601988	0.999998
ALCAM	654.662	-0.614013	0.564129	-1.08843	0.276407	0.999998
CBLB	297.61	-0.0809853	0.941245	-0.0860407	0.931434	0.999998
BBX	888.018	-0.193972	0.339262	-0.571747	0.567494	0.999998
CD47	582.954	-0.303834	0.493195	-0.616052	0.53786	0.999998
ATG3	664.87	-0.0531858	1.24537	-0.0427067	0.965935	0.999998
NAA50	570.821	-0.0418655	0.523663	-0.0799474	0.936279	0.999998
ZBTB20	759.321	-0.304624	0.494653	-0.615834	0.538004	0.999998
ARHGAP31	971.777	0.695785	0.395622	1.75871	0.0786265	0.999998
COX17	1132.03	-0.158659	1.42123	-0.111636	0.911112	0.999998
GSK3B	1492.77	-0.0617065	0.332769	-0.185433	0.852889	0.999998
NDUFB4	1338.01	-0.547467	1.43219	-0.382259	0.702269	0.999998
HCLS1	7634.04	-0.482527	0.498288	-0.968369	0.33286	0.999998
GOLGB1	2336.58	-0.309558	0.366538	-0.844546	0.398365	0.999998
SLC15A2	811.32	-0.715004	0.427792	-1.67138	0.0946459	0.999998
CD86	1526.28	-0.497759	1.36154	-0.365586	0.714674	0.999998
CSTA	83.0898	-1.24499	2.37625	-0.523929	0.600328	0.999998
FAM162A	506.382	-0.359986	1.02349	-0.351723	0.725046	0.999998
KPNA1	847.918	0.061746	0.384086	0.160761	0.872282	0.999998
PARP9	878.732	0.0345441	0.405125	0.0852677	0.932049	0.999998
DTX3L	680.148	-0.200577	1.26238	-0.158888	0.873757	0.999998
PARP14	3319.8	0.65118	0.380212	1.71268	0.0867721	0.999998
HSPBAP1	513.506	-0.71332	0.983171	-0.72553	0.468127	0.999998
SLC49A4	688.93	0.0170525	0.4917	0.0346808	0.972334	0.999998
ITGB5	857.437	0.159275	0.376449	0.423098	0.672224	0.999998
HEG1	552.204	-0.00129395	0.581048	-0.00222693	0.998223	0.999998
ZNF148	1063.21	-0.245809	0.307732	-0.798777	0.42442	0.999998
OSBPL11	1255.56	-0.159978	0.330643	-0.483839	0.6285	0.999998
ZXDC	458.895	-0.226566	1.01298	-0.223662	0.82302	0.999998
KBTBD12	790.514	-0.484133	0.485091	-0.998027	0.318266	0.999998
SEC61A1	982.776	-0.0885522	0.339484	-0.260844	0.794213	0.999998
RPN1	1296.37	0.0327857	1.37735	0.0238035	0.981009	0.999998
RAB7A	1560.34	-0.275629	0.377109	-0.730901	0.464839	0.999998
CNBP	2318.07	-0.187697	0.423099	-0.443625	0.657314	0.999998
COPG1	354.27	-0.145213	1.16361	-0.124795	0.900686	0.999998
H1FX	2556.13	-0.679647	0.473806	-1.43444	0.151446	0.999998
MBD4	2081.28	0.481057	0.37165	1.29438	0.195534	0.999998
PLXND1	641.031	0.472675	0.559393	0.844979	0.398123	0.999998
TMCC1	544.04	-0.169211	0.532208	-0.317941	0.75053	0.999998
ATP2C1	1337.67	-0.0735967	0.377372	-0.195024	0.845374	0.999998
NUDT16	746.207	-0.626754	1.2838	-0.488202	0.625407	0.999998
MRPL3	573.858	-0.464467	0.905667	-0.512845	0.60806	0.999998
DNAJC13	1141.03	0.0990598	0.320188	0.30938	0.757032	0.999998
NPHP3	838.133	0.172339	0.373347	0.461604	0.644365	0.999998
CDV3	2577.65	0.00429795	0.305007	0.0140913	0.988757	0.999998
RYK	578.129	-0.0223573	0.504537	-0.0443124	0.964655	0.999998
CEP63	760.681	-0.0936391	0.366807	-0.255282	0.798506	0.999998
STAG1	878.24	0.243546	0.370714	0.656965	0.511203	0.999998
NCK1	845.053	-0.198392	0.374825	-0.529293	0.596602	0.999998
ARMC8	605.174	0.0682628	0.457592	0.149178	0.881413	0.999998
COPB2	528.043	-0.381374	0.940564	-0.405474	0.685129	0.999998
SLC25A36	795.154	-0.391841	0.427487	-0.916616	0.359344	0.999998
ZBTB38	986.074	-0.174109	0.30421	-0.572331	0.567098	0.999998
RASA2	623.25	0.515059	0.50776	1.01438	0.310404	0.999998
RNF7	1044.99	-0.416234	1.32877	-0.313246	0.754093	0.999998
ATP1B3	728.123	0.0318913	1.26616	0.0251875	0.979905	0.999998
XRN1	942.394	-0.132009	0.343244	-0.384592	0.70054	0.999998
ATR	846.323	0.160834	0.395487	0.406674	0.684247	0.999998
U2SURP	1697.12	0.188754	0.290681	0.649351	0.516112	0.999998
SLC9A9	2200.54	-0.0574099	0.351503	-0.163327	0.870261	0.999998
DIPK2A	838.627	0.245441	0.343621	0.714277	0.475056	0.999998
PLSCR1	3345.01	0.825389	0.477026	1.73028	0.0835801	0.999998
HPS3	2108.4	-0.285527	0.407901	-0.699991	0.483933	0.999998
COMMD2	443.108	-0.0788353	1.03763	-0.0759767	0.939438	0.999998
RNF13	1626.61	-0.569921	0.35666	-1.59794	0.110056	0.999998
TSC22D2	1411.63	0.524216	0.296696	1.76685	0.0772537	0.999998
SERP1	3866.58	-0.27588	0.376272	-0.733193	0.46344	0.999998
EIF2A	736.119	-0.299855	0.398467	-0.752521	0.451738	0.999998
SELENOT	977.635	-0.209576	1.30794	-0.160233	0.872697	0.999998
SIAH2	567.902	0.588767	0.936563	0.628646	0.529581	0.999998
P2RY13	2851.76	-0.290456	0.399778	-0.726543	0.467506	0.999998
P2RY12	6085.42	-0.228519	0.459964	-0.496819	0.619317	0.999998
MBNL1	4521.83	-0.360518	0.362796	-0.993721	0.320359	0.999998
RAP2B	720.246	0.604896	0.433176	1.39642	0.162587	0.999998
DHX36	1382.83	0.196825	0.295603	0.665842	0.505512	0.999998
SSR3	1496.22	-0.367741	0.40906	-0.898989	0.368658	0.999998
CCNL1	4359.54	0.653015	0.351126	1.85977	0.0629174	0.999998
RSRC1	975.138	0.274845	0.31011	0.886281	0.375466	0.999998
MFSD1	2026.22	-0.399345	0.309113	-1.29191	0.19639	0.999998
KPNA4	1192.8	0.11407	0.325846	0.350074	0.726283	0.999998
PDCD10	864.467	-0.059287	0.380507	-0.155811	0.876182	0.999998
GOLIM4	392.621	-0.634851	1.09185	-0.581447	0.560939	0.999998
SEC62	2543.95	-0.0914736	0.464277	-0.197024	0.843809	0.999998
PHC3	1277.62	-0.198993	0.353929	-0.562239	0.573953	0.999998
SKIL	2300.32	0.12917	0.346227	0.373078	0.70909	0.999998
RPL22L1	1813.51	-0.05412	1.5063	-0.0359292	0.971339	0.999998
FNDC3B	471.604	0.0131814	0.697649	0.018894	0.984926	0.999998
TNFSF10	825.889	-0.369487	1.28751	-0.286979	0.774128	0.999998
TBL1XR1	1005.38	-0.533867	0.367486	-1.45276	0.146292	0.999998
LINC00578	413.693	-3.07209	1.36359	-2.25295	0.0242625	0.793871
ZMAT3	1614.43	-0.0845397	0.405383	-0.208543	0.834805	0.999998
GNB4	2504.57	-0.107703	0.384007	-0.280472	0.779116	0.999998
NDUFB5	453.204	-0.817332	1.13432	-0.720551	0.471186	0.999998
TTC14	1715.2	-0.137366	0.382685	-0.358953	0.71963	0.999998
FXR1	772.983	-0.373967	0.38358	-0.97494	0.32959	0.999998
DNAJC19	372.111	-0.597786	1.12807	-0.52992	0.596168	0.999998
ATP11B	798.776	0.275273	0.374848	0.734358	0.462731	0.999998
B3GNT5	2372.6	0.453784	0.348864	1.30075	0.193345	0.999998
KLHL6	1045.3	0.733774	0.540064	1.35868	0.174248	0.999998
KLHL24	560.988	-0.718388	1.54479	-0.465039	0.641903	0.999998
YEATS2	529.276	-0.329568	0.575982	-0.572186	0.567196	0.999998
PARL	459.639	-0.445275	1.01103	-0.440416	0.659636	0.999998
AP2M1	864.255	-0.549606	1.27764	-0.430171	0.667071	0.999998
PSMD2	498.677	-0.0805061	0.978265	-0.0822948	0.934412	0.999998
EIF4G1	890.068	0.295101	0.419691	0.703138	0.48197	0.999998
MAP3K13	356.839	-0.402045	1.17655	-0.341714	0.732566	0.999998
TMEM41A	449.748	-0.140795	1.03373	-0.1362	0.891663	0.999998
TRA2B	3004.09	0.437569	0.362885	1.20581	0.227893	0.999998
ETV5	1283.09	-0.434918	0.359722	-1.20904	0.226647	0.999998
DNAJB11	788.378	-0.130305	1.28896	-0.101093	0.919476	0.999998
EIF4A2	3088.01	0.354146	0.330096	1.07286	0.283335	0.999998
ST6GAL1	6709.76	-0.194338	0.511483	-0.379951	0.703982	0.999998
BCL6	1159.53	0.404697	0.781205	0.518042	0.604429	0.999998
LPP	1307.7	-0.113625	0.356141	-0.319046	0.749691	0.999998
CCDC50	1664.09	-0.279581	0.323921	-0.863113	0.388075	0.999998
OPA1	583.59	-0.215986	0.484611	-0.44569	0.655821	0.999998
ATP13A3	1428.57	0.303545	0.314488	0.965201	0.334444	0.999998
TMEM44-AS1	415.17	0.340902	1.10568	0.30832	0.757839	0.999998
ACAP2	2766.6	0.0650454	0.291256	0.223328	0.82328	0.999998
PPP1R2	1101.96	0.293405	0.360829	0.813141	0.416137	0.999998
TNK2	472.857	0.170239	0.614379	0.277091	0.781711	0.999998
RNF168	498.288	-0.157788	0.617873	-0.255373	0.798435	0.999998
NRROS	573.22	0.339933	0.929115	0.365867	0.714464	0.999998
PAK2	2053.78	-0.280053	0.286372	-0.977935	0.328106	0.999998
NCBP2	523.711	-0.158885	0.95317	-0.166691	0.867613	0.999998
NCBP2AS2	318.169	0.069263	1.23946	0.0558817	0.955436	0.999998
DLG1	609.374	0.0217634	0.469737	0.0463311	0.963046	0.999998
RUBCN	827.128	0.549251	0.39267	1.39876	0.161885	0.999998
FYTTD1	865.586	0.244169	0.37568	0.649938	0.515732	0.999998
RPL35A	9953.16	-0.629791	0.861506	-0.731035	0.464758	0.999998
ZNF141	593.978	-0.133081	0.506729	-0.262626	0.792838	0.999998
ZNF721	608.283	0.304054	0.484382	0.627716	0.53019	0.999998
ATP5ME	2115.11	-0.531801	1.4681	-0.362238	0.717174	0.999998
GAK	1486.76	-0.23312	0.322044	-0.723876	0.469142	0.999998
CTBP1	893.454	-0.240888	0.395434	-0.609173	0.542409	0.999998
SLBP	369.807	-0.0446679	1.13623	-0.0393125	0.968641	0.999998
C4orf48	1577.74	-0.156405	1.53221	-0.102078	0.918695	0.999998
HAUS3	465.515	-0.786415	1.00384	-0.783405	0.43339	0.999998
MXD4	1464.62	-0.982502	0.399161	-2.46141	0.013839	0.706341
RNF4	484.03	0.0175604	0.588349	0.0298469	0.976189	0.999998
SH3BP2	1353.6	0.563467	0.362452	1.5546	0.120042	0.999998
ADD1	1324.14	-0.218709	0.33663	-0.649702	0.515885	0.999998
MFSD10	262.155	-0.0857262	1.35515	-0.0632595	0.94956	0.999998
NOP14	293.231	-0.0896706	1.28103	-0.0699987	0.944195	0.999998
HTT	722.878	0.205058	0.461957	0.443891	0.657122	0.999998
RGS12	1131.37	-0.07175	0.492431	-0.145706	0.884154	0.999998
LRPAP1	1255.44	-0.332315	0.33591	-0.989298	0.322517	0.999998
LYAR	322.118	0.109414	1.24162	0.0881215	0.92978	0.999998
STX18	352.854	-0.814499	1.14626	-0.71057	0.477351	0.999998
CYTL1	951.112	-0.683352	1.53752	-0.444452	0.656716	0.999998
MRFAP1	602.874	-0.476461	1.25697	-0.379056	0.704647	0.999998
KIAA0232	779.719	0.107862	0.406371	0.265427	0.790681	0.999998
TBC1D14	1842.72	0.214215	0.469212	0.456542	0.648	0.999998
SH3TC1	2575.09	0.50461	0.391793	1.28795	0.197764	0.999998
WDR1	1067.07	0.119309	0.292732	0.407572	0.683588	0.999998
BOD1L1	3836.05	-0.0229323	0.36026	-0.0636547	0.949245	0.999998
FBXL5	776.876	0.334906	0.418893	0.799503	0.423999	0.999998
LAP3	2910.35	0.332173	0.535371	0.620454	0.534959	0.999998
MED28	732.359	-0.339401	0.416185	-0.815506	0.414783	0.999998
DHX15	853.778	0.259464	0.35165	0.737846	0.460608	0.999998
RBPJ	1331.38	-0.332091	0.394676	-0.841426	0.400109	0.999998
STIM2	634.922	0.028564	0.475475	0.0600746	0.952096	0.999998
ARAP2	620.716	1.117	0.502292	2.2238	0.0261618	0.838897
TBC1D1	1218.47	-0.253521	0.339229	-0.747344	0.454856	0.999998
KLF3	1759.76	0.0110721	0.285356	0.038801	0.969049	0.999998
TLR1	2095.3	-0.133618	0.303244	-0.440628	0.659482	0.999998
TLR6	903.725	-0.268157	0.392064	-0.683962	0.493999	0.999998
TMEM156	771.45	-0.599311	0.445785	-1.3444	0.178821	0.999998
KLHL5	1146.95	-0.30329	0.315177	-0.962285	0.335906	0.999998
RFC1	820.58	-0.0492872	0.359595	-0.137063	0.890981	0.999998
RPL9	8830.88	-0.310432	0.754442	-0.411472	0.680726	0.999998
UBE2K	760.362	-0.294989	0.374339	-0.788025	0.430682	0.999998
PDS5A	1414.42	-0.0854257	0.275145	-0.310475	0.7562	0.999998
RHOH	315.674	-0.132109	0.949662	-0.139112	0.889362	0.999998
RBM47	1703.57	0.245216	0.337459	0.726654	0.467438	0.999998
TMEM33	634.842	-0.513526	1.21771	-0.421714	0.673233	0.999998
SLC30A9	465.13	-0.479002	1.00336	-0.477398	0.633079	0.999998
ATP10D	1133.2	-0.25112	0.359751	-0.698039	0.485153	0.999998
FRYL	985.482	-0.0292043	0.332311	-0.0878825	0.92997	0.999998
OCIAD1	1430.14	-0.309562	0.30815	-1.00458	0.315099	0.999998
DANCR	662.304	-0.200846	1.26005	-0.159395	0.873358	0.999998
FIP1L1	758.376	0.0566701	0.38159	0.14851	0.88194	0.999998
CHIC2	579.801	-0.36121	0.504903	-0.715405	0.474359	0.999998
TMEM165	1609.52	0.162939	0.307235	0.530339	0.595877	0.999998
EXOC1	717.718	-0.187446	0.403547	-0.464495	0.642293	0.999998
SRP72	691.666	-0.556356	1.23937	-0.448902	0.653503	0.999998
REST	693.295	-0.449113	0.414555	-1.08336	0.278648	0.999998
POLR2B	728.447	0.195701	0.4209	0.464957	0.641962	0.999998
CENPC	799.052	-0.0599237	0.380234	-0.157597	0.874775	0.999998
YTHDC1	1187.89	-0.0387519	0.32002	-0.121092	0.903618	0.999998
RUFY3	822.245	0.0939144	0.369548	0.254133	0.799393	0.999998
GRSF1	570.509	-0.530702	0.900253	-0.589503	0.555524	0.999998
MOB1B	1243.38	-0.567505	0.385041	-1.47388	0.140513	0.999998
DCK	680.205	-1.09347	1.20685	-0.906057	0.364906	0.999998
ANKRD17	1056.84	0.22415	0.320154	0.700131	0.483846	0.999998
G3BP2	719.558	0.018212	0.403894	0.045091	0.964035	0.999998
USO1	815.687	0.16023	0.35755	0.448132	0.654058	0.999998
NAAA	475.266	-0.480904	1.00964	-0.476312	0.633852	0.999998
SDAD1	465.479	-0.148837	1.01324	-0.146892	0.883218	0.999998
SCARB2	1507.89	-0.238918	0.361412	-0.661068	0.508569	0.999998
CCNI	2202.08	-0.595282	0.399115	-1.49151	0.135828	0.999998
CCNG2	534.259	-1.17761	0.768593	-1.53217	0.125481	0.999998
LINC01094	1408.05	-0.254489	0.385527	-0.660107	0.509185	0.999998
BMP2K	6873.94	-0.318459	0.431676	-0.737727	0.46068	0.999998
HNRNPD	1875.91	0.133495	0.308379	0.432893	0.665092	0.999998
HNRNPDL	6605.24	0.407998	0.374275	1.0901	0.275668	0.999998
SEC31A	1002.77	0.115207	0.307333	0.374862	0.707763	0.999998
PLAC8	392.676	-2.85044	1.16742	-2.44166	0.0146201	0.714579
MRPS18C	533.883	-0.220972	0.952816	-0.231915	0.816604	0.999998
WDFY3	1210.96	0.122445	0.342114	0.357908	0.720412	0.999998
ARHGAP24	4293.86	-0.31804	0.329846	-0.964207	0.334942	0.999998
AFF1	1343.17	-0.00278574	0.294174	-0.00946969	0.992444	0.999998
HSD17B11	1467.19	-0.74346	0.379935	-1.95681	0.0503699	0.999998
SPP1	89172.6	-0.382426	0.834149	-0.458462	0.646621	0.999998
PKD2	871.207	0.0936287	0.378787	0.24718	0.804769	0.999998
PPM1K	938.188	-0.0268035	0.354043	-0.0757068	0.939652	0.999998
PYURF	853.077	-0.473179	1.2878	-0.367432	0.713297	0.999998
FAM13A	1700.82	-0.547631	0.403604	-1.35685	0.174828	0.999998
GPRIN3	1766.79	-0.233461	0.436937	-0.534312	0.593126	0.999998
SNCA	974.015	-0.848376	1.28177	-0.661877	0.50805	0.999998
GRID2	929.126	-0.194228	1.42784	-0.136029	0.891798	0.999998
HPGDS	863.677	-0.701837	1.27436	-0.550736	0.581815	0.999998
RAP1GDS1	550.663	-0.40495	0.544673	-0.743473	0.457195	0.999998
EIF4E	959.918	0.319661	0.428532	0.745943	0.455702	0.999998
ADH5	408.568	-0.789714	1.07189	-0.73675	0.461275	0.999998
DNAJB14	1006.45	-0.168866	0.302967	-0.557374	0.577272	0.999998
H2AFZ	1819.43	0.265376	0.497649	0.533259	0.593854	0.999998
PPP3CA	855.431	-0.180252	0.43104	-0.418179	0.675817	0.999998
NFKB1	1062.64	0.606327	0.492708	1.2306	0.218471	0.999998
MANBA	1574.92	-0.19249	0.378306	-0.508821	0.610878	0.999998
UBE2D3	2723.46	0.169138	0.29222	0.578803	0.562722	0.999998
CISD2	460.143	-0.102617	1.02203	-0.100406	0.920022	0.999998
TET2	1336.28	-0.20881	0.427159	-0.488834	0.624959	0.999998
PPA2	375.179	-0.542389	1.11575	-0.486121	0.626882	0.999998
AIMP1	891.416	-0.0908912	0.344788	-0.263614	0.792077	0.999998
RPL34	22125.6	-0.482248	0.943524	-0.511113	0.609272	0.999998
OSTC	662.584	-0.371339	1.25807	-0.295166	0.767867	0.999998
MCUB	298.393	-0.992531	1.28961	-0.769635	0.441516	0.999998
FAM241A	767.19	1.27669	1.37572	0.928012	0.353401	0.999998
ALPK1	1357.08	-0.477287	0.351081	-1.35948	0.173995	0.999998
LARP7	824.01	-0.108147	0.366812	-0.294831	0.768123	0.999998
CAMK2D	1072.78	0.0431778	0.337601	0.127896	0.898231	0.999998
SNHG8	2436.22	0.569536	0.419781	1.35675	0.174862	0.999998
USP53	1902.19	-0.794366	0.329205	-2.41298	0.0158226	0.714948
C4orf3	1432.21	-0.226339	1.38879	-0.162975	0.870538	0.999998
ANXA5	3159.1	-0.170126	0.37421	-0.454626	0.649379	0.999998
KIAA1109	1481.02	-0.141573	0.382733	-0.369901	0.711456	0.999998
SCLT1	764.532	0.0403252	0.377805	0.106735	0.914999	0.999998
ELF2	1081.32	-0.126161	0.322924	-0.390682	0.696032	0.999998
NDUFC1	1438.81	0.0954609	1.49115	0.0640181	0.948956	0.999998
MGST2	1307.19	-0.428935	1.35928	-0.315561	0.752336	0.999998
MAML3	1165.65	-0.16014	0.52361	-0.305838	0.759728	0.999998
ELMOD2	444.26	-0.748193	1.02387	-0.730752	0.464931	0.999998
TBC1D9	1023.15	-0.479412	0.414604	-1.15631	0.247552	0.999998
ZNF330	567.882	-0.0406136	0.501285	-0.081019	0.935427	0.999998
SMARCA5	1228.5	-0.1658	0.281053	-0.589924	0.555242	0.999998
ABCE1	565.373	0.0473947	0.517749	0.0915399	0.927064	0.999998
OTUD4	699.369	0.257355	0.42464	0.606055	0.544478	0.999998
LSM6	409.786	-0.420483	1.08339	-0.388119	0.697928	0.999998
PRMT9	453.105	0.0299231	1.03183	0.0290001	0.976865	0.999998
RPS3A	13833.7	-0.762312	0.811268	-0.939654	0.347395	0.999998
FBXW7	520.427	0.15506	0.6339	0.244614	0.806756	0.999998
TLR2	2891.81	-0.270783	0.456489	-0.593186	0.553056	0.999998
GASK1B	685.652	-1.08967	0.51673	-2.10879	0.0349629	0.999998
AC098679.1	387.602	-1.76074	1.10645	-1.59134	0.111534	0.999998
FNIP2	1102.54	0.454772	0.38323	1.18668	0.235353	0.999998
RAPGEF2	1420.28	0.62523	0.457941	1.36531	0.172156	0.999998
2024-03-01	2729.61	0.065499	0.443491	0.14769	0.882588	0.999998
KLHL2	686.882	0.234771	1.30522	0.179871	0.857254	0.999998
DDX60L	613.395	-0.0344191	0.570946	-0.0602842	0.951929	0.999998
CLCN3	646.97	-0.330643	0.449117	-0.736208	0.461604	0.999998
HMGB2	834.38	-0.51071	0.498106	-1.0253	0.30522	0.999998
SAP30	820.07	-1.02648	1.38357	-0.741907	0.458144	0.999998
SPCS3	1782.29	-0.209383	0.318466	-0.657473	0.510877	0.999998
DCTD	401.735	-0.534366	1.07644	-0.496419	0.619599	0.999998
CDKN2AIP	678.851	0.464198	0.436475	1.06352	0.287548	0.999998
TRAPPC11	519.589	-0.0474898	0.545386	-0.0870756	0.930611	0.999998
IRF2	857.947	-0.408296	0.421276	-0.969189	0.332451	0.999998
ACSL1	1691.86	0.488627	0.937162	0.521391	0.602095	0.999998
CFAP97	862.479	-0.030888	0.388926	-0.0794188	0.936699	0.999998
ANKRD37	375.729	-0.367785	1.13744	-0.323346	0.746433	0.999998
TLR3	476.863	-1.24191	0.973163	-1.27616	0.2019	0.999998
FAM149A	811.152	-0.357596	0.502797	-0.711213	0.476952	0.999998
FRG1	392.794	-0.609559	1.10896	-0.549667	0.582548	0.999998
SDHA	663.273	0.389078	0.426578	0.912092	0.361721	0.999998
PDCD6	951.792	-0.311547	0.315492	-0.987496	0.3234	0.999998
EXOC3	603.052	0.0631724	0.483056	0.130776	0.895952	0.999998
BRD9	610.965	0.0255436	0.493796	0.051729	0.958745	0.999998
SLC12A7	513.597	0.401027	0.971346	0.412857	0.679711	0.999998
CLPTM1L	319.252	-0.290837	1.21584	-0.239206	0.810946	0.999998
NDUFS6	646.321	-0.196986	1.42423	-0.138311	0.889995	0.999998
ICE1	770.584	0.0233819	0.38686	0.0604403	0.951805	0.999998
MED10	598.578	-0.120927	0.896536	-0.134882	0.892705	0.999998
CCT5	635.609	-0.0103121	1.24512	-0.00828206	0.993392	0.999998
2024-03-06	897.314	-0.0285376	0.370903	-0.0769408	0.938671	0.999998
DAP	666.162	-0.651934	1.23876	-0.526282	0.598692	0.999998
TRIO	955.158	0.228537	0.431947	0.529085	0.596746	0.999998
OTULINL	1796.8	-0.482746	0.378068	-1.27688	0.201646	0.999998
OTULIN	804.872	-0.000159248	0.441044	-0.000361071	0.999712	0.999998
BASP1	1738.44	-0.0127427	0.444194	-0.0286873	0.977114	0.999998
GOLPH3	978.194	0.45945	0.396355	1.15919	0.246379	0.999998
ZFR	792.825	-0.233511	0.389137	-0.600076	0.548456	0.999998
SUB1	1736.14	0.0174745	0.389991	0.0448075	0.964261	0.999998
DNAJC21	640.124	-0.0558144	0.434199	-0.128546	0.897717	0.999998
IL7R	20.247	-0.530529	2.5471	-0.208287	0.835005	0.999998
SLC1A3	19723.5	0.109756	0.594261	0.184693	0.85347	0.999998
NIPBL	1769.02	-0.112049	0.304218	-0.368319	0.712635	0.999998
WDR70	652.326	-0.00654362	0.46586	-0.0140463	0.988793	0.999998
RICTOR	838.059	-0.436107	0.521965	-0.835509	0.403431	0.999998
FYB1	8024.97	-0.388994	0.434518	-0.895232	0.370663	0.999998
DAB2	1227.91	-0.038236	0.381028	-0.10035	0.920067	0.999998
PRKAA1	426.703	-0.40662	1.04827	-0.387898	0.698092	0.999998
RPL37	21284.8	-0.290978	0.886293	-0.328309	0.742678	0.999998
C5orf51	512.089	-0.474645	0.950466	-0.499381	0.617511	0.999998
NNT	528.103	-0.259787	0.531016	-0.489226	0.624682	0.999998
EMB	691.691	-1.25724	0.461397	-2.72486	0.00643283	0.577692
PARP8	740.007	-0.441737	0.436237	-1.01261	0.311248	0.999998
SNX18	1012.96	-0.272981	0.395981	-0.689379	0.490585	0.999998
DHX29	819.644	0.000684825	0.350382	0.00195451	0.998441	0.999998
PLPP1	630.529	-0.232555	0.447548	-0.51962	0.603328	0.999998
IL6ST	5580.66	-0.249561	0.455484	-0.547903	0.583759	0.999998
MAP3K1	760.66	-0.148927	0.438396	-0.33971	0.734075	0.999998
GPBP1	1542.33	0.249364	0.343711	0.725506	0.468142	0.999998
PLK2	5572.09	1.19135	0.43598	2.73258	0.00628411	0.577692
SMIM15	347.849	-0.535346	1.16126	-0.461005	0.644795	0.999998
ZSWIM6	1665.91	0.314088	0.297996	1.054	0.291882	0.999998
KIF2A	886.47	-0.00410908	0.355374	-0.0115627	0.990775	0.999998
SREK1IP1	544.281	-0.144067	0.94169	-0.152987	0.878408	0.999998
PPWD1	729.639	-0.130184	0.40036	-0.325166	0.745055	0.999998
ERBIN	569.755	-0.145594	0.547232	-0.266055	0.790196	0.999998
SREK1	1177.32	0.058969	0.314859	0.187287	0.851436	0.999998
PIK3R1	3821.17	0.120173	0.329977	0.364186	0.715719	0.999998
MRPS36	642.055	-0.342714	1.28726	-0.266237	0.790057	0.999998
NAIP	4352.45	0.201244	0.412704	0.487624	0.625816	0.999998
BDP1	1695.01	0.24689	0.282901	0.872708	0.382822	0.999998
TNPO1	991.241	-0.507497	0.365305	-1.38924	0.164759	0.999998
FCHO2	461.888	-0.699503	1.01982	-0.685909	0.492771	0.999998
BTF3	4157.16	-0.712632	0.930889	-0.765539	0.443951	0.999998
HEXB	1170.47	-0.00828054	0.385883	-0.0214587	0.98288	0.999998
NSA2	1189.26	-0.495251	1.37115	-0.361193	0.717955	0.999998
CERT1	772.879	-0.100672	0.467707	-0.215247	0.829575	0.999998
POLK	1117.48	-0.123431	0.294668	-0.418883	0.675302	0.999998
AGGF1	587.761	-0.372326	0.891611	-0.417588	0.676249	0.999998
WDR41	510.744	-0.0869447	0.578123	-0.150391	0.880456	0.999998
TBCA	1141.74	-0.623281	1.40664	-0.443099	0.657694	0.999998
AP3B1	1123.76	-0.00831451	0.298086	-0.027893	0.977748	0.999998
LHFPL2	3929.86	-0.592092	0.395282	-1.4979	0.13416	0.999998
TENT2	1216.48	-0.15583	0.294186	-0.529699	0.596321	0.999998
ZFYVE16	1272.47	-0.0638388	0.360723	-0.176974	0.859529	0.999998
RPS23	21987	-0.586972	0.895591	-0.655402	0.512209	0.999998
TMEM167A	552.884	-0.567381	0.91633	-0.619188	0.535792	0.999998
VCAN	85.2803	-1.59112	1.79241	-0.8877	0.374702	0.999998
COX7C	4444	-0.637308	1.00957	-0.631267	0.527866	0.999998
RASA1	869.944	-0.298559	0.425945	-0.700932	0.483345	0.999998
CCNH	2671.37	0.257857	0.319119	0.808027	0.419075	0.999998
MEF2C	11611.8	-0.103806	0.464843	-0.223315	0.82329	0.999998
ARRDC3	689.455	0.602532	0.50488	1.19342	0.232706	0.999998
FAM172A	569.011	-0.045731	0.499625	-0.0915307	0.927071	0.999998
TTC37	526.974	-0.466259	0.540813	-0.862146	0.388607	0.999998
GLRX	1220.67	-0.934353	1.35611	-0.688993	0.490828	0.999998
ELL2	2212.85	-0.359292	0.381364	-0.942124	0.346129	0.999998
CAST	2280.23	-0.467832	0.339671	-1.37731	0.168416	0.999998
LNPEP	1420.18	-0.519514	0.347296	-1.49589	0.134684	0.999998
CHD1	1894.54	0.358649	0.301903	1.18796	0.234849	0.999998
ST8SIA4	1783.61	-0.405045	0.310751	-1.30344	0.192425	0.999998
PPIP5K2	901.297	-0.102294	0.349671	-0.292542	0.769872	0.999998
PJA2	1588.14	0.0173365	0.27906	0.0621246	0.950464	0.999998
MAN2A1	1155.98	-0.135053	0.395273	-0.341669	0.7326	0.999998
SLC25A46	510.465	-0.548484	0.95052	-0.577036	0.563915	0.999998
APC	719.492	-0.0907636	0.419315	-0.216457	0.828632	0.999998
SRP19	835.423	-0.18423	1.27982	-0.14395	0.88554	0.999998
REEP5	1412.28	-0.407791	1.33343	-0.305822	0.759741	0.999998
DCP2	1555.11	-0.238145	0.31407	-0.758257	0.448297	0.999998
YTHDC2	1260.95	-0.080514	0.353794	-0.227573	0.819978	0.999998
PGGT1B	793.22	-0.300146	0.382892	-0.783892	0.433103	0.999998
CCDC112	478.251	-0.825804	0.987503	-0.836255	0.403012	0.999998
TMED7	930.112	-0.328236	0.342603	-0.958065	0.33803	0.999998
ATG12	781.598	-0.0821576	0.354037	-0.23206	0.816492	0.999998
AP3S1	351.363	-0.468804	1.15918	-0.404428	0.685898	0.999998
COMMD10	767.39	-0.0566599	0.391704	-0.14465	0.884987	0.999998
DMXL1	740.441	-0.206202	0.44298	-0.465489	0.641581	0.999998
SRFBP1	786.477	0.200174	1.28925	0.155264	0.876613	0.999998
SNX2	1395.19	-0.0443379	0.300139	-0.147724	0.88256	0.999998
CSNK1G3	477.406	-0.487012	0.607963	-0.801055	0.4231	0.999998
2024-03-03	829.989	0.549768	0.440172	1.24898	0.211671	0.999998
HINT1	1558.72	-0.482141	0.836676	-0.576258	0.564441	0.999998
CDC42SE2	591.776	-0.312812	0.503423	-0.62137	0.534356	0.999998
RAPGEF6	1640.98	-0.281178	0.348232	-0.807446	0.419409	0.999998
FNIP1	1148.97	0.386923	0.299745	1.29084	0.19676	0.999998
IRF1	983.988	1.36964	0.395269	3.46508	0.000530066	0.118979
RAD50	656.798	-0.261002	0.440891	-0.591987	0.553859	0.999998
UQCRQ	1753.27	-0.266969	1.54267	-0.173056	0.862608	0.999998
AFF4	2523.28	0.473809	0.293468	1.61452	0.106415	0.999998
HSPA4	963.106	0.278383	0.337096	0.825829	0.408901	0.999998
C5orf15	607.865	-0.498789	1.23742	-0.403088	0.686883	0.999998
VDAC1	1621.73	-0.598603	0.422883	-1.41553	0.156913	0.999998
SKP1	1952.66	-0.281667	0.349042	-0.80697	0.419684	0.999998
PPP2CA	1074.05	0.293886	0.303034	0.969813	0.33214	0.999998
UBE2B	1292.52	-0.134522	0.339633	-0.396082	0.692045	0.999998
SAR1B	620.994	-0.176091	1.225	-0.143747	0.8857	0.999998
CAMLG	432.199	-0.515616	1.06184	-0.485586	0.627261	0.999998
DDX46	1757.13	-0.0478837	0.268749	-0.178173	0.858587	0.999998
C5orf24	867.797	-0.0329736	0.353214	-0.0933531	0.925623	0.999998
H2AFY	3026.34	-0.526631	0.281433	-1.87125	0.06131	0.999998
SMAD5	879.026	-0.0517139	0.336372	-0.15374	0.877815	0.999998
HNRNPA0	1388.91	0.200684	0.354388	0.566283	0.571201	0.999998
FAM13B	983.911	0.0921697	0.356535	0.258515	0.796009	0.999998
KDM3B	721.418	-0.108778	0.436524	-0.249191	0.803213	0.999998
EGR1	3118.42	0.737837	0.780141	0.945774	0.344264	0.999998
ETF1	713.371	0.300007	0.418732	0.716466	0.473704	0.999998
HSPA9	1190.33	0.570827	0.352707	1.61842	0.105573	0.999998
CTNNA1	1029.39	-0.0908174	0.319932	-0.283865	0.776514	0.999998
MATR3.1	625.851	0.0588036	0.591951	0.0993386	0.920869	0.999998
PAIP2	801.253	-0.757223	1.27443	-0.594164	0.552402	0.999998
TMEM173	826.66	-0.277884	1.3332	-0.208434	0.83489	0.999998
AC010378.2	3338.62	-0.551101	0.398071	-1.38443	0.166228	0.999998
UBE2D2	1825.59	-0.645428	0.298311	-2.16361	0.0304946	0.935085
PURA	1854.37	0.102796	0.284262	0.361622	0.717634	0.999998
PFDN1	672.428	-0.0714382	1.29664	-0.0550949	0.956063	0.999998
ANKHD1	1299.12	0.247234	0.29908	0.82665	0.408436	0.999998
SRA1	997.163	0.218328	0.412007	0.529913	0.596172	0.999998
CD14	16808.5	0.993413	1.74608	0.568939	0.569398	0.999998
NDUFA2	1120.92	-0.305695	1.49432	-0.204572	0.837907	0.999998
IK	757.974	-0.400201	1.25781	-0.318173	0.750354	0.999998
HARS	362.728	-0.319941	1.14758	-0.278796	0.780401	0.999998
ZMAT2	498.734	-0.596293	0.971332	-0.613892	0.539287	0.999998
TAF7	1078.85	0.539128	0.345457	1.56062	0.118613	0.999998
DIAPH1	315.62	0.418763	0.871206	0.480671	0.630751	0.999998
HDAC3	550.573	-0.165243	0.922866	-0.179054	0.857895	0.999998
DELE1	1472.3	-0.0883248	0.311864	-0.283216	0.777012	0.999998
RNF14	463.209	-0.161487	1.00899	-0.160048	0.872844	0.999998
NDFIP1	1662.61	-0.156332	0.303719	-0.514726	0.606744	0.999998
ARHGAP26	3492.66	0.0223836	0.346939	0.0645172	0.948558	0.999998
NR3C1	1504.68	0.0892403	0.34946	0.255366	0.79844	0.999998
LARS	1015.58	0.136801	0.367765	0.371979	0.709908	0.999998
RBM27	611.673	0.185143	0.486438	0.38061	0.703492	0.999998
TCERG1	1009.95	0.220555	0.313294	0.703989	0.481439	0.999998
FBXO38	415.828	-0.832999	1.05195	-0.791863	0.42844	0.999998
ADRB2	2364.04	-0.114184	0.364729	-0.313066	0.754231	0.999998
CSNK1A1	2194.78	0.0503514	0.296194	0.169995	0.865014	0.999998
HMGXB3	590.452	0.342196	0.50476	0.677938	0.497811	0.999998
CSF1R	11036.4	-0.190154	0.461986	-0.411601	0.680632	0.999998
CD74	146630	0.0575748	0.762996	0.0754588	0.93985	0.999998
RPS14	15417.9	-0.690528	0.887362	-0.778181	0.436462	0.999998
RBM22	678.079	0.102565	0.412583	0.248592	0.803676	0.999998
DCTN4	1887.56	-0.132833	0.335327	-0.39613	0.692009	0.999998
TNIP1	339.863	-0.396481	1.19257	-0.332459	0.739543	0.999998
CCDC69	224.121	-0.887791	1.43717	-0.617736	0.536749	0.999998
GM2A	739.88	-0.707427	1.2802	-0.552592	0.580543	0.999998
ATOX1	651.002	-0.605874	1.27633	-0.474702	0.634999	0.999998
G3BP1	886.49	-0.112895	0.331727	-0.340325	0.733612	0.999998
GALNT10	721.909	-0.0508224	0.440991	-0.115246	0.90825	0.999998
LARP1	612.446	0.0572796	0.467173	0.122609	0.902417	0.999998
CNOT8	456.444	0.0386525	0.620214	0.0623211	0.950307	0.999998
HAVCR2	3415.17	-0.137806	0.309893	-0.44469	0.656544	0.999998
CLINT1	866.308	-0.0100922	0.362665	-0.0278279	0.977799	0.999998
RNF145	1296.77	0.190656	0.376944	0.505794	0.613001	0.999998
UBLCP1	464.019	-0.440104	1.00251	-0.439004	0.660659	0.999998
TTC1	519.914	-0.152864	0.959237	-0.15936	0.873385	0.999998
SLU7	334.622	-0.573262	1.19419	-0.480044	0.631196	0.999998
CCNG1	528.689	-0.642267	0.943962	-0.680395	0.496255	0.999998
NUDCD2	348.366	-0.472417	1.1758	-0.401784	0.687843	0.999998
MAT2B	471.106	-0.817538	0.999326	-0.818089	0.413306	0.999998
DOCK2	1598.57	-0.00463876	0.310499	-0.0149397	0.98808	0.999998
LCP2	3161.69	0.871773	0.497953	1.75071	0.0799953	0.999998
KCNIP1	491.661	-1.02762	0.821887	-1.25032	0.211184	0.999998
NPM1	3938.06	-0.699066	0.55992	-1.24851	0.211844	0.999998
FBXW11	714.077	0.259118	0.434036	0.596997	0.55051	0.999998
STK10	1035.86	0.248272	0.396712	0.625825	0.53143	0.999998
DUSP1	8994.79	0.0536908	0.645334	0.0831984	0.933694	0.999998
ERGIC1	633.901	0.175931	0.471363	0.373239	0.708971	0.999998
RPL26L1	339.783	-0.642036	1.219	-0.526692	0.598408	0.999998
ATP6V0E1	2076.5	-0.419946	1.42228	-0.295264	0.767793	0.999998
CREBRF	660.749	-0.810474	0.608952	-1.33093	0.183211	0.999998
CPEB4	2093.34	0.759945	0.403858	1.88171	0.0598749	0.999998
SFXN1	376.986	0.0403842	1.13413	0.0356081	0.971595	0.999998
HRH2	1257.05	1.15152	1.44027	0.799518	0.42399	0.999998
HIGD2A	1637.68	-0.730192	1.53741	-0.474948	0.634824	0.999998
CLTB	577.24	-0.133703	0.918106	-0.145629	0.884215	0.999998
RNF44	553.5	-0.321658	0.612526	-0.525133	0.599491	0.999998
HK3	43.0723	-0.172252	2.9142	-0.0591077	0.952866	0.999998
UIMC1	553.618	0.267239	0.524422	0.509588	0.61034	0.999998
NSD1	1657.54	0.277457	0.324996	0.853724	0.393258	0.999998
RAB24	490.16	1.38885	1.02963	1.34887	0.177377	0.999998
PRELID1	1413.5	0.36217	1.4627	0.247604	0.804441	0.999998
LMAN2	755.226	-0.29008	1.278	-0.22698	0.82044	0.999998
DOK3	630.849	0.473685	1.25749	0.37669	0.706404	0.999998
DDX41	341.728	0.249377	1.20427	0.207078	0.835949	0.999998
TMED9	1792.12	-0.0342261	0.440703	-0.0776625	0.938097	0.999998
NHP2	512.122	-0.55014	1.00462	-0.547609	0.58396	0.999998
HNRNPAB	1509.64	0.261345	0.388879	0.672047	0.501554	0.999998
PHYKPL	1883.47	0.345391	0.370133	0.933154	0.35074	0.999998
CLK4	861.379	-0.291694	0.392389	-0.74338	0.457251	0.999998
RUFY1	477.873	-0.180377	0.992149	-0.181805	0.855736	0.999998
HNRNPH1	2994.42	0.197418	0.429416	0.459736	0.645706	0.999998
CANX	3616.07	-0.330061	0.379312	-0.870156	0.384215	0.999998
MAML1	578.917	0.169399	0.497883	0.340238	0.733677	0.999998
LTC4S	2966.59	-0.0246843	0.540678	-0.0456544	0.963586	0.999998
SQSTM1	2801.72	0.801344	0.427858	1.87292	0.0610792	0.999998
TBC1D9B	784.106	-0.09595	0.37496	-0.255894	0.798033	0.999998
RNF130	3118.47	-0.599057	0.416854	-1.43709	0.150692	0.999998
RASGEF1C	1095.71	-0.431804	0.485529	-0.889348	0.373816	0.999998
MAPK9	605.822	-0.4543	0.526635	-0.862647	0.388332	0.999998
MGAT1	1836.29	-0.295494	0.368777	-0.801279	0.42297	0.999998
RACK1	7535.33	-0.726183	0.675782	-1.07458	0.282562	0.999998
SERPINB1	1743.16	-0.0521997	0.429896	-0.121424	0.903355	0.999998
SERPINB9	2647.85	0.563143	0.290055	1.9415	0.0521974	0.999998
SERPINB6	2798.79	0.16888	0.307122	0.549878	0.582403	0.999998
NQO2	782.427	0.854368	0.435174	1.96328	0.0496136	0.999998
RIPK1	427.977	-0.30444	1.05226	-0.28932	0.772336	0.999998
PRPF4B	2965.43	0.300325	0.333675	0.900052	0.368092	0.999998
CDYL	784.468	0.145407	0.409041	0.355483	0.722228	0.999998
LY86	2856.05	-0.590951	0.5378	-1.09883	0.271843	0.999998
RREB1	938.61	0.0553082	0.386529	0.143089	0.88622	0.999998
SSR1	1785.81	-0.257681	0.347328	-0.741897	0.45815	0.999998
GCNT2	931.84	-0.0199498	0.403916	-0.0493911	0.960608	0.999998
TMEM14C	1160.58	-0.609744	1.41377	-0.431288	0.666259	0.999998
TMEM14B	686.695	-0.554067	1.25503	-0.441476	0.658868	0.999998
TMEM170B	367.381	-0.830304	1.14173	-0.727231	0.467084	0.999998
TBC1D7	716.78	0.0982197	0.406038	0.241898	0.808859	0.999998
NOL7	1652.23	0.0971614	0.441604	0.220019	0.825856	0.999998
RANBP9	1066.86	0.234562	0.341376	0.687108	0.492015	0.999998
CD83	3218.5	1.31145	0.886699	1.47902	0.139134	0.999998
JARID2	791.525	-0.00921567	0.513315	-0.0179532	0.985676	0.999998
MYLIP	1048.9	0.908092	1.42502	0.637248	0.523963	0.999998
ATXN1	637.452	-0.336076	0.54388	-0.617923	0.536626	0.999998
KDM1B	683.116	-0.068047	0.485676	-0.140108	0.888575	0.999998
DEK	2038.2	-0.135343	0.354472	-0.381817	0.702597	0.999998
RNF144B	1017.33	0.415009	1.44692	0.286822	0.774249	0.999998
E2F3	451.468	-0.307311	1.03373	-0.297283	0.76625	0.999998
SOX4	1546.17	0.301266	0.492588	0.611598	0.540804	0.999998
C6orf62	1141.94	-0.371015	0.40111	-0.924973	0.35498	0.999998
RIPOR2	40.4955	-0.484139	1.93991	-0.249567	0.802922	0.999998
TRIM38	1869.8	0.248752	0.301237	0.825768	0.408936	0.999998
HIST1H2BB	1625.4	0.998247	0.750279	1.3305	0.183353	0.999998
HIST1H1C	1399.57	-0.468149	0.456345	-1.02587	0.304954	0.999998
HIST1H4C	1881.63	-0.0939779	0.733555	-0.128113	0.89806	0.999998
HIST1H2BC	1393.48	-0.00479684	0.467306	-0.0102649	0.99181	0.999998
HIST1H2AC	8869.07	0.0880982	0.560351	0.15722	0.875072	0.999998
HIST1H1E	2738.54	-0.173454	0.399765	-0.43389	0.664368	0.999998
HIST1H2BF	1825.97	-0.16	0.407078	-0.393045	0.694286	0.999998
HIST1H2BG	1067.26	0.544775	0.389505	1.39863	0.161923	0.999998
HIST1H2AE	678.196	-0.016367	1.35846	-0.0120482	0.990387	0.999998
HIST1H1D	1278.98	-0.152719	0.494735	-0.308689	0.757558	0.999998
BTN2A1	527.982	-0.22368	0.945006	-0.236697	0.812892	0.999998
ZNF322	723.626	-0.0661455	0.389817	-0.169684	0.865259	0.999998
HIST1H2BJ	1124.32	0.37813	0.438329	0.862663	0.388323	0.999998
HIST1H2AG	1691.88	0.302213	0.387842	0.779217	0.435852	0.999998
HIST1H2BK	463.121	-0.930055	1.05276	-0.883441	0.376998	0.999998
HIST1H3H	1018.4	0.210821	0.438498	0.48078	0.630673	0.999998
HIST1H2BN	853.955	0.815559	0.478275	1.70521	0.0881552	0.999998
HIST1H2AL	1197.66	0.618486	0.359544	1.72019	0.085397	0.999998
ZSCAN16-AS1	355.361	-0.478094	1.17077	-0.408359	0.68301	0.999998
TRIM27	1000.47	0.189472	0.353218	0.536417	0.59167	0.999998
HLA-F	799.454	0.0346493	0.468959	0.0738855	0.941101	0.999998
HLA-A	7213.2	0.417402	0.606374	0.688358	0.491227	0.999998
ZNRD1	410.623	0.237197	1.08603	0.218408	0.827111	0.999998
RPP21	589.462	0.0526472	0.91938	0.0572639	0.954335	0.999998
HLA-E	8163.89	-0.244675	0.474774	-0.515351	0.606308	0.999998
ABCF1	479.388	0.376213	1.03132	0.364787	0.715271	0.999998
PPP1R10	2089.24	0.437072	0.292524	1.49414	0.135139	0.999998
MRPS18B	341.19	-0.402793	1.18829	-0.33897	0.734632	0.999998
DHX16	372.379	0.0147419	1.13933	0.0129391	0.989676	0.999998
PPP1R18	1573.45	0.253029	0.405111	0.62459	0.53224	0.999998
TUBB	2095.83	-0.131997	1.45192	-0.090912	0.927563	0.999998
FLOT1	2461.66	0.511992	0.483945	1.05795	0.290077	0.999998
IER3	6221	1.6714	0.580183	2.88081	0.0039666	0.436442
HLA-C	8507.51	0.20519	0.692116	0.296468	0.766873	0.999998
HLA-B	12112.7	-0.573883	0.68991	-0.831823	0.405509	0.999998
DDX39B	2484.83	0.106992	0.293162	0.364957	0.715144	0.999998
TNF	2596.62	1.18029	0.471006	2.50588	0.0122146	0.688648
LST1	3485.27	0.0161644	0.434598	0.037194	0.97033	0.999998
AIF1	11864.2	-0.283702	0.807887	-0.351165	0.725464	0.999998
PRRC2A	1265.87	0.445335	0.310812	1.43281	0.151911	0.999998
BAG6	509	0.233176	0.970651	0.240226	0.810155	0.999998
CSNK2B	1991.5	-0.0518142	0.463161	-0.111871	0.910926	0.999998
DDAH2	1294.79	0.74785	0.444512	1.68241	0.0924899	0.999998
CLIC1	3683.8	-0.0274277	0.96609	-0.0283905	0.977351	0.999998
VARS	425.508	0.0880966	1.06998	0.0823348	0.93438	0.999998
LSM2	536.263	-0.506849	0.968527	-0.523319	0.600752	0.999998
HSPA1A	31110.7	0.988624	0.760361	1.3002	0.193532	0.999998
HSPA1B	11431.9	0.681063	0.619453	1.09946	0.271568	0.999998
SNHG32	606.359	-0.798407	1.34204	-0.594919	0.551898	0.999998
NEU1	776.274	0.469794	0.384987	1.22028	0.222357	0.999998
C2	721.015	-0.595754	1.32904	-0.44826	0.653965	0.999998
NELFE	390.442	0.19017	1.11937	0.16989	0.865097	0.999998
ATF6B	828.887	0.0629011	0.360912	0.174284	0.861643	0.999998
PBX2	592.755	0.281554	0.47143	0.597234	0.550351	0.999998
GPSM3	2110.22	-0.41414	0.470974	-0.879325	0.379225	0.999998
HLA-DRA	24327.7	0.209155	0.780535	0.267964	0.788727	0.999998
HLA-DRB5	8746.81	0.386556	1.12433	0.343809	0.73099	0.999998
HLA-DRB1	17131.4	-0.031062	0.684033	-0.04541	0.963781	0.999998
HLA-DQA1	3470.37	0.607064	0.47608	1.27513	0.202263	0.999998
HLA-DQB1	6348.92	0.114939	0.675311	0.170202	0.864851	0.999998
HLA-DQA2	1456.38	0.690699	3.24732	0.212698	0.831562	0.999998
TAP2	589.183	0.105492	0.907246	0.116277	0.907433	0.999998
PSMB8	756.104	-0.167903	1.29806	-0.129349	0.897082	0.999998
PSMB8-AS1	408.687	-0.351872	1.09105	-0.322506	0.747069	0.999998
PSMB9	517.301	0.00638974	0.991801	0.00644256	0.99486	0.999998
HLA-DMB	3340.18	-0.0590374	0.502938	-0.117385	0.906555	0.999998
HLA-DMA	4098.62	0.0123641	0.454199	0.0272217	0.978283	0.999998
BRD2	3192.15	1.0365	0.351529	2.94854	0.00319281	0.389927
HLA-DPA1	15070.2	0.152836	0.687957	0.222159	0.82419	0.999998
HLA-DPB1	8591.87	0.362175	0.565814	0.640096	0.52211	0.999998
RING1	631.181	0.612172	0.493506	1.24045	0.214808	0.999998
RPS18	15265.3	-0.319451	0.871711	-0.366464	0.714019	0.999998
PFDN6	372.816	0.178305	1.16585	0.152939	0.878446	0.999998
RGL2	621.629	0.106321	1.24975	0.0850736	0.932203	0.999998
TAPBP	1308.24	0.0995995	0.343846	0.289663	0.772074	0.999998
CUTA	716.97	-0.652179	1.31592	-0.495606	0.620172	0.999998
UQCC2	543.355	-0.261374	0.942959	-0.277184	0.781639	0.999998
HMGA1	364.547	-0.720692	1.14191	-0.631126	0.527958	0.999998
SMIM29	486.071	-0.534679	0.986715	-0.541878	0.587902	0.999998
NUDT3	3714.01	-0.12291	0.29743	-0.413241	0.67943	0.999998
RPS10	247.151	-0.698219	1.77667	-0.392992	0.694325	0.999998
SNRPC	530.469	-0.169762	0.963911	-0.176118	0.860201	0.999998
TAF11	431.607	-0.187674	1.07056	-0.175304	0.860841	0.999998
ANKS1A	1191.66	0.326803	0.409443	0.798166	0.424774	0.999998
DEF6	1563	0.220125	0.352184	0.625029	0.531952	0.999998
RPL10A	5009.93	-0.37915	0.634871	-0.597209	0.550368	0.999998
FKBP5	2794.87	-0.559631	0.787993	-0.710198	0.477581	0.999998
MAPK14	608.774	-0.0207298	0.511111	-0.0405583	0.967648	0.999998
STK38	438.365	0.0919992	0.6956	0.132259	0.89478	0.999998
SRSF3	2010.35	0.352788	0.296021	1.19177	0.233352	0.999998
CDKN1A	3930.39	1.71858	0.458245	3.75034	0.000176595	0.0471887
C6orf89	501.187	-0.691092	0.956309	-0.722666	0.469885	0.999998
MTCH1	1782.81	0.4003	0.410953	0.974077	0.330018	0.999998
FGD2	2828.98	0.286514	0.338528	0.846353	0.397356	0.999998
PIM1	1822.1	1.23173	1.52163	0.809476	0.418241	0.999998
ZFAND3	1599.56	0.18666	0.334555	0.557935	0.576889	0.999998
GLO1	311.764	-0.824599	1.25984	-0.654525	0.512773	0.999998
TREM2	7264.57	-0.197698	0.633287	-0.312177	0.754906	0.999998
TREM1	158.042	-0.298049	2.31658	-0.128659	0.897628	0.999998
TOMM6	1198.35	-0.433141	1.42967	-0.302965	0.761916	0.999998
CCND3	540.556	-0.952757	0.659833	-1.44394	0.148757	0.999998
UBR2	951.559	0.0371713	0.330066	0.112618	0.910333	0.999998
RPL7L1	713.071	-0.566018	1.23819	-0.457132	0.647576	0.999998
C6orf226	347.161	-0.953463	1.21946	-0.781874	0.434289	0.999998
CNPY3	3301.65	-0.44981	0.451402	-0.996473	0.31902	0.999998
MEA1	603.808	-0.540093	1.27832	-0.422501	0.672659	0.999998
RRP36	478.279	-0.0829017	1.00253	-0.0826926	0.934096	0.999998
DNPH1	433.76	-0.540191	1.07207	-0.503876	0.614348	0.999998
YIPF3	391.928	-0.588597	1.10106	-0.534575	0.592944	0.999998
MRPL14	628.752	0.483648	1.31423	0.368008	0.712867	0.999998
SLC29A1	654.49	-0.317153	1.25271	-0.253174	0.800134	0.999998
HSP90AB1	6189.02	0.251515	0.427171	0.588792	0.556001	0.999998
CDC5L	690.27	0.273067	0.443578	0.615602	0.538157	0.999998
RUNX2	1185.1	0.145096	0.332696	0.436123	0.662748	0.999998
CD2AP	800.255	-0.0387495	0.377671	-0.102601	0.918279	0.999998
FBXO9	799.451	-0.252053	0.381895	-0.660007	0.509249	0.999998
ELOVL5	558.923	-0.362721	0.919549	-0.394456	0.693244	0.999998
DST	2895.35	-0.45306	0.304793	-1.48645	0.13716	0.999998
ZNF451	857.848	-0.0819736	0.370917	-0.221003	0.82509	0.999998
PHF3	2013.97	-0.290235	0.312204	-0.929631	0.352562	0.999998
LMBRD1	1275.84	-0.446347	0.337881	-1.32102	0.186495	0.999998
FAM135A	1438.96	-0.62394	0.336961	-1.85167	0.0640733	0.999998
SMAP1	913.2	-0.0935008	0.344918	-0.271081	0.786328	0.999998
OGFRL1	4760.71	-0.12648	0.372771	-0.339296	0.734387	0.999998
LINC00472	956.704	0.204883	0.330144	0.620585	0.534872	0.999998
EEF1A1	31007.9	-0.519534	0.748972	-0.693662	0.487894	0.999998
COX7A2	1324.25	-0.345229	1.43517	-0.24055	0.809904	0.999998
TMEM30A	1658.58	-0.37274	0.281571	-1.32379	0.185574	0.999998
SENP6	1789.12	-0.087299	0.310762	-0.280919	0.778772	0.999998
PHIP	1699.75	0.123043	0.285432	0.431077	0.666412	0.999998
HMGN3	1833.42	-0.310474	0.454405	-0.683254	0.494446	0.999998
TENT5A	672.314	0.557592	0.507751	1.09816	0.272134	0.999998
IBTK	713.82	-0.0736373	0.391292	-0.18819	0.850727	0.999998
CYB5R4	642.954	-0.237623	0.444925	-0.534074	0.59329	0.999998
SNX14	685.199	-0.335018	0.432211	-0.775126	0.438265	0.999998
SYNCRIP	956.892	-0.0359823	0.333916	-0.107758	0.914187	0.999998
SNHG5	4158.89	1.00742	0.409159	2.46216	0.0138102	0.706341
ZNF292	1637.76	-0.215365	0.313553	-0.686854	0.492175	0.999998
AKIRIN2	936.706	0.237161	0.343839	0.689742	0.490356	0.999998
PNRC1	6435.84	-0.358531	0.450601	-0.795672	0.426222	0.999998
UBE2J1	1162.93	-0.476235	0.38101	-1.24993	0.211326	0.999998
LYRM2	521.016	-0.403949	0.950627	-0.424929	0.670889	0.999998
UFL1	582.32	-0.697943	0.88881	-0.785256	0.432304	0.999998
PNISR	5245.98	0.0602464	0.364286	0.165382	0.868643	0.999998
ASCC3	976.757	0.137915	0.376299	0.366503	0.71399	0.999998
PRDM1	676.915	0.350681	0.563249	0.622604	0.533545	0.999998
ATG5	574.724	-0.118765	0.508111	-0.233739	0.815188	0.999998
CRYBG1	69.7215	-0.67127	2.07095	-0.324136	0.745835	0.999998
SEC63	902.578	0.0743277	0.358086	0.20757	0.835565	0.999998
OSTM1	900.42	-0.253788	0.333806	-0.760286	0.447083	0.999998
SNX3	1928.86	-0.387791	0.360503	-1.0757	0.282064	0.999998
FOXO3	632.842	-0.667342	0.567746	-1.17542	0.239825	0.999998
SESN1	1262.48	-0.296553	0.306259	-0.968308	0.33289	0.999998
CD164	2642.83	-0.287303	0.272365	-1.05485	0.291496	0.999998
MICAL1	1494.92	0.153871	0.306884	0.501396	0.616092	0.999998
CDC40	489.7	-0.466315	0.973241	-0.479136	0.631842	0.999998
AMD1	1113.67	0.617896	0.293846	2.10279	0.0354845	0.999998
GTF3C6	482.247	-0.224762	1.02672	-0.218912	0.826719	0.999998
FYN	47.3403	1.53622	1.66878	0.920566	0.357277	0.999998
MARCKS	9460.41	-0.359551	0.528591	-0.680207	0.496374	0.999998
LINC01268	2137.44	0.0829457	0.387316	0.214155	0.830426	0.999998
HDAC2	586.057	-0.245037	0.895458	-0.273644	0.784358	0.999998
DSE	1863.97	0.632741	1.48904	0.424932	0.670887	0.999998
TSPYL1	633.827	0.207409	0.446819	0.46419	0.642511	0.999998
CALHM6	484.729	-0.662659	1.03838	-0.638163	0.523367	0.999998
RWDD1	1041.33	-0.315913	1.36566	-0.231327	0.81706	0.999998
GOPC	726.618	-0.336834	0.405059	-0.831566	0.405654	0.999998
MAN1A1	877.694	-0.128856	0.355556	-0.362406	0.717048	0.999998
SERINC1	1493.6	-0.468107	0.321478	-1.45611	0.145363	0.999998
HDDC2	314.397	-0.723215	1.24588	-0.580484	0.561589	0.999998
NCOA7	849.252	0.199971	0.40878	0.489191	0.624707	0.999998
RNF146	546.383	-0.438497	0.922888	-0.475136	0.63469	0.999998
ECHDC1	822.922	-0.324263	0.353438	-0.917455	0.358904	0.999998
ARHGAP18	658.06	-0.185183	1.28163	-0.14449	0.885113	0.999998
EPB41L2	5820.78	-0.304753	0.349377	-0.872276	0.383058	0.999998
AKAP7	457.523	-0.204357	1.03557	-0.197337	0.843564	0.999998
STX7	2776.03	-0.349582	0.360018	-0.971012	0.331542	0.999998
RPS12	20075.1	-0.682927	0.930374	-0.734035	0.462927	0.999998
SGK1	6539.67	0.259698	0.526157	0.493575	0.621607	0.999998
BCLAF1	2128.84	0.0850855	0.278383	0.305641	0.759878	0.999998
MAP3K5	1017.7	-0.0160074	0.400068	-0.0400118	0.968084	0.999998
IFNGR1	8053.02	-0.728721	0.457905	-1.59142	0.111514	0.999998
TNFAIP3	1522.97	0.630696	0.507336	1.24315	0.213812	0.999998
HEBP2	470.953	-0.180999	1.04937	-0.172483	0.863058	0.999998
ABRACL	303.413	-0.56852	1.25796	-0.451939	0.651313	0.999998
HECA	1601.65	0.0155318	0.315252	0.0492678	0.960706	0.999998
CITED2	1307.32	0.421412	0.46313	0.909922	0.362863	0.999998
AIG1	1048.51	-0.157487	0.333086	-0.472812	0.636347	0.999998
FUCA2	593.45	-0.515952	0.886187	-0.582216	0.560421	0.999998
PLAGL1	889.534	-0.322963	0.346596	-0.931812	0.351434	0.999998
SF3B5	929.69	-0.374017	1.36858	-0.273289	0.784631	0.999998
UTRN	552.396	-0.105045	0.637559	-0.164762	0.869131	0.999998
SHPRH	1122.44	-0.0827709	0.339024	-0.244145	0.807118	0.999998
RAB32	858.297	-0.560659	1.30345	-0.430136	0.667096	0.999998
TAB2	2097.26	-0.0761126	0.30867	-0.246582	0.805232	0.999998
AL031056.2	451.798	-0.324113	1.06881	-0.303246	0.761702	0.999998
PPIL4	517.33	-0.0919237	0.959639	-0.0957899	0.923687	0.999998
GINM1	508.189	-0.377367	0.97966	-0.385202	0.700088	0.999998
LATS1	860.101	0.195339	0.353961	0.551867	0.58104	0.999998
PCMT1	358.131	-0.36918	1.15168	-0.320557	0.748546	0.999998
MTHFD1L	1315.61	-0.0790299	0.275079	-0.287299	0.773884	0.999998
IPCEF1	1826.41	-0.361847	0.472265	-0.766194	0.443561	0.999998
SCAF8	529.043	0.00495894	0.539977	0.00918361	0.992673	0.999998
ARID1B	1668.15	-0.148422	0.4079	-0.363869	0.715956	0.999998
SNX9	951.413	0.0942807	0.36057	0.261477	0.793725	0.999998
GTF2H5	413.862	-0.27479	1.13477	-0.242154	0.808661	0.999998
TULP4	697.335	-0.0758075	0.455622	-0.166383	0.867856	0.999998
DYNLT1	723.083	-0.238984	0.506305	-0.472016	0.636915	0.999998
SYTL3	827.279	0.342164	0.529967	0.645632	0.518518	0.999998
EZR	569.37	-0.259845	0.630278	-0.41227	0.680142	0.999998
TAGAP	1076.44	-0.0807533	0.421329	-0.191663	0.848006	0.999998
SOD2	2672.1	0.68231	0.438996	1.55425	0.120124	0.999998
WTAP	1061.82	0.119624	0.298976	0.400113	0.689073	0.999998
TCP1	1125.31	0.46766	0.336841	1.38837	0.165025	0.999998
MRPL18	603.605	0.238556	1.24967	0.190895	0.848608	0.999998
IGF2R	815.636	0.144588	0.425979	0.339426	0.734289	0.999998
QKI	9288.34	-0.103826	0.448496	-0.231498	0.816928	0.999998
SFT2D1	792.431	-0.290234	1.26139	-0.23009	0.818022	0.999998
MPC1	405.271	-0.123248	1.10295	-0.111743	0.911027	0.999998
RNASET2	19141.6	-0.620189	0.546653	-1.13452	0.256576	0.999998
AFDN	826.059	0.314085	0.374576	0.838508	0.401745	0.999998
C6orf120	671.546	-0.088832	1.26458	-0.0702462	0.943998	0.999998
FAM120B	786.276	0.0642261	0.366749	0.175123	0.860983	0.999998
PSMB1	961.124	-0.345261	1.35292	-0.255198	0.79857	0.999998
PDCD2	450.092	-0.477869	1.01932	-0.468812	0.639204	0.999998
COX19	491.723	-0.388481	0.977129	-0.397574	0.690944	0.999998
C7orf50	247.308	-0.490725	1.39616	-0.351483	0.725226	0.999998
NUDT1	370.701	-0.153691	1.17843	-0.13042	0.896234	0.999998
EIF3B	750.014	0.135452	0.424523	0.319069	0.749674	0.999998
TTYH3	477.229	0.339577	1.01491	0.334589	0.737935	0.999998
CARD11	736.404	-0.357227	0.580075	-0.615828	0.538008	0.999998
SDK1	650.829	-0.244893	0.497917	-0.491835	0.622836	0.999998
WIPI2	572.065	-0.507027	0.57134	-0.887434	0.374845	0.999998
TNRC18	1232.91	0.353877	0.314328	1.12582	0.260241	0.999998
ACTB	50857.3	-0.177607	0.77977	-0.227768	0.819827	0.999998
FSCN1	3303.14	0.302544	0.424029	0.713498	0.475538	0.999998
RNF216	1349.36	0.189994	0.306036	0.62082	0.534718	0.999998
PMS2	382.782	-0.63824	1.10483	-0.577684	0.563478	0.999998
EIF2AK1	465.234	-0.544828	0.999221	-0.545253	0.585579	0.999998
RAC1	7847.77	-0.589854	0.552075	-1.06843	0.285326	0.999998
DAGLB	1063.77	-0.105483	0.340534	-0.309759	0.756744	0.999998
KDELR2	1006.61	-0.170964	1.34906	-0.126728	0.899156	0.999998
C1GALT1	446.643	-0.531894	1.02179	-0.520552	0.602679	0.999998
MIOS	1204.27	0.268496	0.316233	0.849046	0.395856	0.999998
NDUFA4	1800.51	-0.493121	1.55252	-0.317626	0.750768	0.999998
PHF14	1078.59	0.219088	0.323086	0.678112	0.497701	0.999998
SCIN	6014.86	-0.879811	0.458463	-1.91904	0.0549787	0.999998
ARL4A	292.326	-0.203264	1.28093	-0.158685	0.873917	0.999998
SNX13	1226.9	-0.379649	0.370997	-1.02332	0.306156	0.999998
HDAC9	1003.32	-0.996382	0.496485	-2.00687	0.0447635	0.999998
TOMM7	3031.03	-0.694654	1.62248	-0.428143	0.668547	0.999998
NUP42	981.552	0.0817394	0.355042	0.230224	0.817918	0.999998
TRA2A	963.52	0.313761	0.346421	0.905723	0.365083	0.999998
GSDME	548.861	-1.24361	0.929514	-1.33792	0.180923	0.999998
OSBPL3	968.057	-0.525425	0.457896	-1.14748	0.251185	0.999998
CYCS	1576.13	0.291747	0.342739	0.851224	0.394645	0.999998
HNRNPA2B1	10404.3	0.179637	0.455436	0.394429	0.693264	0.999998
CBX3	1360.16	-0.0733941	0.333714	-0.219931	0.825925	0.999998
SNX10	356.125	-0.772532	1.20173	-0.642849	0.520322	0.999998
SKAP2	1757.13	-0.23892	0.28922	-0.826085	0.408756	0.999998
TAX1BP1	1445.57	-0.216149	0.29289	-0.737986	0.460523	0.999998
JAZF1	1045.52	-0.413631	0.382144	-1.0824	0.279077	0.999998
CPVL	2176.79	0.12526	0.393837	0.318049	0.750448	0.999998
MTURN	752.563	-0.492364	0.532677	-0.924318	0.355321	0.999998
ZNRF2	1511.19	-0.219886	0.347189	-0.633333	0.526516	0.999998
GGCT	510.869	-0.0788126	0.978317	-0.0805593	0.935792	0.999998
GARS-DT	1424.49	-0.345495	0.481163	-0.718042	0.472731	0.999998
GARS	729.708	0.975348	0.561163	1.73808	0.0821965	0.999998
LSM5	493.78	-0.381045	0.997456	-0.382016	0.702449	0.999998
AVL9	712.113	-0.16792	0.424857	-0.395238	0.692667	0.999998
HERPUD2	347.262	-0.437447	1.16651	-0.375005	0.707657	0.999998
SEPTIN7	1907.09	-0.279469	0.30433	-0.91831	0.358457	0.999998
AOAH	1918.47	-0.217806	0.369672	-0.589187	0.555736	0.999998
ELMO1	2648.2	-0.314502	0.342267	-0.918879	0.358159	0.999998
CDK13	1115.63	-0.0515758	0.350419	-0.147183	0.882987	0.999998
MPLKIP	488.377	-0.371854	0.981115	-0.379012	0.704679	0.999998
PSMA2	634.599	-0.413637	1.27298	-0.324935	0.74523	0.999998
STK17A	1529.85	-0.512168	0.332831	-1.53882	0.123847	0.999998
COA1	704.661	-0.682032	0.478146	-1.42641	0.15375	0.999998
MRPS24	445.999	-0.587296	1.08386	-0.541857	0.587917	0.999998
DBNL	958.064	-0.293934	0.361466	-0.813172	0.416119	0.999998
YKT6	480.59	-0.273903	0.999534	-0.274031	0.784061	0.999998
TMED4	797.501	-0.13568	0.40089	-0.338447	0.735027	0.999998
PPIA	6705.64	-0.563427	0.725674	-0.776419	0.437502	0.999998
H2AFV	877.954	-0.549894	1.28187	-0.428979	0.667939	0.999998
MYO1G	621.295	1.86693	1.50187	1.24307	0.213842	0.999998
SNHG15	1251.11	1.85902	0.535167	3.47371	0.000513308	0.117568
CCM2	681.833	0.0860224	1.26433	0.0680381	0.945755	0.999998
TNS3	921.473	0.0720945	0.411074	0.175381	0.86078	0.999998
UPP1	382.775	-0.316513	1.12429	-0.281523	0.778309	0.999998
IKZF1	2686.6	0.128116	0.343524	0.372945	0.709189	0.999998
SEC61G	921.095	-0.542506	1.49592	-0.362657	0.716861	0.999998
VOPP1	937.749	-0.359793	0.357281	-1.00703	0.31392	0.999998
NIPSNAP2	486.443	-0.656229	0.988227	-0.664047	0.50666	0.999998
CCT6A	1328.41	0.128047	0.401105	0.319235	0.749548	0.999998
SUMF2	506.968	-0.433274	0.968595	-0.447322	0.654643	0.999998
CHCHD2	2064.07	-0.380369	1.5298	-0.24864	0.80364	0.999998
GUSB	719.957	0.223229	0.420641	0.530688	0.595635	0.999998
TMEM248	501.907	-0.603437	0.958854	-0.629332	0.529132	0.999998
SBDS	628.657	-0.0455429	0.520312	-0.08753	0.93025	0.999998
AUTS2	617.974	-0.206834	0.63929	-0.323537	0.746289	0.999998
POM121	750.861	0.124888	0.377028	0.331244	0.74046	0.999998
NSUN5	536.345	0.0277669	0.945033	0.0293819	0.97656	0.999998
BAZ1B	897.388	0.24396	0.36465	0.669025	0.50348	0.999998
MLXIPL	2926.58	0.102476	0.357264	0.286835	0.774239	0.999998
BUD23	476.905	-0.164696	0.998598	-0.164927	0.869001	0.999998
ABHD11	526.315	-0.417912	0.99971	-0.418033	0.675923	0.999998
LIMK1	481.309	-0.335276	0.999303	-0.33551	0.73724	0.999998
EIF4H	1106.62	-0.249772	0.332505	-0.751181	0.452544	0.999998
LAT2	3205.96	-0.161288	0.302119	-0.533856	0.593441	0.999998
GTF2I	1954.49	-0.345285	0.316536	-1.09082	0.275351	0.999998
NCF1	1810.27	-0.0267069	0.372611	-0.0716748	0.942861	0.999998
POM121C	578.128	0.219438	0.5006	0.43835	0.661133	0.999998
MDH2	824.08	-0.613584	1.30177	-0.471347	0.637393	0.999998
HSPB1	10780.6	0.94191	0.616942	1.52674	0.126826	0.999998
YWHAG	1310.35	0.299853	0.368494	0.813725	0.415803	0.999998
DTX2	815.21	0.559741	0.403745	1.38637	0.165633	0.999998
FGL2	2809.63	-0.636282	0.371852	-1.71112	0.0870596	0.999998
GSAP	841.156	-0.0179267	0.486487	-0.0368492	0.970605	0.999998
PTPN12	944.351	-0.0665746	0.337232	-0.197415	0.843503	0.999998
RSBN1L	904.284	-0.142506	0.354576	-0.401906	0.687753	0.999998
PHTF2	513.254	-0.273355	0.564816	-0.483972	0.628405	0.999998
DMTF1	1143.41	-0.179074	0.367483	-0.487299	0.626047	0.999998
TMEM243	717.6	-0.357934	0.422073	-0.848039	0.396416	0.999998
SRI	884.132	-0.425489	1.32348	-0.321492	0.747837	0.999998
AKAP9	1981.26	0.107074	0.288691	0.370895	0.710716	0.999998
CYP51A1	589.657	0.515019	1.35358	0.380487	0.703584	0.999998
KRIT1	743.849	-0.203619	0.381407	-0.533863	0.593437	0.999998
GATAD1	1344.78	-0.241124	0.380183	-0.634232	0.52593	0.999998
FAM133B	1752.89	0.264826	0.298547	0.887052	0.375051	0.999998
CDK6	1071.03	-0.898421	0.394686	-2.27629	0.0228284	0.769098
SAMD9	546.143	-0.367285	0.562646	-0.652781	0.513897	0.999998
SAMD9L	954.071	-0.0373881	0.453633	-0.0824193	0.934313	0.999998
PDK4	4095.99	-2.51145	1.62895	-1.54176	0.123132	0.999998
SLC25A13	791.239	0.232572	0.376399	0.617887	0.53665	0.999998
SEM1	1388.65	-0.320263	1.43917	-0.222533	0.823899	0.999998
BRI3	2487.68	-0.472032	0.438701	-1.07598	0.281938	0.999998
TRRAP	558.462	0.245492	0.527311	0.465554	0.641535	0.999998
SMURF1	545.132	0.13479	0.56648	0.237944	0.811925	0.999998
ARPC1A	478.381	-0.369733	0.994058	-0.371943	0.709936	0.999998
ARPC1B	4004.16	-0.277181	0.440804	-0.628809	0.529474	0.999998
PDAP1	542.972	-0.615315	0.932981	-0.659515	0.509565	0.999998
BUD31	459.082	-0.18989	1.04476	-0.181754	0.855776	0.999998
ATP5MF	2183.81	-0.438019	1.55603	-0.281498	0.778328	0.999998
ZNF394	504.337	-0.0757134	0.585807	-0.129246	0.897163	0.999998
ZNF655	1046.16	-0.382274	0.34161	-1.11903	0.263125	0.999998
TRIM4	646.277	0.0866081	0.453177	0.191113	0.848437	0.999998
ZKSCAN1	836.032	-0.240478	0.428866	-0.560729	0.574982	0.999998
COPS6	839.866	-0.210354	1.26904	-0.165759	0.868347	0.999998
LAMTOR4	2248.13	-0.732843	1.46413	-0.500532	0.616701	0.999998
GAL3ST4	896.298	-0.0284928	1.31386	-0.0216864	0.982698	0.999998
PILRA	1620.73	0.206717	0.438878	0.471013	0.637631	0.999998
PPP1R35	653.539	0.241097	1.28322	0.187885	0.850967	0.999998
TSC22D4	633.189	0.380474	0.452409	0.840997	0.40035	0.999998
LRCH4	528.491	0.28808	0.538336	0.535131	0.592559	0.999998
GNB2	1821.89	0.02892	1.43285	0.0201836	0.983897	0.999998
SLC12A9	835.303	0.0170741	1.29457	0.013189	0.989477	0.999998
SRRT	684.333	0.489051	0.451136	1.08404	0.278346	0.999998
SERPINE1	1240.44	-1.38396	1.69345	-0.817247	0.413787	0.999998
ZNHIT1	536.599	-0.597746	0.957333	-0.624386	0.532374	0.999998
FIS1	835.557	-0.659364	1.33114	-0.495337	0.620362	0.999998
CUX1	1406.45	0.0564793	0.282077	0.200226	0.841304	0.999998
PRKRIP1	724.223	0.115823	0.398623	0.290557	0.77139	0.999998
POLR2J	401.597	-0.570469	1.11408	-0.512053	0.608614	0.999998
POLR2J3	1919.04	0.108098	0.331947	0.325649	0.74469	0.999998
PMPCB	628.954	-0.457077	1.21441	-0.376378	0.706636	0.999998
DNAJC2	674.43	0.364465	1.31195	0.277805	0.781162	0.999998
KMT2E	2422.69	0.475632	0.287487	1.65445	0.0980364	0.999998
SRPK2	553.944	-0.0636417	0.50343	-0.126416	0.899403	0.999998
SYPL1	655.34	-0.512875	1.21759	-0.42122	0.673595	0.999998
NAMPT	1437.83	1.63689	0.527027	3.1059	0.00189698	0.313086
PIK3CG	543.954	-0.905874	0.91828	-0.98649	0.323893	0.999998
HBP1	518.861	-0.530661	0.714663	-0.742534	0.457764	0.999998
BCAP29	808.504	-0.408893	1.26052	-0.324385	0.745646	0.999998
PNPLA8	558.438	-0.308935	0.915672	-0.337386	0.735826	0.999998
DOCK4	5996.68	0.0473275	0.444686	0.106429	0.915242	0.999998
IFRD1	3689.66	0.486475	0.376293	1.29281	0.196077	0.999998
FOXP2	998.095	-0.391266	0.426265	-0.917893	0.358675	0.999998
TFEC	1273.75	-0.0934673	0.309131	-0.302355	0.762381	0.999998
CAPZA2	1467.33	-0.23482	0.316572	-0.74176	0.458233	0.999998
CTTNBP2	1508.07	-0.186386	0.322524	-0.577899	0.563332	0.999998
LSM8	1676.68	-0.0534445	0.2709	-0.197285	0.843604	0.999998
CPED1	1109.88	-0.312121	0.438423	-0.711917	0.476516	0.999998
NDUFA5	476.283	-0.346698	0.994859	-0.348489	0.727473	0.999998
ZNF800	1192.8	0.218022	0.338182	0.644689	0.519129	0.999998
ARF5	1076.69	-0.425996	1.32565	-0.32135	0.747946	0.999998
SND1	755.935	0.0943941	0.403394	0.234	0.814985	0.999998
RBM28	472.037	0.130737	0.601372	0.217399	0.827898	0.999998
ATP6V1F	2200.44	-0.462375	1.5365	-0.300929	0.763469	0.999998
IRF5	1112.79	0.0373442	0.371506	0.100521	0.919931	0.999998
TNPO3	521.218	0.215196	0.551381	0.390286	0.696325	0.999998
TSPAN33	553.058	0.0527065	0.954867	0.0551977	0.955981	0.999998
UBE2H	863.925	-0.0574992	0.341893	-0.168179	0.866442	0.999998
MKLN1	1164.22	-0.172052	0.341943	-0.503162	0.614851	0.999998
CHCHD3	523.596	-0.586806	0.939255	-0.624757	0.532131	0.999998
EXOC4	903.439	-0.149192	0.371446	-0.401651	0.687941	0.999998
AKR1B1	1542.42	-0.708137	1.43361	-0.493955	0.621338	0.999998
CYREN	270.425	-0.751904	1.32133	-0.569049	0.569323	0.999998
WDR91	639.42	-0.177939	0.546865	-0.32538	0.744894	0.999998
CNOT4	1036.27	0.199494	0.333623	0.597961	0.549866	0.999998
STMP1	639.287	-0.93547	1.19561	-0.782418	0.433969	0.999998
MTPN	1083.56	-0.414881	0.330375	-1.25579	0.209193	0.999998
CREB3L2	914.845	-0.532411	0.367761	-1.44771	0.147698	0.999998
ZC3HAV1	978.204	0.111267	0.438815	0.253562	0.799834	0.999998
LUC7L2	970.139	-0.143573	0.304454	-0.471576	0.63723	0.999998
HIPK2	897.091	0.068543	0.374919	0.182821	0.854938	0.999998
TBXAS1	4804.12	-0.127451	0.389085	-0.327567	0.743239	0.999998
MKRN1	602.296	-0.274817	0.490653	-0.560104	0.575408	0.999998
NDUFB2	1651.92	-0.399426	1.46016	-0.27355	0.784431	0.999998
DENND11	1285.59	0.0455171	0.482513	0.0943334	0.924844	0.999998
SSBP1	1544.05	-0.171533	0.397497	-0.431532	0.666081	0.999998
GSTK1	1639.41	-0.19211	0.39877	-0.481757	0.629978	0.999998
ZYX	1747.47	0.143308	0.429538	0.333633	0.738656	0.999998
TPK1	360.185	-0.498166	1.15075	-0.432906	0.665083	0.999998
CUL1	812.378	0.254782	0.467164	0.545381	0.585492	0.999998
PDIA4	563.111	-0.454892	0.944297	-0.481725	0.630001	0.999998
ZNF862	516.733	0.0976673	0.959451	0.101795	0.918919	0.999998
GIMAP8	382.051	-0.560748	1.13065	-0.49595	0.619929	0.999998
GIMAP7	515.106	-0.366577	0.998324	-0.367192	0.713476	0.999998
GIMAP4	1852.56	-0.72512	1.42572	-0.508601	0.611032	0.999998
GIMAP1	664.298	-0.463307	1.29861	-0.356772	0.721263	0.999998
GIMAP5	702.156	0.155181	0.475969	0.326033	0.7444	0.999998
TMEM176B	4031.76	-0.199928	1.5127	-0.132166	0.894853	0.999998
TMEM176A	1923.06	0.170553	1.53605	0.111033	0.91159	0.999998
FASTK	394.326	0.0878022	1.10735	0.0792903	0.936802	0.999998
NUB1	669.518	-0.448466	0.44748	-1.0022	0.316245	0.999998
RHEB	1216.69	-0.106691	0.336786	-0.316792	0.751401	0.999998
PRKAG2	813.147	-0.380734	0.487615	-0.780808	0.434916	0.999998
KMT2C	2156.16	-0.000833228	0.352805	-0.00236172	0.998116	0.999998
RBM33	1246.24	-0.0259033	0.351894	-0.0736112	0.94132	0.999998
UBE3C	654.97	-0.180463	0.437245	-0.412728	0.679806	0.999998
DNAJB6	1294.96	0.0160362	0.328692	0.0487879	0.961088	0.999998
WDR60	613.32	0.185689	0.45512	0.408	0.683274	0.999998
ERICH1	2034.11	0.401147	0.359624	1.11546	0.264652	0.999998
CLN8	565.161	-0.166555	0.644286	-0.258511	0.796013	0.999998
AC100810.1	648.789	-0.513667	1.28942	-0.39837	0.690358	0.999998
AGPAT5	511.258	-0.847764	0.967423	-0.876311	0.380861	0.999998
FDFT1	722.214	0.0983955	0.403845	0.243647	0.807505	0.999998
CTSB	16094.5	0.00350377	0.598791	0.00585141	0.995331	0.999998
MSR1	2172.89	-0.156748	0.388031	-0.403956	0.686245	0.999998
MICU3	1165.92	0.124001	0.311964	0.397485	0.69101	0.999998
CNOT7	510.941	-0.541583	0.958175	-0.565223	0.571922	0.999998
VPS37A	442.292	-0.318581	1.03251	-0.308551	0.757663	0.999998
MTUS1	1166.68	-0.245737	0.338407	-0.726158	0.467742	0.999998
PCM1	2462.31	-0.078782	0.300807	-0.261903	0.793397	0.999998
ASAH1	5403.98	-0.521627	0.447838	-1.16477	0.244113	0.999998
CSGALNACT1	836.998	-0.673299	1.36107	-0.494682	0.620824	0.999998
INTS10	1424.1	-0.0784989	0.408381	-0.19222	0.84757	0.999998
ATP6V1B2	2055.04	-0.346384	0.352511	-0.982617	0.325796	0.999998
REEP4	626.954	-0.22815	1.23765	-0.184341	0.853746	0.999998
PPP3CC	547.015	0.532137	0.538784	0.987662	0.323318	0.999998
TNFRSF10B	728.608	0.428641	0.413751	1.03599	0.300208	0.999998
TNFRSF10C	1275.16	1.52436	1.47694	1.03211	0.302021	0.999998
TNFRSF10D	1373.67	1.67605	0.495583	3.38197	0.000719677	0.143256
ENTPD4	605.114	-0.134879	0.492942	-0.27362	0.784377	0.999998
SLC25A37	5474.32	-0.0790073	0.427562	-0.184786	0.853397	0.999998
ADAM28	5614.42	-0.443231	0.413156	-1.07279	0.283364	0.999998
DOCK5	396.866	-0.0061443	2.19151	-0.00280368	0.997763	0.999998
PPP2R2A	771.052	0.235055	0.394129	0.596392	0.550913	0.999998
BNIP3L	1411.69	-0.777938	0.434638	-1.78985	0.0734774	0.999998
DPYSL2	1363.96	-0.448099	0.307302	-1.45817	0.144793	0.999998
PTK2B	324.35	-0.172868	1.21454	-0.142332	0.886818	0.999998
CCDC25	299.617	-0.513326	1.27651	-0.402133	0.687586	0.999998
KIF13B	465.693	0.166783	0.621667	0.268283	0.788481	0.999998
SARAF	4071.71	-0.330207	0.383129	-0.861869	0.38876	0.999998
LEPROTL1	697.469	-0.426012	0.474737	-0.897365	0.369524	0.999998
GSR	584.772	-0.133406	0.503702	-0.264851	0.791124	0.999998
PPP2CB	511.089	-0.631332	0.948432	-0.665659	0.505629	0.999998
RAB11FIP1	243.392	-0.709576	1.38667	-0.511714	0.608851	0.999998
EIF4EBP1	769.468	-0.00544205	1.35483	-0.00401676	0.996795	0.999998
BAG4	436.325	-0.20024	1.04959	-0.19078	0.848698	0.999998
NSD3	1555.9	0.0385347	0.280219	0.137517	0.890622	0.999998
TACC1	2462.72	0.0817563	0.297524	0.274788	0.783479	0.999998
PLEKHA2	852.714	-0.154309	0.417558	-0.369551	0.711717	0.999998
TM2D2	895.078	0.635544	0.346565	1.83384	0.0666782	0.999998
ADAM9	1561.16	0.137743	0.322036	0.427725	0.668851	0.999998
GOLGA7	456.149	-0.205862	1.02555	-0.200734	0.840907	0.999998
KAT6A	1153.86	0.0914285	0.397577	0.229964	0.81812	0.999998
IKBKB	1033.6	0.123665	0.356692	0.346701	0.728816	0.999998
VDAC3	361.117	-0.57499	1.14424	-0.502508	0.61531	0.999998
SMIM19	434.706	-0.53056	1.07155	-0.495135	0.620505	0.999998
HOOK3	1317.88	-0.28878	0.282493	-1.02226	0.30666	0.999998
FNTA	838.042	-0.265201	0.349292	-0.759254	0.447701	0.999998
HGSNAT	677.338	-0.257063	0.506327	-0.5077	0.611664	0.999998
SPIDR	1114.37	0.349826	0.29452	1.18778	0.234919	0.999998
CEBPD	15646.3	-0.495056	0.761833	-0.649823	0.515807	0.999998
PRKDC	1306.17	-0.21714	0.277919	-0.781308	0.434621	0.999998
UBE2V2	433.181	-0.396403	1.04564	-0.379101	0.704613	0.999998
PCMTD1	1132.02	-0.419454	0.390677	-1.07366	0.282975	0.999998
RB1CC1	690.317	-0.481288	0.496155	-0.970034	0.33203	0.999998
TCEA1	1824.36	-0.372769	0.32045	-1.16327	0.24472	0.999998
LYPLA1	527.203	-0.702371	0.93193	-0.753674	0.451045	0.999998
TGS1	519.664	0.0733816	0.964795	0.0760593	0.939372	0.999998
LYN	2399.14	-0.215765	0.310727	-0.69439	0.487438	0.999998
RPS20	3097.1	-0.03012	0.92444	-0.0325819	0.974008	0.999998
PLAG1	481.6	-0.281715	0.990544	-0.284405	0.7761	0.999998
CHCHD7	2787.3	0.509847	0.439103	1.16111	0.245597	0.999998
IMPAD1	355.12	-0.508371	1.15277	-0.440998	0.659214	0.999998
SDCBP	1810.75	0.111392	0.399851	0.278585	0.780563	0.999998
NSMAF	833.838	0.0918566	0.355312	0.258523	0.796003	0.999998
RAB2A	1679.63	-0.126518	0.299425	-0.422537	0.672633	0.999998
CHD7	2280.32	0.412698	0.347536	1.1875	0.235031	0.999998
ASPH	761.175	-0.619733	0.403568	-1.53563	0.124628	0.999998
YTHDF3	672.249	0.112571	0.48255	0.233284	0.815541	0.999998
PDE7A	480.863	0.255024	0.602217	0.423474	0.671949	0.999998
VCPIP1	578.438	-0.40441	0.518271	-0.780306	0.435211	0.999998
SGK3	774.653	-0.514583	0.502555	-1.02393	0.305866	0.999998
SNHG6	2367.95	-0.163492	0.890175	-0.183663	0.854278	0.999998
ARFGEF1	963.339	-0.0459113	0.370667	-0.123861	0.901425	0.999998
NCOA2	560.65	-0.0958869	0.550471	-0.174191	0.861716	0.999998
TRAM1	1201.72	-0.30803	0.321441	-0.958278	0.337922	0.999998
RPL7	3381.84	-0.825468	1.63137	-0.505997	0.612859	0.999998
UBE2W	995.408	-0.0766407	0.36251	-0.211417	0.832562	0.999998
ELOC	1040.76	0.594792	1.42487	0.417437	0.676359	0.999998
LY96	1115.95	0.313951	1.42792	0.219865	0.825976	0.999998
TPD52	237.347	-1.74472	1.40287	-1.24368	0.213618	0.999998
PAG1	2965.21	-0.226992	0.339048	-0.669498	0.503178	0.999998
FABP5	295.446	-0.928954	1.72775	-0.537668	0.590806	0.999998
RBIS	1040.9	-0.725502	1.33912	-0.541773	0.587975	0.999998
RMDN1	478.312	-0.809955	0.992499	-0.816076	0.414457	0.999998
CPNE3	529.275	-0.882816	0.93749	-0.94168	0.346356	0.999998
NBN	452.24	-0.716114	1.01487	-0.70562	0.480424	0.999998
DECR1	348.292	-0.673775	1.18281	-0.569641	0.568921	0.999998
OTUD6B-AS1	846.31	0.122394	0.378416	0.323438	0.746363	0.999998
UQCRB	3919.3	-0.463752	0.924276	-0.501746	0.615846	0.999998
CPQ	517.978	-0.47937	0.951571	-0.503767	0.614425	0.999998
MTDH	3306.67	-0.345412	0.378227	-0.913239	0.361117	0.999998
RPL30	19852.4	-0.49993	0.922372	-0.542004	0.587815	0.999998
STK3	779.082	0.646017	0.465196	1.3887	0.164925	0.999998
VPS13B	692.835	0.0747907	0.490469	0.152488	0.878802	0.999998
COX6C	2067.67	-0.38483	1.55942	-0.246778	0.80508	0.999998
POLR2K	387.691	-0.101255	1.15909	-0.0873575	0.930387	0.999998
RNF19A	566.141	-0.157925	0.556754	-0.283654	0.776676	0.999998
PABPC1	8717.77	-0.280301	0.459361	-0.610196	0.541732	0.999998
YWHAZ	1907.48	-0.0262798	0.283508	-0.0926953	0.926146	0.999998
ZNF706	1194.4	-0.101868	0.301172	-0.33824	0.735183	0.999998
RRM2B	874.254	-0.133905	0.38246	-0.350115	0.726252	0.999998
UBR5	816.521	-0.0648725	0.443871	-0.146152	0.883802	0.999998
AZIN1	724.398	0.335545	0.440988	0.760894	0.446721	0.999998
ATP6V1C1	723.445	-0.0883931	0.410766	-0.215191	0.829619	0.999998
SLC25A32	809.035	0.31347	0.366649	0.854959	0.392574	0.999998
OXR1	1452.49	-0.720747	0.387002	-1.86239	0.0625483	0.999998
EIF3E	1092.73	-0.86802	1.41647	-0.612806	0.540005	0.999998
ENY2	1770.56	0.0188504	0.438776	0.0429613	0.965732	0.999998
EIF3H	1587.33	-0.633704	0.470367	-1.34726	0.177898	0.999998
UTP23	489.41	0.191554	0.997996	0.191938	0.847791	0.999998
RAD21	958.425	-0.456267	0.360153	-1.26687	0.205202	0.999998
DEPTOR	514.065	-1.00824	0.993945	-1.01439	0.310399	0.999998
ZHX1	442.571	-0.474165	1.02779	-0.461345	0.644551	0.999998
FAM91A1	658.72	0.0108395	0.48819	0.0222033	0.982286	0.999998
TMEM65	978.61	-0.580723	0.388739	-1.49386	0.135211	0.999998
NDUFB9	934.999	-0.428952	1.4822	-0.289401	0.772274	0.999998
MTSS1	1887.65	0.108972	0.428457	0.254336	0.799236	0.999998
TRIB1	1050.07	0.852316	0.351695	2.42345	0.0153737	0.714579
FAM49B	3917.8	-0.239173	0.292526	-0.817613	0.413578	0.999998
KCNQ3	1308.77	-0.553273	0.410867	-1.3466	0.17811	0.999998
PHF20L1	1116.38	-0.165308	0.347213	-0.476099	0.634004	0.999998
SLA	1478.51	-0.281074	0.427585	-0.657351	0.510955	0.999998
ST3GAL1	800.881	0.811009	0.437251	1.85479	0.063626	0.999998
KHDRBS3	2673.55	0.388707	0.420661	0.92404	0.355465	0.999998
PTK2	897.355	0.708076	0.351388	2.01508	0.043896	0.999998
DENND3	6999.38	0.0703412	0.400255	0.175741	0.860498	0.999998
LY6E	463.019	0.558959	1.15054	0.485825	0.627091	0.999998
EEF1D	4478.76	-0.367961	0.511425	-0.719482	0.471844	0.999998
PUF60	429.653	0.0116064	1.0948	0.0106014	0.991541	0.999998
PLEC	1331.4	0.613463	0.409266	1.49893	0.133891	0.999998
PARP10	461.195	0.0481106	1.03	0.0467093	0.962745	0.999998
GRINA	1902.32	-0.129854	1.43665	-0.0903867	0.92798	0.999998
GPAA1	399.545	0.204255	1.1099	0.184031	0.853989	0.999998
CYC1	690.716	0.0869204	1.31338	0.0661806	0.947234	0.999998
SHARPIN	456.09	-0.0951463	1.02788	-0.0925656	0.926249	0.999998
MAF1	463.885	-0.42113	1.02043	-0.412697	0.679828	0.999998
HSF1	443.423	0.126601	1.05038	0.120529	0.904064	0.999998
SLC39A4	239.153	-0.363958	1.80132	-0.20205	0.839877	0.999998
VPS28	1435.25	-0.316632	1.38558	-0.228519	0.819243	0.999998
RPL8	11117	-0.496404	0.779912	-0.636487	0.524459	0.999998
WASHC1	1414.31	0.222073	0.376988	0.589071	0.555814	0.999998
DOCK8	4820.88	-0.17816	0.40843	-0.436207	0.662686	0.999998
[truncated: 10,523 more rows]

## Sheet: S3 Clinical Data Pairwise Comps
group1	group2	parameter	value_group1	value_group2	numerator	padj	p.value
Other Pneumonia	COVID-19	Lymphocytes, BAL (%)	5.74561	20.4937	NA	1.78616e-12	6.09611e-15
Other Pneumonia	COVID-19	Neutrophils, BAL (%)	72.9189	45.4268	NA	2.56347e-10	1.74981e-12
Other Pneumonia	COVID-19	Ethnicity	0.0866667	0.506329	Hispanic or Latino	2.62701e-10	2.68978e-12
Other Pneumonia	Non-Pneumonia Control	Neutrophils, BAL (%)	72.9189	34.381	NA	7.66819e-09	1.04685e-10
Other Pneumonia	COVID-19	Length of ICU Stay	14.6728	26.6374	NA	4.81849e-08	8.22268e-10
COVID-19	Non-Pneumonia Control	Length of ICU Stay	26.6374	11.2889	NA	5.00806e-08	1.19646e-09
Other Pneumonia	COVID-19	BMI	27.478	34.0659	NA	5.00806e-08	1.04747e-09
COVID-19	Non-Pneumonia Control	Days of Intubation	23.9355	8.44444	NA	5.77303e-08	1.57625e-09
Other Pneumonia	COVID-19	Days of Intubation	11.6728	23.9355	NA	5.94097e-08	1.86448e-09
Healthy Control	Other Pneumonia	Length of ICU Stay	0	14.6728	NA	5.94097e-08	2.02763e-09
Healthy Control	Other Pneumonia	Days of Intubation	0	11.6728	NA	8.30156e-08	3.11663e-09
Healthy Control	COVID-19	Length of ICU Stay	0	26.6374	NA	1.45882e-07	5.97468e-09
Other Viral Pneumonia	COVID-19	Lymphocytes, BAL (%)	5.78125	20.4937	NA	2.36972e-07	1.05141e-08
Healthy Control	COVID-19	Days of Intubation	0	23.9355	NA	2.4625e-07	1.17662e-08
Healthy Control	Non-Pneumonia Control	Length of ICU Stay	0	11.2889	NA	8.03197e-07	4.11193e-08
Healthy Control	Other Pneumonia	Age	27.8462	61.821	NA	8.10843e-07	4.42781e-08
Healthy Control	Other Viral Pneumonia	Days of Intubation	0	10.3902	NA	9.36287e-07	5.66447e-08
Healthy Control	Other Viral Pneumonia	Length of ICU Stay	0	13.439	NA	9.36287e-07	5.75193e-08
Healthy Control	COVID-19	Age	27.8462	57.0682	NA	1.16587e-06	7.56023e-08
Healthy Control	Non-Pneumonia Control	Days of Intubation	0	8.44444	NA	2.02643e-06	1.38323e-07
Healthy Control	Other Viral Pneumonia	Age	27.8462	60.3415	NA	3.38394e-06	2.42535e-07
Other Pneumonia	Non-Pneumonia Control	WBC Count, BAL	2434.8	495.524	NA	3.97967e-06	2.98815e-07
Healthy Control	Other Viral Pneumonia	Steroids	0	0.829268	Treated	5.18757e-06	4.07215e-07
Healthy Control	Other Pneumonia	Steroids	0	0.716049	Treated	9.07569e-06	7.43401e-07
Healthy Control	Non-Pneumonia Control	Age	27.8462	59.2444	NA	2.77511e-05	2.36784e-06
Other Viral Pneumonia	COVID-19	Days of Intubation	10.3902	23.9355	NA	7.63796e-05	6.77771e-06
COVID-19	Non-Pneumonia Control	Lymphocytes, BAL (%)	20.4937	8.82353	NA	9.05395e-05	8.34323e-06
Other Viral Pneumonia	COVID-19	Length of ICU Stay	13.439	26.6374	NA	0.000107202	1.02446e-05
Healthy Control	Non-Pneumonia Control	Steroids	0	0.733333	Treated	0.000117188	1.15989e-05
Other Viral Pneumonia	COVID-19	Immunocompromised	0.439024	NA	Immunocompromised	0.000209015	2.14009e-05
Healthy Control	COVID-19	BMI	24.7923	34.0659	NA	0.000225301	2.38373e-05
Other Viral Pneumonia	Non-Pneumonia Control	WBC Count, BAL	2038.39	495.524	NA	0.000311691	3.40414e-05
Other Pneumonia	COVID-19	WBC Count, BAL	2434.8	848.256	NA	0.000330853	3.72634e-05
Other Viral Pneumonia	COVID-19	Cancer	0.512195	NA	Diagnosed	0.000351473	4.07852e-05
Other Viral Pneumonia	Non-Pneumonia Control	Neutrophils, BAL (%)	66.7895	34.381	NA	0.000406161	4.85176e-05
Other Pneumonia	COVID-19	Charlson Comorbidity Index	5.67883	3.91228	NA	0.000738564	9.0745e-05
Other Viral Pneumonia	COVID-19	Neutrophils, BAL (%)	66.7895	45.4268	NA	0.00111862	0.000141259
Other Pneumonia	COVID-19	SOFA	11.3826	9.6703	NA	0.00130501	0.00016925
Other Viral Pneumonia	COVID-19	BMI	28.9612	34.0659	NA	0.00157087	0.000209092
COVID-19	Non-Pneumonia Control	Charlson Comorbidity Index	3.91228	6.32432	NA	0.00159287	0.000217457
COVID-19	Non-Pneumonia Control	Renal Disease	NA	0.444444	Diagnosed	0.00188976	0.000264437
Healthy Control	COVID-19	Steroids	0	0.580645	Treated	0.0020043	0.000287305
Other Pneumonia	COVID-19	Immunocompromised	0.302469	NA	Immunocompromised	0.00271721	0.000398772
Other Pneumonia	COVID-19	CRP	10.3115	22.8908	NA	0.00354649	0.000532579
COVID-19	Non-Pneumonia Control	Ethnicity	0.506329	0.166667	Hispanic or Latino	0.00360395	0.000553507
Other Viral Pneumonia	COVID-19	WBC Count, BAL	2038.39	848.256	NA	0.00371016	0.000582482
Other Viral Pneumonia	COVID-19	Charlson Comorbidity Index	6.08108	3.91228	NA	0.00532047	0.000853455
Other Pneumonia	COVID-19	Congestive Heart Failure	0.358025	NA	Diagnosed	0.00559873	0.000936306
Other Pneumonia	COVID-19	Cancer	0.358025	NA	Diagnosed	0.00559873	0.000936306
COVID-19	Non-Pneumonia Control	Congestive Heart Failure	NA	0.422222	Diagnosed	0.00744043	0.0012697
Healthy Control	Other Viral Pneumonia	Diabetes	0	0.512195	Diagnosed	0.0165402	0.00293546
Healthy Control	Other Viral Pneumonia	Cancer	0	0.512195	Diagnosed	0.0165402	0.00293546
COVID-19	Non-Pneumonia Control	Myocardial Infarction	NA	0.177778	Diagnosed	0.0189577	0.00342922
COVID-19	Non-Pneumonia Control	BMI	34.0659	30.6875	NA	0.0199733	0.00368109
Other Pneumonia	COVID-19	Chronic Pulmonary Disease	0.419753	NA	Diagnosed	0.0209313	0.00392908
COVID-19	Non-Pneumonia Control	CRP	22.8908	8.76667	NA	0.0224001	0.00440053
COVID-19	Non-Pneumonia Control	WBC Count, BAL	848.256	495.524	NA	0.0224001	0.00443037
Other Viral Pneumonia	COVID-19	Ethnicity	0.210526	0.506329	Hispanic or Latino	0.0224001	0.00443416
Other Viral Pneumonia	Non-Pneumonia Control	Lymphocytes, BAL (%)	5.78125	8.82353	NA	0.0230509	0.00464165
Healthy Control	COVID-19	Diabetes	0	NA	Diagnosed	0.0244856	0.00501411
Other Pneumonia	COVID-19	Age	61.821	57.0682	NA	0.025745	0.00535987
Other Pneumonia	COVID-19	Renal Disease	0.308642	NA	Diagnosed	0.0260915	0.00552107
Other Pneumonia	Other Viral Pneumonia	Diabetes	0.271605	0.512195	Diagnosed	0.0266893	0.00573865
Other Pneumonia	COVID-19	Diabetes	0.271605	NA	Diagnosed	0.0270112	0.00590005
Healthy Control	Other Pneumonia	Chronic Pulmonary Disease	0	0.419753	Diagnosed	0.0320431	0.00710854
Healthy Control	Non-Pneumonia Control	Renal Disease	0	0.444444	Diagnosed	0.036979	0.00832974
Other Viral Pneumonia	COVID-19	Steroids	0.829268	0.580645	Treated	0.040829	0.00943654
Other Pneumonia	COVID-19	Cerebrovascular Disease	0.240741	NA	Diagnosed	0.040829	0.00947568
Healthy Control	Other Viral Pneumonia	Immunocompromised	0	0.439024	Immunocompromised	0.0409556	0.00964484
Other Pneumonia	COVID-19	APS	68.2406	73.6441	NA	0.0432578	0.0103346
Healthy Control	Non-Pneumonia Control	Congestive Heart Failure	0	0.422222	Diagnosed	0.0482041	0.0116808
Other Pneumonia	Non-Pneumonia Control	Lymphocytes, BAL (%)	5.74561	8.82353	NA	0.0550894	0.0135373
Healthy Control	Other Viral Pneumonia	Chronic Pulmonary Disease	0	0.414634	Diagnosed	0.0554362	0.0138117
Other Pneumonia	COVID-19	Peripheral Vascular Disease	0.271605	NA	Diagnosed	0.0628928	0.0158842
COVID-19	Non-Pneumonia Control	Ferritin	1671.34	298.82	NA	0.06624	0.0169556
Other Pneumonia	Non-Pneumonia Control	Days of Intubation	11.6728	8.44444	NA	0.0662499	0.0171843
Other Pneumonia	Other Viral Pneumonia	CRP	10.3115	27.4333	NA	0.0736358	0.019854
Healthy Control	Other Pneumonia	Congestive Heart Failure	0	0.358025	Diagnosed	0.0736358	0.0196853
Healthy Control	Other Pneumonia	Cancer	0	0.358025	Diagnosed	0.0736358	0.0196853
COVID-19	Non-Pneumonia Control	Neutrophils, BAL (%)	45.4268	34.381	NA	0.0748409	0.0204344
Other Pneumonia	COVID-19	Ferritin	1367.24	1671.34	NA	0.077208	0.0216077
Other Viral Pneumonia	Non-Pneumonia Control	Congestive Heart Failure	0.170732	0.422222	Diagnosed	0.077208	0.0213754
Other Viral Pneumonia	Non-Pneumonia Control	Length of ICU Stay	13.439	11.2889	NA	0.0790869	0.0224035
COVID-19	Non-Pneumonia Control	D-Dimer	2777.28	10501.4	NA	0.0797138	0.0228531
Other Pneumonia	Non-Pneumonia Control	Length of ICU Stay	14.6728	11.2889	NA	0.0943922	0.0273834
Other Pneumonia	COVID-19	Absolute Neutrophils, Blood	11.7036	8.89167	NA	0.0968694	0.0284327
COVID-19	Non-Pneumonia Control	Cancer	NA	0.333333	Diagnosed	0.0980072	0.0291011
Healthy Control	Non-Pneumonia Control	Chronic Pulmonary Disease	0	0.355556	Diagnosed	0.0988484	0.0296883
Other Pneumonia	COVID-19	Hemiplagia or Paraplegia	0.104938	NA	Diagnosed	0.10277	0.0312167
Healthy Control	Non-Pneumonia Control	BMI	24.7923	30.6875	NA	0.105431	0.0323849
Other Viral Pneumonia	COVID-19	APS	66.0237	73.6441	NA	0.106987	0.0332281
Other Pneumonia	Other Viral Pneumonia	Congestive Heart Failure	0.358025	0.170732	Diagnosed	0.111315	0.0349521
Other Pneumonia	COVID-19	Steroids	0.716049	0.580645	Treated	0.12119	0.0384665
Healthy Control	COVID-19	Ethnicity	0.153846	0.506329	Hispanic or Latino	0.121652	0.0390283
Healthy Control	Non-Pneumonia Control	Cancer	0	0.333333	Diagnosed	0.122078	0.0395815
Healthy Control	Other Pneumonia	Renal Disease	0	0.308642	Diagnosed	0.122889	0.0402639
COVID-19	Non-Pneumonia Control	SOFA	9.6703	10.8371	NA	0.12745	0.0421935
Healthy Control	Other Pneumonia	Immunocompromised	0	0.302469	Immunocompromised	0.130977	0.0438079
Other Pneumonia	COVID-19	D-Dimer	5481.98	2777.28	NA	0.145057	0.0490126
Other Viral Pneumonia	COVID-19	Chronic Pulmonary Disease	0.414634	NA	Diagnosed	0.149514	0.0510287
Other Viral Pneumonia	Non-Pneumonia Control	Ferritin	1095.35	298.82	NA	0.149514	0.0519481
COVID-19	Non-Pneumonia Control	Absolute Lymphocytes, Blood	2.2619	1.39706	NA	0.149514	0.0525596
Healthy Control	Non-Pneumonia Control	Diabetes	0	0.311111	Diagnosed	0.149514	0.052252
Other Viral Pneumonia	COVID-19	Cerebrovascular Disease	0.243902	NA	Diagnosed	0.151657	0.0538303
Other Viral Pneumonia	Non-Pneumonia Control	Immunocompromised	0.439024	0.222222	Immunocompromised	0.155703	0.0557981
Other Pneumonia	COVID-19	Myocardial Infarction	0.0925926	NA	Diagnosed	0.161896	0.0585699
Other Pneumonia	Other Viral Pneumonia	Ethnicity	0.0866667	0.210526	Hispanic or Latino	0.165781	0.0605413
Other Viral Pneumonia	Non-Pneumonia Control	CRP	27.4333	8.76667	NA	0.172643	0.0636364
Other Pneumonia	Non-Pneumonia Control	BMI	27.478	30.6875	NA	0.173762	0.064992
Healthy Control	Other Pneumonia	Peripheral Vascular Disease	0	0.271605	Diagnosed	0.173762	0.0658281
Healthy Control	Other Pneumonia	Diabetes	0	0.271605	Diagnosed	0.173762	0.0658281
Healthy Control	Other Viral Pneumonia	Renal Disease	0	0.292683	Diagnosed	0.176332	0.0674034
Other Viral Pneumonia	Non-Pneumonia Control	Days of Intubation	10.3902	8.44444	NA	0.183049	0.0705956
COVID-19	Non-Pneumonia Control	Hemiplagia or Paraplegia	NA	0.111111	Diagnosed	0.18422	0.0716758
Other Viral Pneumonia	COVID-19	Renal Disease	0.292683	NA	Diagnosed	0.185958	0.0729867
Other Pneumonia	Other Viral Pneumonia	Pack Years	20.9316	41.5417	NA	0.191586	0.0764489
COVID-19	Non-Pneumonia Control	APS	73.6441	67.4724	NA	0.191586	0.0765037
COVID-19	Non-Pneumonia Control	Absolute Neutrophils, Blood	8.89167	12.3088	NA	0.213245	0.0858803
COVID-19	Non-Pneumonia Control	Immunocompromised	NA	0.222222	Immunocompromised	0.224554	0.0912011
Other Pneumonia	Other Viral Pneumonia	AIDS/HIV	0.0123457	0.0731707	Diagnosed	0.226609	0.092809
Other Pneumonia	Other Viral Pneumonia	Absolute Neutrophils, Blood	11.7036	9.26061	NA	0.226765	0.094421
Other Viral Pneumonia	Non-Pneumonia Control	Diabetes	0.512195	0.311111	Diagnosed	0.226765	0.0937142
Healthy Control	Other Pneumonia	Cerebrovascular Disease	0	0.240741	Diagnosed	0.230656	0.0968284
Other Pneumonia	Non-Pneumonia Control	WBC Count, Blood	13.8735	9.9	NA	0.242984	0.103662
Other Pneumonia	Other Viral Pneumonia	Cancer	0.358025	0.512195	Diagnosed	0.242984	0.103218
Other Pneumonia	Other Viral Pneumonia	SOFA	11.3826	10.1854	NA	0.25936	0.111534
Healthy Control	COVID-19	Chronic Pulmonary Disease	0	NA	Diagnosed	0.268835	0.116526
Healthy Control	Other Viral Pneumonia	Cerebrovascular Disease	0	0.243902	Diagnosed	0.270258	0.118065
COVID-19	Non-Pneumonia Control	Steroids	0.580645	0.733333	Treated	0.273033	0.120209
Healthy Control	Other Viral Pneumonia	BMI	24.7923	28.9612	NA	0.27868	0.126612
Other Pneumonia	COVID-19	WBC Count, Blood	13.8735	12.4921	NA	0.27868	0.127451
Other Viral Pneumonia	Non-Pneumonia Control	Myocardial Infarction	0.0487805	0.177778	Diagnosed	0.27868	0.126726
Other Pneumonia	Non-Pneumonia Control	Dementia	0.0246914	0.0888889	Diagnosed	0.27868	0.12371
Other Pneumonia	Non-Pneumonia Control	Renal Disease	0.308642	0.444444	Diagnosed	0.27868	0.127153
Other Viral Pneumonia	Non-Pneumonia Control	Absolute Neutrophils, Blood	9.26061	12.3088	NA	0.283648	0.130691
Other Pneumonia	Other Viral Pneumonia	Immunocompromised	0.302469	0.439024	Immunocompromised	0.301947	0.140153
Other Viral Pneumonia	Non-Pneumonia Control	Cancer	0.512195	0.333333	Diagnosed	0.308307	0.144157
Healthy Control	Non-Pneumonia Control	Immunocompromised	0	0.222222	Immunocompromised	0.309067	0.146622
Healthy Control	Non-Pneumonia Control	Peripheral Vascular Disease	0	0.222222	Diagnosed	0.309067	0.146622
Other Pneumonia	Non-Pneumonia Control	Absolute Lymphocytes, Blood	1.5529	1.39706	NA	0.336081	0.160585
Other Viral Pneumonia	COVID-19	AIDS/HIV	0.0731707	NA	Diagnosed	0.348312	0.167618
COVID-19	Non-Pneumonia Control	Diabetes	NA	0.311111	Diagnosed	0.350028	0.169638
COVID-19	Non-Pneumonia Control	Cerebrovascular Disease	NA	0.2	Diagnosed	0.350898	0.171258
Other Pneumonia	Other Viral Pneumonia	WBC Count, Blood	13.8735	9.225	NA	0.356389	0.175153
Other Viral Pneumonia	COVID-19	SOFA	10.1854	9.6703	NA	0.360651	0.178479
Other Pneumonia	Non-Pneumonia Control	Myocardial Infarction	0.0925926	0.177778	Diagnosed	0.361415	0.180091
COVID-19	Non-Pneumonia Control	Chronic Pulmonary Disease	NA	0.355556	Diagnosed	0.363225	0.182232
Other Viral Pneumonia	Non-Pneumonia Control	D-Dimer	3229.53	10501.4	NA	0.367749	0.186379
Healthy Control	Non-Pneumonia Control	Cerebrovascular Disease	0	0.2	Diagnosed	0.367749	0.187012
Other Viral Pneumonia	COVID-19	CRP	27.4333	22.8908	NA	0.380145	0.194613
Other Pneumonia	Other Viral Pneumonia	Steroids	0.716049	0.829268	Treated	0.389673	0.202151
Healthy Control	Other Viral Pneumonia	Peripheral Vascular Disease	0	0.195122	Diagnosed	0.389673	0.201385
Other Pneumonia	Other Viral Pneumonia	Age	61.821	60.3415	NA	0.395085	0.206307
Other Viral Pneumonia	Non-Pneumonia Control	AIDS/HIV	0.0731707	0	Diagnosed	0.39597	0.208121
Other Viral Pneumonia	Non-Pneumonia Control	Renal Disease	0.292683	0.444444	Diagnosed	0.412762	0.218355
Other Pneumonia	Non-Pneumonia Control	Pack Years	20.9316	29.5714	NA	0.41915	0.223662
Other Pneumonia	Non-Pneumonia Control	Ethnicity	0.0866667	0.166667	Hispanic or Latino	0.41915	0.224596
Other Pneumonia	Other Viral Pneumonia	Ferritin	1367.24	1095.35	NA	0.427808	0.230695
Healthy Control	Non-Pneumonia Control	Myocardial Infarction	0	0.177778	Diagnosed	0.438011	0.237692
Other Pneumonia	Non-Pneumonia Control	CRP	10.3115	8.76667	NA	0.442425	0.241597
Other Pneumonia	Non-Pneumonia Control	Charlson Comorbidity Index	5.67883	6.32432	NA	0.446251	0.246733
Other Pneumonia	COVID-19	Rheumatic Disease	0.0925926	NA	Diagnosed	0.446251	0.245984
Other Pneumonia	COVID-19	Outcome	0.364198	NA	Deceased	0.464845	0.2586
Healthy Control	Other Viral Pneumonia	Congestive Heart Failure	0	0.170732	Diagnosed	0.467011	0.261398
COVID-19	Non-Pneumonia Control	Rheumatic Disease	NA	0.111111	Diagnosed	0.469695	0.264504
COVID-19	Non-Pneumonia Control	Peripheral Vascular Disease	NA	0.222222	Diagnosed	0.47971	0.271781
Other Viral Pneumonia	COVID-19	D-Dimer	3229.53	2777.28	NA	0.481988	0.278006
Healthy Control	COVID-19	Congestive Heart Failure	0	NA	Diagnosed	0.481988	0.277531
Healthy Control	COVID-19	Cancer	0	NA	Diagnosed	0.481988	0.277531
Other Pneumonia	Non-Pneumonia Control	Ferritin	1367.24	298.82	NA	0.48284	0.281794
Healthy Control	COVID-19	Sex	0.538462	0.340659	Female	0.48284	0.281241
Other Pneumonia	COVID-19	Race	0.731544	0.642857	White	0.483851	0.284035
Other Pneumonia	Non-Pneumonia Control	Age	61.821	59.2444	NA	0.494425	0.29193
Healthy Control	Other Pneumonia	BMI	24.7923	27.478	NA	0.498778	0.296203
Other Pneumonia	Other Viral Pneumonia	Dementia	0.0246914	0.0731707	Diagnosed	0.498953	0.29801
Healthy Control	COVID-19	Renal Disease	0	NA	Diagnosed	0.521353	0.313168
Other Viral Pneumonia	COVID-19	Age	60.3415	57.0682	NA	0.529552	0.321285
Other Pneumonia	COVID-19	Pack Years	20.9316	29	NA	0.529552	0.323515
COVID-19	Non-Pneumonia Control	Sex	0.340659	0.444444	Female	0.529552	0.323087
Other Viral Pneumonia	Non-Pneumonia Control	SOFA	10.1854	10.8371	NA	0.53237	0.328857
COVID-19	Non-Pneumonia Control	Dementia	NA	0.0888889	Diagnosed	0.53237	0.32887
Other Pneumonia	Non-Pneumonia Control	D-Dimer	5481.98	10501.4	NA	0.53278	0.330942
Other Viral Pneumonia	COVID-19	Absolute Lymphocytes, Blood	1.08182	2.2619	NA	0.540769	0.33775
Other Viral Pneumonia	COVID-19	Hemiplagia or Paraplegia	0.0731707	NA	Diagnosed	0.558615	0.350802
Healthy Control	COVID-19	Peripheral Vascular Disease	0	NA	Diagnosed	0.559677	0.35338
Other Viral Pneumonia	COVID-19	Sex	0.439024	0.340659	Female	0.590192	0.374661
COVID-19	Non-Pneumonia Control	Age	57.0682	59.2444	NA	0.595477	0.380048
Other Pneumonia	Other Viral Pneumonia	Absolute Lymphocytes, Blood	1.5529	1.08182	NA	0.595604	0.382162
Other Pneumonia	Non-Pneumonia Control	Immunocompromised	0.302469	0.222222	Immunocompromised	0.597224	0.38524
Other Pneumonia	Other Viral Pneumonia	Lymphocytes, BAL (%)	5.74561	5.78125	NA	0.640382	0.416733
Other Viral Pneumonia	Non-Pneumonia Control	Steroids	0.829268	0.733333	Treated	0.640382	0.417451
Other Pneumonia	Other Viral Pneumonia	Peripheral Vascular Disease	0.271605	0.195122	Diagnosed	0.643034	0.422559
Other Viral Pneumonia	COVID-19	Rheumatic Disease	0.097561	NA	Diagnosed	0.643034	0.423569
Other Pneumonia	Other Viral Pneumonia	BMI	27.478	28.9612	NA	0.646054	0.427763
Healthy Control	Other Pneumonia	Sex	0.538462	0.388889	Female	0.6676	0.444307
COVID-19	Non-Pneumonia Control	WBC Count, Blood	12.4921	9.9	NA	0.671594	0.449258
Healthy Control	Other Pneumonia	Hemiplagia or Paraplegia	0	0.104938	Diagnosed	0.680834	0.457762
Other Viral Pneumonia	Non-Pneumonia Control	BMI	28.9612	30.6875	NA	0.705262	0.481693
Other Viral Pneumonia	COVID-19	WBC Count, Blood	9.225	12.4921	NA	0.705262	0.477551
Other Viral Pneumonia	Non-Pneumonia Control	Charlson Comorbidity Index	6.08108	6.32432	NA	0.705262	0.483697
Healthy Control	Non-Pneumonia Control	Rheumatic Disease	0	0.111111	Diagnosed	0.705262	0.486222
Healthy Control	Non-Pneumonia Control	Hemiplagia or Paraplegia	0	0.111111	Diagnosed	0.705262	0.486222
Other Viral Pneumonia	COVID-19	Peripheral Vascular Disease	0.195122	NA	Diagnosed	0.720643	0.499285
Healthy Control	COVID-19	Immunocompromised	0	NA	Immunocompromised	0.728682	0.509828
Healthy Control	COVID-19	Cerebrovascular Disease	0	NA	Diagnosed	0.728682	0.509828
Other Pneumonia	Other Viral Pneumonia	Neutrophils, BAL (%)	72.9189	66.7895	NA	0.742402	0.524163
Healthy Control	Other Pneumonia	Myocardial Infarction	0	0.0925926	Diagnosed	0.742402	0.52703
Healthy Control	Other Pneumonia	Rheumatic Disease	0	0.0925926	Diagnosed	0.742402	0.52703
Other Pneumonia	COVID-19	Sex	0.388889	0.340659	Female	0.744553	0.531098
Other Pneumonia	Non-Pneumonia Control	Congestive Heart Failure	0.358025	0.422222	Diagnosed	0.75242	0.539277
Other Pneumonia	Non-Pneumonia Control	SOFA	11.3826	10.8371	NA	0.754155	0.545287
Other Pneumonia	Non-Pneumonia Control	Chronic Pulmonary Disease	0.419753	0.355556	Diagnosed	0.754155	0.545668
Other Pneumonia	Other Viral Pneumonia	Myocardial Infarction	0.0925926	0.0487805	Diagnosed	0.764496	0.55576
Healthy Control	Other Pneumonia	Race	0.615385	0.731544	White	0.771364	0.566018
Other Viral Pneumonia	COVID-19	Dementia	0.0731707	NA	Diagnosed	0.771364	0.565538
Other Viral Pneumonia	COVID-19	Race	0.722222	0.642857	White	0.774567	0.572296
Healthy Control	Other Viral Pneumonia	Rheumatic Disease	0	0.097561	Diagnosed	0.774567	0.573656
COVID-19	Non-Pneumonia Control	Race	0.642857	0.717949	White	0.786817	0.585413
Other Pneumonia	Other Viral Pneumonia	Length of ICU Stay	14.6728	13.439	NA	0.821372	0.61673
Other Pneumonia	Non-Pneumonia Control	Sex	0.388889	0.444444	Female	0.821372	0.616516
Healthy Control	Non-Pneumonia Control	Dementia	0	0.0888889	Diagnosed	0.824882	0.622181
Other Pneumonia	Non-Pneumonia Control	Peripheral Vascular Disease	0.271605	0.222222	Diagnosed	0.837318	0.634418
Other Viral Pneumonia	COVID-19	Diabetes	0.512195	NA	Diagnosed	0.840383	0.639609
Other Viral Pneumonia	COVID-19	Absolute Neutrophils, Blood	9.26061	8.89167	NA	0.861134	0.662708
Other Pneumonia	Other Viral Pneumonia	Charlson Comorbidity Index	5.67883	6.08108	NA	0.861134	0.66422
Other Viral Pneumonia	COVID-19	Outcome	0.341463	NA	Deceased	0.861134	0.659727
Other Viral Pneumonia	COVID-19	Pack Years	41.5417	29	NA	0.866837	0.673099
Other Pneumonia	Non-Pneumonia Control	Absolute Neutrophils, Blood	11.7036	12.3088	NA	0.866837	0.674536
Other Pneumonia	Other Viral Pneumonia	Sex	0.388889	0.439024	Female	0.875055	0.683917
Other Pneumonia	Other Viral Pneumonia	WBC Count, BAL	2434.8	2038.39	NA	0.888748	0.697652
Other Pneumonia	Non-Pneumonia Control	Cerebrovascular Disease	0.240741	0.2	Diagnosed	0.897632	0.708973
Non-Pneumonia Control	COVID-19	Outcome	0.333333	NA	Deceased	0.897632	0.710753
Healthy Control	Other Viral Pneumonia	Race	0.615385	0.722222	White	0.898915	0.714837
Healthy Control	Non-Pneumonia Control	Race	0.615385	0.717949	White	0.912348	0.728633
Other Viral Pneumonia	Non-Pneumonia Control	Chronic Pulmonary Disease	0.414634	0.355556	Diagnosed	0.914301	0.733313
Other Pneumonia	Non-Pneumonia Control	Diabetes	0.271605	0.311111	Diagnosed	0.91631	0.738052
Healthy Control	Other Pneumonia	Ethnicity	0.153846	0.0866667	Hispanic or Latino	0.921769	0.761324
Healthy Control	Other Viral Pneumonia	Sex	0.538462	0.439024	Female	0.921769	0.758575
Healthy Control	Other Viral Pneumonia	Dementia	0	0.0731707	Diagnosed	0.921769	0.757478
Other Pneumonia	Other Viral Pneumonia	Hemiplagia or Paraplegia	0.104938	0.0731707	Diagnosed	0.921769	0.751679
Healthy Control	Other Viral Pneumonia	Hemiplagia or Paraplegia	0	0.0731707	Diagnosed	0.921769	0.757478
Healthy Control	Other Viral Pneumonia	AIDS/HIV	0	0.0731707	Diagnosed	0.921769	0.757478
Other Pneumonia	Other Viral Pneumonia	D-Dimer	5481.98	3229.53	NA	0.924614	0.76683
Other Pneumonia	Other Viral Pneumonia	APS	68.2406	66.0237	NA	0.92864	0.779677
Healthy Control	Non-Pneumonia Control	Sex	0.538462	0.444444	Female	0.92864	0.777197
Other Viral Pneumonia	COVID-19	Myocardial Infarction	0.0487805	NA	Diagnosed	0.92864	0.77746
Other Viral Pneumonia	COVID-19	Ferritin	1095.35	1671.34	NA	0.932027	0.785702
Other Pneumonia	COVID-19	Absolute Lymphocytes, Blood	1.5529	2.2619	NA	0.945044	0.799901
Other Viral Pneumonia	Non-Pneumonia Control	Cerebrovascular Disease	0.243902	0.2	Diagnosed	0.958855	0.818136
Other Viral Pneumonia	Non-Pneumonia Control	Hemiplagia or Paraplegia	0.0731707	0.111111	Diagnosed	0.958855	0.815484
COVID-19	Non-Pneumonia Control	Pack Years	29	29.5714	NA	0.960862	0.829165
Other Pneumonia	Other Viral Pneumonia	Days of Intubation	11.6728	10.3902	NA	0.960862	0.82653
Other Viral Pneumonia	Non-Pneumonia Control	Ethnicity	0.210526	0.166667	Hispanic or Latino	0.960862	0.829687
Other Pneumonia	Non-Pneumonia Control	Outcome	0.364198	0.333333	Deceased	0.964937	0.836498
Other Viral Pneumonia	Non-Pneumonia Control	Absolute Lymphocytes, Blood	1.08182	1.39706	NA	0.982874	0.855402
Other Viral Pneumonia	Non-Pneumonia Control	Pack Years	41.5417	29.5714	NA	0.990164	0.865126
Other Viral Pneumonia	Non-Pneumonia Control	Age	60.3415	59.2444	NA	1	0.982743
Other Viral Pneumonia	Non-Pneumonia Control	APS	66.0237	67.4724	NA	1	0.931098
Other Pneumonia	Non-Pneumonia Control	APS	68.2406	67.4724	NA	1	0.918217
Other Viral Pneumonia	Non-Pneumonia Control	WBC Count, Blood	9.225	9.9	NA	1	0.93986
Healthy Control	Non-Pneumonia Control	Ethnicity	0.153846	0.166667	Hispanic or Latino	1	1
Healthy Control	Other Viral Pneumonia	Ethnicity	0.153846	0.210526	Hispanic or Latino	1	0.968356
Other Viral Pneumonia	Non-Pneumonia Control	Race	0.722222	0.717949	White	1	1
Other Pneumonia	Non-Pneumonia Control	Race	0.731544	0.717949	White	1	1
Other Pneumonia	Other Viral Pneumonia	Race	0.731544	0.722222	White	1	1
Healthy Control	COVID-19	Race	0.615385	0.642857	White	1	1
Other Viral Pneumonia	Non-Pneumonia Control	Sex	0.439024	0.444444	Female	1	1
Other Pneumonia	Non-Pneumonia Control	Steroids	0.716049	0.733333	Treated	1	0.967468
Healthy Control	COVID-19	Myocardial Infarction	0	NA	Diagnosed	1	1
Healthy Control	Other Viral Pneumonia	Myocardial Infarction	0	0.0487805	Diagnosed	1	1
Other Viral Pneumonia	COVID-19	Congestive Heart Failure	0.170732	NA	Diagnosed	1	1
Other Viral Pneumonia	Non-Pneumonia Control	Peripheral Vascular Disease	0.195122	0.222222	Diagnosed	1	0.965544
Other Pneumonia	Other Viral Pneumonia	Cerebrovascular Disease	0.240741	0.243902	Diagnosed	1	1
Other Viral Pneumonia	Non-Pneumonia Control	Dementia	0.0731707	0.0888889	Diagnosed	1	1
Other Pneumonia	COVID-19	Dementia	0.0246914	NA	Diagnosed	1	1
Healthy Control	COVID-19	Dementia	0	NA	Diagnosed	1	1
Healthy Control	Other Pneumonia	Dementia	0	0.0246914	Diagnosed	1	1
Other Pneumonia	Other Viral Pneumonia	Chronic Pulmonary Disease	0.419753	0.414634	Diagnosed	1	1
Other Viral Pneumonia	Non-Pneumonia Control	Rheumatic Disease	0.097561	0.111111	Diagnosed	1	1
Other Pneumonia	Non-Pneumonia Control	Rheumatic Disease	0.0925926	0.111111	Diagnosed	1	0.930834
Other Pneumonia	Other Viral Pneumonia	Rheumatic Disease	0.0925926	0.097561	Diagnosed	1	1
Healthy Control	COVID-19	Rheumatic Disease	0	NA	Diagnosed	1	1
Other Pneumonia	Non-Pneumonia Control	Hemiplagia or Paraplegia	0.104938	0.111111	Diagnosed	1	1
Healthy Control	COVID-19	Hemiplagia or Paraplegia	0	NA	Diagnosed	1	1
Other Pneumonia	Other Viral Pneumonia	Renal Disease	0.308642	0.292683	Diagnosed	1	0.993287
Other Pneumonia	Non-Pneumonia Control	Cancer	0.358025	0.333333	Diagnosed	1	0.8963
COVID-19	Non-Pneumonia Control	AIDS/HIV	NA	0	Diagnosed	1	1
Other Pneumonia	Non-Pneumonia Control	AIDS/HIV	0.0123457	0	Diagnosed	1	1
Other Pneumonia	COVID-19	AIDS/HIV	0.0123457	NA	Diagnosed	1	1
Healthy Control	COVID-19	AIDS/HIV	0	NA	Diagnosed	1	1
Healthy Control	Other Pneumonia	AIDS/HIV	0	0.0123457	Diagnosed	1	1
Other Viral Pneumonia	Non-Pneumonia Control	Outcome	0.341463	0.333333	Deceased	1	1
Other Viral Pneumonia	Other Pneumonia	Outcome	0.341463	0.364198	Deceased	1	0.929215

## Sheet: S4 Early BAL Comps
group1	group2	parameter	value_group1	value_group2	numerator	padj	p.value
All patients	Has early sample	Days of Intubation	14.437	10.2588	NA	0.0451369	0.00128963
All patients	Has early sample	Length of ICU Stay	17.2861	13.1941	NA	0.0620068	0.00354324
All patients	Has early sample	Age	60.0506	61.0958	NA	1	0.433301
All patients	Has early sample	Pack Years	25.7453	26.65	NA	1	0.925448
All patients	Has early sample	BMI	29.8439	28.7341	NA	1	0.170615
All patients	Has early sample	SOFA	10.6828	10.4564	NA	1	0.433
All patients	Has early sample	APS	69.321	67.6498	NA	1	0.259679
All patients	Has early sample	CRP	19.4219	19.5268	NA	1	0.695164
All patients	Has early sample	D-Dimer	4328.73	3480.36	NA	1	0.185246
All patients	Has early sample	Ferritin	1498.13	844.505	NA	1	0.205848
All patients	Has early sample	WBC Count, BAL	1661.45	1394.64	NA	1	0.768366
All patients	Has early sample	Neutrophils, BAL (%)	59.6742	59.0779	NA	1	0.742389
All patients	Has early sample	Lymphocytes, BAL (%)	10.6525	10.685	NA	1	0.608724
All patients	Has early sample	WBC Count, Blood	12.5699	11.9347	NA	1	0.776912
All patients	Has early sample	Absolute Neutrophils, Blood	10.675	10.9234	NA	1	0.814469
All patients	Has early sample	Absolute Lymphocytes, Blood	1.68685	1.36076	NA	1	0.820723
All patients	Has early sample	Charlson Comorbidity Index	5.44776	5.79562	NA	1	0.607659
All patients	Has early sample	Ethnicity	0.220065	0.217949	Hispanic or Latino	1	1
All patients	Has early sample	Race	0.289286	0.258993	Non-White	1	0.592549
All patients	Has early sample	Sex	0.389381	0.394118	Female	1	0.994415
All patients	Has early sample	Steroids	0.695015	0.676471	Treated	1	0.745009
All patients	Has early sample	Immunocompromised	0.253687	0.264706	Immunocompromised	1	0.872332
All patients	Has early sample	Myocardial Infarction	0.079646	0.0764706	Diagnosed	1	1
All patients	Has early sample	Congestive Heart Failure	0.289086	0.3	Diagnosed	1	0.879215
All patients	Has early sample	Peripheral Vascular Disease	0.218289	0.247059	Diagnosed	1	0.536732
All patients	Has early sample	Cerebrovascular Disease	0.19764	0.247059	Diagnosed	1	0.243095
All patients	Has early sample	Dementia	0.0412979	0.0411765	Diagnosed	1	1
All patients	Has early sample	Chronic Pulmonary Disease	0.359882	0.347059	Diagnosed	1	0.851758
All patients	Has early sample	Rheumatic Disease	0.0825959	0.0941176	Diagnosed	1	0.78789
All patients	Has early sample	Diabetes	0.353982	0.376471	Diagnosed	1	0.688964
All patients	Has early sample	Hemiplagia or Paraplegia	0.079646	0.0941176	Diagnosed	1	0.700434
All patients	Has early sample	Renal Disease	0.280236	0.3	Diagnosed	1	0.71804
All patients	Has early sample	Cancer	0.318584	0.341176	Diagnosed	1	0.679929
All patients	Has early sample	AIDS/HIV	0.0176991	0.0117647	Diagnosed	1	0.896653
All patients	Has early sample	Outcome	0.336283	0.317647	Deceased	1	0.747623

## Sheet: S5 SCRIPT Contributors
Full Name	First name	Last name	ORCID	Affiliation 1	Affiliation 2	Affiliation 3
Hiam Abdala-Valencia	Hiam	Abdala-Valencia	0000-0003-3384-5299	Division of Pulmonary and Critical Care Medicine
Michael J. Alexander	Michael	Alexander	0000-0001-6271-3426	Division of Pulmonary and Critical Care Medicine
Arghavan Alisoltanidehkordi	Arghavan	Alisoltanidehkordi	0000-0003-3638-2218	Department of Microbiology-Immunology
Jason M. Arnold	Jason	Arnold	0000-0001-8687-0063	Department of Medicine
Joseph Isaac Bailey	Joseph	Bailey	0000-0002-4225-3108	Division of Pulmonary and Critical Care Medicine
Elizabeth T. Bartom	Elizabeth	Bartom	0000-0002-5618-2582	Department of Biochemistry and Molecular Genetics
Ankit Bharat	Ankit	Bharat	0000-0002-1248-0457	Division of Thoracic Surgery	Division of Pulmonary and Critical Care Medicine
Thomas Bolig	Thomas	Bolig	0000-0002-8044-4108	Division of Pulmonary and Critical Care Medicine
Nicole Borkowski	Nicole	Borkowski	0000-0001-8650-6456	Division of Pulmonary and Critical Care Medicine
GR Scott Budinger	Scott	Budinger	0000-0002-3114-5208	Division of Pulmonary and Critical Care Medicine
Navdeep S. Chandel	Navdeep	Chandel	0000-0001-7208-3886	Division of Pulmonary and Critical Care Medicine
Rebecca K. Clepp	Rebecca	Clepp	0000-0002-8197-5103	Division of Pulmonary and Critical Care Medicine
John Coleman	John	Coleman	0000-0003-1246-3814	Division of Pulmonary and Critical Care Medicine
Michael J. Cuttica	Michael	Cuttica	0000-0002-0084-8760	Division of Pulmonary and Critical Care Medicine
Thaddeus R. Cybulski	Thaddeus	Cybulski	0000-0003-0613-7617	Division of Pulmonary and Critical Care Medicine
Jane E. Dematte	Jane	Dematte	0000-0003-4907-9525	Division of Pulmonary and Critical Care Medicine
Joseph S. Deters	Joseph	Deters	0000-0002-3522-3824	Division of Pulmonary and Critical Care Medicine
Estefani Diaz	Estefani	Diaz	0000-0003-4146-0276	Robert H. Lurie Comprehensive Cancer Research Center
Alvaro Donayre	Alvaro	Donayre	0000-0003-1877-0655	Division of Pulmonary and Critical Care Medicine
Helen K. Donnelly	Helen	Donnelly	0000-0001-8827-8581	Division of Pulmonary and Critical Care Medicine
Justin A. Fiala	Justin	Fiala	0000-0001-5196-7076	Division of Pulmonary and Critical Care Medicine
Gaurav T. Gadhvi	Gaurav	Gadhvi	0000-0002-4379-2824	Division of Rheumatology
Catherine A. Gao	Catherine	Gao	0000-0001-5576-3943	Division of Pulmonary and Critical Care Medicine
Khalilah L. Gates	Khalilah	Gates	0000-0002-5965-8136	Division of Pulmonary and Critical Care Medicine
Samuel W.M. Gatesy	Samuel	Gatesy	0000-0001-5271-8143	Division of Infectious Disease
Ritika Giri	Ritika	Giri	0000-0001-8838-0818	Department of Chemical and Biological Engineering
Pearl D. Go	Pearl	Go	0000-0003-0533-1864	NU Clinical and Translational Sciences Institute
Cara J. Gottardi	Cara	Gottardi	0000-0003-0912-7617	Division of Pulmonary and Critical Care Medicine
Rogan A. Grant	Rogan	Grant	0000-0003-0655-0882	Division of Pulmonary and Critical Care Medicine
Stefan J. Green	Stefan	Green	0000-0003-2781-359X	Genomics and Microbiome Core Facility, Rush University Medical Center
Elen Gusman	Elen	Gusman	0000-0002-9415-3168	Division of Pulmonary and Critical Care Medicine
Estefany R. Guzman	Estefany	Guzman	0000-0002-1399-7546	Lurie Cancer Center; Feinberg School of Medicine
SeungHye Han	SeungHye	Han	0000-0001-5625-6337​	Division of Pulmonary and Critical Care Medicine
Erica Marie Hartmann	Erica	Hartmann	0000-0002-0966-2014	Department of Civil & Environmental Engineering
Alan R. Hauser	Alan	Hauser	0000-0003-4596-7939	Department of Microbiology-Immunology
Curt M. Horvath	Curt	Horvath	0000-0003-2449-225X	Dept of Molecular Biosciences, Medicine, Microbiology-Immunology
Mishaal Hukamdad	Mishaal	Hukamdad	0000-0002-9508-1688	Division of Pulmonary and Critical Care Medicine
Judd Hultquist	Judd	Hultquist	0000-0001-6424-4280	Division of Infectious Disease
Sydney M. Hyder	Sydney	Hyder	0000-0002-6395-9062	Pulmonary and Critical Care Medicine
Manu Jain	Manu	Jain	0000-0003-1534-5629	Division of Pulmonary and Critical Care Medicine
Emmy Jonasson	Emmy	Jonasson	0000-0003-4594-5377	Robert H. Lurie Comprehensive Cancer Research Center
Anthony M. Joudi	Anthony	Joudi	0000-0003-1232-3256	Division of Pulmonary and Critical Care Medicine
Rachel B. Kadar	Rachel	Kadar	0000-0002-2583-3637	Critical Care Medicine, Anesthesiology
Ravi Kalhan	Ravi	Kalhan	0000-0003-2443-0876	Division of Pulmonary and Critical Care Medicine
David W. Kamp	David	Kamp	0000-0001-5796-1206	Division of Pulmonary and Critical Care Medicine
Manoj Kandpal	Manoj	Kandpal	0000-0002-0595-8627	Division of Health and Biomedical Informatics	Division of Organ Transplantation
Mengjia Kang	Mengjia	Kang	0000-0002-1679-9473	Division of Pulmonary and Critical Care Medicine
David A. Kidd	David	Kidd	0000-0003-0411-9511	Pulmonary and Critical Care Medicine
Hermon Kihshen	Hermon	Kihshen	0000-0002-8750-0010	Division of Pulmonary and Critical Care Medicine
Zasu M. Klug	Zasu	Klug	0000-0003-3483-396X	Division of Pulmonary and Critical Care Medicine
Erin A. Korth	Erin	Korth	0000-003-3853-3219	Division of Pulmonary and Critical Care Medicine
Jacqueline M. Kruser	Jacqueline	Kruser	0000-0003-3258-1869	Division of Pulmonary and Critical Care Medicine
Romy Lawrence	Romy	Lawrence	0000-0002-6578-8519	Pulmonary and Critical Care Medicine
Emily M. Leibenguth	Emily	Leibenguth	0000-0001-7809-7947	Division of Pulmonary and Critical Care Medicine
Anne R. Levenson	Anne	Levenson	0000-0002-7587-1885	Division of Pulmonary and Critical Care Medicine
Lindsey D. Gradone	Gradone	Lindsey	0000-0001-8145-2997	Division of Pulmonary and Critical Care Medicine
Gabrielle Y. Liu	Gabrielle	Liu	0000-0003-2049-423	Division of Pulmonary and Critical Care Medicine
Jon W Lomasney	Jon	Lomasney	0000-0002-0438-2427	Department of Pathology	Department of Pharmacology
Theresa A. Lombardo	Theresa	Lombardo	0000-0002-7468-7541	Division of Pulmonary and Critical Care Medicine
Ramon Lorenzo-Redondo	Ramon	Lorenzo-Redondo	0000-0002-5462-9483	Division of Infectious Disease
Ziyan Lu	Ziyan	Lu	0000-0003-2901-3801	Division of Pulmonary and Critical Care Medicine
Amy Ludwig	Amy	Ludwig	0000-0002-6861-3343	Division of Pulmonary and Critical Care Medicine
Ali Mahmoud	Ali	Mahmoud	0000-0002-0441-277X	Feinberg School of Medicine
Elizabeth S. Malsin	Elizabeth	Malsin	0000-0002-3294-6752	Division of Pulmonary and Critical Care Medicine
Nikolay S. Markov	Nikolay	Markov	0000-0002-3659-4387	Division of Pulmonary and Critical Care Medicine
Alexandra C. McQuattie-Pimentel	Alexandra	McQuattie-Pimental	0000-0003-4028-9905	Pulmonary and Critical Care Medicine
Daniel Meza	Daniel	Meza	0000-0001-8154-1295	Division of Pulmonary and Critical Care Medicine
Alexander V. Misharin	Alexander	Misharin	0000-0003-2879-3789	Division of Pulmonary and Critical Care Medicine
Felix Leonardo Morales	Felix	Morales	0000-0002-2372-746X	Department of Chemical and Biological Engineering
Luisa Morales-Nebreda	Luisa	Morales-Nebreda	0000-0002-7126-0518	Division of Pulmonary and Critical Care Medicine
Richard I. Morimoto	Richard	Morimoto	0000-0002-3431-445X	Department of Molecular Biosciences
Ruben J. Mylvaganam	Ruben	Mylvaganam	0000-0002-7203-7609	Division of Pulmonary and Critical Care Medicine
Prasanth Nannapaneni	Prasanth	Nannapaneni	0000-0001-8080-3214	Northwestern Medicine Enterprise Data Warehouse
Sophia Nozick	Sophia	Nozick	0000-0002-0791-6340	Division of Microbiology-Immunology
Luís A. Nunes Amaral	Luís	Nunes Amaral	0000-0002-3762-789X	Dept Chemical and Biological Engineering	Dept of Medicine	Dept. Molecular Biosciences
Egon A. Ozer	Egon	Ozer	0000-0002-7131-3691	Department of Microbiology-Immunology
Radhika Patel	Radhika	Patel	0000-0002-1255-5818	Division of Pulmonary and Critical Care Medicine
Anna E. Pawlowski	Anna	Pawlowski	0000-0002-9047-6437	Northwestern Medicine Enterprise Data Warehouse
Lorenzo L. Pesce	Lorenzo	Pesce	0000-0002-8015-4653	Division of Thoracic Surgery
Chiagozie O. Pickens	Chiagozie	Pickens	0000-0002-3400-9228	Division of Pulmonary and Critical Care Medicine
Yuliya Politanska	Yuliya	Politanska	0000-0002-6766-988X	Division of Pulmonary and Critical Care Medicine
Taylor A. Poor	Taylor	Poor	0000-0002-2191-5037	Division of Pulmonary and Critical Care Medicine
Michelle Hinsch Prickett	Michelle	Prickett	0000-0002-1119-0079	Division of Pulmonary and Critical Care Medicine
Chao Qi	Chao	Qi	0000-0003-0741-3070	Department of Pathology
Melissa Querrey	Melissa	Querrey	0000-0003-3137-8762	Division of Thoracic Surgery	Division of Pulmonary and Critical Care Medicine
Luke V. Rasmussen	Luke	Rasmussen	0000-0002-4497-8049	Department of Preventive Medicine
Ziyou Ren	Ziyou	Ren	0000-0001-7127-4197	Division of Pulmonary and Critical Care Medicine
Karen M. Ridge	Karen	Ridge	0000-0001-7784-0014	Division of Pulmonary and Critical Care Medicine
Madeline L Rosenbaum	Madeline	Rosenbaum	0000-0001-9866-9850	Division of Pulmonary and Critical Care Medicine
Sharon R. Rosenberg	Sharon	Rosenberg	0000-0002-0260-2545	Division of Pulmonary and Critical Care Medicine
Timothy Rowe	Timothy	Rowe	0000-0003-2186-4513	Division of Pulmonary and Critical Care Medicine
Susan R. Russell	Susan	Russell	0000-0003-3006-1018	Division of Pulmonary and Critical Care Medicine
Marc A. Sala	Marc	Sala	0000-0002-2900-0595	Division of Pulmonary and Critical Care Medicine
Daniel Schneider	Daniel	Schneider	0000-0002-3523-745X	Northwestern Medicine Enterprise Data Warehouse
Clara J Schroedl	Clara	Schroedl	0000-0003-3280-4997	Division of Pulmonary and Critical Care Medicine
Katharine Secunda	Katharine	Secunda	0000-0003-0310-5783	Division of Pulmonary and Critical Care Medicine
Patrick C. Seed	Patrick	Seed	0000-0001-8998-8374	Division of Pediatric Infectious Diseases	Stanley Manne Research Institute, Ann and Robert H. Lurie Children's Hospital
Karolina J. Senkow	Karolina	Senkow	0000-0001-9942-3529	Division of Pulmonary and Critical Care Medicine
Todd Shamaly	Todd	Shamaly	0000-0003-3113-3167	NU Clinical and Translational Sciences Institute
Elisheva D. Shanes	Elisheva	Shanes	0000-0002-7659-7072	Department of Pathology
Jiaxian Shen	Jiaxian	Shen	0000-0003-4929-8955	Department of Civil & Environmental Engineering
Ali Shilatifard	Ali	Shilatifard	0000-0002-7490-2854	Department of Biochemistry and Molecular Genetics
Lango Sichizya	Lango	Sichizya	0000-0002-1704-9471	Division of Pulmonary and Critical Care Medicine
Lacy Simmons	Lacy	Simmons	0000-0003-4041-6775	Division of Infectious Disease
Benjamin D. Singer	Benjamin	Singer	0000-0001-5775-8427	Division of Pulmonary and Critical Care Medicine	Department of Biochemistry and Molecular Genetics
Sean Smith	Sean	Smith	0000-0001-8796-3966	Division of Pulmonary and Critical Care Medicine
Peter H. S. Sporn	Peter	Sporn	0000-0002-1006-9437	Division of Pulmonary and Critical Care Medicine	Medical Service, Jesse Brown Veterans Affairs Medical Center
Justin Starren	Justin	Starren	0000-0002-5403-1115	Division of Health and Biomedical Informatics, Department of Preventive Medicine
Thomas Stoeger	Thomas	Stoeger	0000-0002-5540-4278	Department of Chemical and Biological Engineering, McCormick School of Engineering
Jack Sumner	Jack	Sumner	0000-0002-5023-8426	Department of Civil & Environmental Engineering
Suchitra Swaminathan	Suchitra	Swaminathan	0000-0002-8292-122X	Division of Rheumatology	Lurie Cancer Center; Feinberg School of Medicine
Jacob I. Sznajder	Jacob	Sznajder	0000-0002-2089-4764	Division of Pulmonary and Critical Care Medicine
Heliodoro Tejedor Navarro	Heliodoro	Tejedor Navarro	0000-0001-5441-8101	Department of Chemical and Biological Engineering, McCormick School of Engineering
Lindsey N. Textor	Lindsey	Textor	0000-0001-7699-9429	Division of Pulmonary and Critical Care Medicine
Sanket Thakkar	Sanket	Thakkar	0000-0002-0026-6533	Division of Thoracic Surgery
Rade Tomic	Rade	Tomic	0000-0003-2394-1287	Division of Pulmonary and Critical Care Medicine
Betty Tran	Betty	Tran	0000-0001-6794-7088	Division of Pulmonary and Critical Care Medicine
Kaitlyn Vitale	Kaitlyn	Vitale	0000-0002-8679-6200	Pulmonary and Critical Care Medicine
Ajay A. Wagh	Ajay	Wagh	0000-0003-3402-0272	Division of Pulmonary and Critical Care Medicine
James M. Walter	James	Walter	0000-0001-7428-3101	Division of Pulmonary and Critical Care Medicine
Firas Wehbe	Firas	Wehbe	0000-0002-3984-9584	Division of Health and Biomedical Informatics, Department of Preventive Medicine
Deborah R. Winter	Deborah	Winter	0000-0003-1806-673X	Division of Rheumatology
Alexis Rose Wolfe	Alexis	Wolfe	0000-0001-9321-892X	Division of Pulmonary and Critical Care Medicine
Lisa F. Wolfe	Lisa	Wolfe	0000-0001-9044-4147	Division of Pulmonary and Critical Care Medicine
Richard G. Wunderink	Richard	Wunderink	0000-0002-8527-4195	Division of Pulmonary and Critical Care Medicine
Anjana V. Yeldandi	Anjana	Yeldandi	0000-0001-9593-5375	Department of Pathology
Zhan Yu	Zhan	Yu	0000-0003-4389-0384	Division of Pulmonary and Critical Care Medicine

## Sheet: S6 Patient SARS-CoV-2 Strains
patient	sars_cov2_strains
3349	A, B.1
3764	B.1
6324
3579	A
1186	A.1, A
9155	A
4954	B.1, B.1.162
7863
3056	A
1160	B.1
7846	A, A.3, B.1
9463	B.1, B.1.595
7571	B.1
4012	B.1.378, B.1
9823	B.1
5771	B.1.378, B.1
1111	A.3, B.1
5957	B.1
7428	B
7301	B.1.378
497	B.1
4762	B.1
3164	B.1
8154	B.1
7877	B.1
9988	B.1
1560	B.1.3
129	B.1.378
391	B.1
6174	B.1
9769
2460	B.1
828	B.1
8321	B.1.378
9821
424	B.1
979
1750
4598	B.1
2063	A.3
3057	B.1
6276	B.1
1330
2499
1836	B.1.1.464
3793
678	B.1.3
7208	B.1
3271
2626	B.1
2707
1102	B.1
4014	B.1.378
6990	B.1
6334	B.1.1.464, B.1.1, B.1
5827	B.1
2800	B.1.1.464
43	B.1
2062	B.1
3878
9586
2283	B.1.3
8810
1014	B.1
5833	B.41, B.1
8360	B.1
8806	BA.5.5
1339
8059
4567
8807
978	B.1.1
537
5761	B.1
7950
5632
3623	B.1, A.3, B.1.1.529, B.1.1
1806
7595
6389	B.1.503
9540	P.1
4686	B.1.351
6622	B.1.427
7048	B.1.1.519
271	B.1.234
4073
476	AY.47
51	B.1.162
4365	B.1.3
387	B.1
1487

## Sheet: S7 Cytokine Sample Metadata
sample	patient	age	sex	diagnosis	race	SOFA	APS	discharge_disposition	day_of_intubation	day_of_hospitalization	BMI	smoking_status	Immunocompromised	AIDS_HIV	Cancer	Cerebrovascular_disease	Chronic_pulmonary_disease	Congestive_heart_failure	Dementia	Diabetes	Hemiplagia_or_paraplegia	Myocardial_infarction	Peripheral_vascular_disease	Renal_disease	Rheumatic_disease	Charlson_comorbidity_index	after_steroids	CRP	D_DIMER	FERRITIN	BAL_WBC_count	BAL_neutrophils_pct	BAL_lymphocytes_pct	blood_WBC_count	blood_absolute_neutrophils	blood_absolute_lymphocytes
3008_1	3008	71	Male	Other Pneumonia	White	7	70.0833	Inpatient Facility	1	2	25.31	Past Smoker	Immunocompromised	Not Diagnosed	Not Diagnosed	Not Diagnosed	Diagnosed	Diagnosed	Not Diagnosed	Diagnosed	Not Diagnosed	Not Diagnosed	Diagnosed	Diagnosed	Diagnosed	10	TRUE		410	535.5		82			7.4	0.1
3008_2	3008	71	Male	Other Pneumonia	White	7	70.0833	Inpatient Facility	4	5	25.31	Past Smoker	Immunocompromised	Not Diagnosed	Not Diagnosed	Not Diagnosed	Diagnosed	Diagnosed	Not Diagnosed	Diagnosed	Not Diagnosed	Not Diagnosed	Diagnosed	Diagnosed	Diagnosed	10	TRUE				169	85	2		5.3	0.1
5330_1	5330	65	Female	Other Pneumonia	White	15.7143	96.1111	Deceased	3	5	31.36	Never Smoker	Immunocompromised	Not Diagnosed	Diagnosed	Not Diagnosed	Diagnosed	Diagnosed	Not Diagnosed	Diagnosed	Not Diagnosed	Not Diagnosed	Not Diagnosed	Not Diagnosed	Not Diagnosed	9	FALSE		9912	1763.9	1450	99			24.2	1.1
3020_1	3020	75	Male	Other Pneumonia	White	13.2	84	Deceased	2	6	33.04	Past Smoker	Immunocompromised	Not Diagnosed	Diagnosed	Not Diagnosed	Not Diagnosed	Not Diagnosed	Not Diagnosed	Diagnosed	Not Diagnosed	Not Diagnosed	Not Diagnosed	Diagnosed	Not Diagnosed	6	FALSE		9451		248	12	5		0.7	0.1
3020_2	3020	75	Male	Other Pneumonia	White	13.2	84	Deceased	5	9	33.04	Past Smoker	Immunocompromised	Not Diagnosed	Diagnosed	Not Diagnosed	Not Diagnosed	Not Diagnosed	Not Diagnosed	Diagnosed	Not Diagnosed	Not Diagnosed	Not Diagnosed	Diagnosed	Not Diagnosed	6	TRUE		8037			94	1		15	0
666_1	666	70	Male	Other Pneumonia	Black/African American	12.3636	80.1875	Home	9	4	24.48	Past Smoker	Not Immunocompromised	Not Diagnosed	Not Diagnosed	Not Diagnosed	Diagnosed	Not Diagnosed	Not Diagnosed	Not Diagnosed	Not Diagnosed	Not Diagnosed	Not Diagnosed	Diagnosed	Not Diagnosed	4	FALSE								3.6	0.2
666_2	666	70	Male	Other Pneumonia	Black/African American	12.3636	80.1875	Home	16	11	24.48	Past Smoker	Not Immunocompromised	Not Diagnosed	Not Diagnosed	Not Diagnosed	Diagnosed	Not Diagnosed	Not Diagnosed	Not Diagnosed	Not Diagnosed	Not Diagnosed	Not Diagnosed	Diagnosed	Not Diagnosed	4	FALSE				22	28	2		3.3	0.4
1008_1	1008	37	Female	Non-Pneumonia Control	White	20.3333	102.4	Deceased	2	28	33.45	Never Smoker	Immunocompromised	Not Diagnosed	Diagnosed	Not Diagnosed	Diagnosed	Not Diagnosed	Not Diagnosed	Diagnosed	Not Diagnosed	Not Diagnosed	Not Diagnosed	Not Diagnosed	Not Diagnosed	9	TRUE		1905		100	56			27.1	0
9715_1	9715	65	Female	Other Pneumonia	White	9.5	66.9412	Inpatient Facility	1	5	30.26	Never Smoker	Not Immunocompromised	Not Diagnosed	Not Diagnosed	Diagnosed	Diagnosed	Not Diagnosed	Not Diagnosed	Diagnosed	Not Diagnosed	Not Diagnosed	Diagnosed	Diagnosed	Not Diagnosed	7	FALSE	10.8		112.3	35	77	1		9	1.8
207_1	207	53	Female	Other Pneumonia	White	15	76.8571	Deceased	2	1	22.07	Current Smoker	Not Immunocompromised	Not Diagnosed	Not Diagnosed	Not Diagnosed	Not Diagnosed	Not Diagnosed	Not Diagnosed	Not Diagnosed	Not Diagnosed	Not Diagnosed	Not Diagnosed	Not Diagnosed	Not Diagnosed		TRUE			152.5	214	67	1		15.3	0.7
1936_1	1936	74	Female	Other Pneumonia	Unknown or Not Reported	14.1667	70.875	LTAC	5	4	28.42	Past Smoker	Not Immunocompromised	Not Diagnosed	Diagnosed	Diagnosed	Not Diagnosed	Diagnosed	Not Diagnosed	Diagnosed	Not Diagnosed	Not Diagnosed	Not Diagnosed	Diagnosed	Not Diagnosed	11	TRUE		1160		155	69			7.5	0.4
1936_2	1936	74	Female	Other Pneumonia	Unknown or Not Reported	14.1667	70.875	LTAC	8		28.42	Past Smoker	Not Immunocompromised	Not Diagnosed	Diagnosed	Diagnosed	Not Diagnosed	Diagnosed	Not Diagnosed	Diagnosed	Not Diagnosed	Not Diagnosed	Not Diagnosed	Diagnosed	Not Diagnosed	11	FALSE
1936_3	1936	74	Female	Other Pneumonia	Unknown or Not Reported	14.1667	70.875	LTAC	12	11	28.42	Past Smoker	Not Immunocompromised	Not Diagnosed	Diagnosed	Diagnosed	Not Diagnosed	Diagnosed	Not Diagnosed	Diagnosed	Not Diagnosed	Not Diagnosed	Not Diagnosed	Diagnosed	Not Diagnosed	11	TRUE		2327
8958_1	8958	78	Female	Other Pneumonia	Asian	9.3	60.9545	LTAC	9	19	31.65	Never Smoker	Immunocompromised	Not Diagnosed	Diagnosed	Diagnosed	Diagnosed	Diagnosed	Not Diagnosed	Not Diagnosed	Not Diagnosed	Not Diagnosed	Diagnosed	Not Diagnosed	Not Diagnosed	6	TRUE
7447_1	7447	34	Male	Other Pneumonia	White	10	82.5	Deceased	2	8	21.85	Past Smoker	Immunocompromised	Not Diagnosed	Diagnosed	Not Diagnosed	Diagnosed	Not Diagnosed	Not Diagnosed	Not Diagnosed	Not Diagnosed	Not Diagnosed	Not Diagnosed	Diagnosed	Not Diagnosed	10	TRUE		4433		102	49			10.8	0.8
7447_2	7447	34	Male	Other Pneumonia	White	10	82.5	Deceased	5	11	21.85	Past Smoker	Immunocompromised	Not Diagnosed	Diagnosed	Not Diagnosed	Diagnosed	Not Diagnosed	Not Diagnosed	Not Diagnosed	Not Diagnosed	Not Diagnosed	Not Diagnosed	Diagnosed	Not Diagnosed	10	TRUE		3259		597	94	1		8	0.7
7180_1	7180	48	Female	Other Viral Pneumonia	White	2	61.5	Home	1	10	22.7	Past Smoker	Immunocompromised	Diagnosed	Diagnosed	Diagnosed	Diagnosed	Not Diagnosed	Not Diagnosed	Diagnosed	Not Diagnosed	Not Diagnosed	Diagnosed	Diagnosed	Not Diagnosed	21	TRUE		181	184.9	154	48	27		24.1	2.3
997_1	997	62	Female	Other Pneumonia	White	6.4	82.8667	Inpatient Facility	19	11	34.18	Past Smoker	Immunocompromised	Not Diagnosed	Not Diagnosed	Not Diagnosed	Diagnosed	Not Diagnosed	Not Diagnosed	Not Diagnosed	Not Diagnosed	Not Diagnosed	Not Diagnosed	Not Diagnosed	Not Diagnosed	1	TRUE				238	48			31.4	6.4
3542_1	3542	65	Female	Other Pneumonia	White	#NUM!	35.6	LTAC	9	4	18.87	Past Smoker	Immunocompromised	Not Diagnosed	Diagnosed	Not Diagnosed	Not Diagnosed	Not Diagnosed	Not Diagnosed	Not Diagnosed	Not Diagnosed	Not Diagnosed	Not Diagnosed	Not Diagnosed	Not Diagnosed	6	TRUE
5732_1	5732	40	Female	Other Pneumonia	White	#NUM!	72.75	Inpatient Facility	4	1	25.39	Never Smoker	Not Immunocompromised	Not Diagnosed	Not Diagnosed	Not Diagnosed	Not Diagnosed	Not Diagnosed	Not Diagnosed	Not Diagnosed	Not Diagnosed	Not Diagnosed	Not Diagnosed	Not Diagnosed	Diagnosed	4	FALSE		3247		703	73	3		6.3	3.3
2181_1	2181	60	Female	Other Pneumonia	White	#NUM!	45.6667	Home	4	15	24.88	Never Smoker	Not Immunocompromised	Not Diagnosed	Diagnosed	Not Diagnosed	Not Diagnosed	Diagnosed	Not Diagnosed	Diagnosed	Not Diagnosed	Diagnosed	Diagnosed	Not Diagnosed	Diagnosed	8	TRUE				465	69	4		13.4	2.2
5746_1	5746	69	Female	Non-Pneumonia Control	White	11	66.75	Home	2	8	24.59	Never Smoker	Immunocompromised	Not Diagnosed	Diagnosed	Not Diagnosed	Not Diagnosed	Diagnosed	Not Diagnosed	Not Diagnosed	Not Diagnosed	Not Diagnosed	Not Diagnosed	Not Diagnosed	Diagnosed	8	FALSE				136	6	4		2.8	2.3
5506_1	5506	73	Male	Non-Pneumonia Control	Asian	13	77.2778	Deceased	3	20	27.41	Past Smoker	Immunocompromised	Not Diagnosed	Not Diagnosed	Not Diagnosed	Not Diagnosed	Not Diagnosed	Not Diagnosed	Not Diagnosed	Not Diagnosed	Not Diagnosed	Not Diagnosed	Not Diagnosed	Not Diagnosed		TRUE		4738		34	3			2.1	0.2
8410_1	8410	30	Female	Other Pneumonia	Unknown or Not Reported	17.5	143	Deceased	3	3	45.9	Never Smoker	Not Immunocompromised	Not Diagnosed	Diagnosed	Not Diagnosed	Diagnosed	Not Diagnosed	Not Diagnosed	Not Diagnosed	Not Diagnosed	Not Diagnosed	Not Diagnosed	Not Diagnosed	Not Diagnosed	7	TRUE				410	96	2		17.7	2.3
1985_1	1985	63	Female	Non-Pneumonia Control	Black/African American	#NUM!	55.9487	Deceased	13	1	26.73	Never Smoker	Not Immunocompromised	Not Diagnosed	Not Diagnosed	Not Diagnosed	Not Diagnosed	Not Diagnosed	Not Diagnosed	Not Diagnosed	Not Diagnosed	Not Diagnosed	Not Diagnosed	Not Diagnosed	Not Diagnosed		FALSE				239	3	88		16	1
1985_2	1985	63	Female	Non-Pneumonia Control	Black/African American	#NUM!	55.9487	Deceased	23	11	26.73	Never Smoker	Not Immunocompromised	Not Diagnosed	Not Diagnosed	Not Diagnosed	Not Diagnosed	Not Diagnosed	Not Diagnosed	Not Diagnosed	Not Diagnosed	Not Diagnosed	Not Diagnosed	Not Diagnosed	Not Diagnosed		FALSE				163	51	6
4278_1	4278	40	Female	Non-Pneumonia Control	White	15.6667	77.125	Home	7	5	32.39	Past Smoker	Not Immunocompromised	Not Diagnosed	Diagnosed	Not Diagnosed	Not Diagnosed	Not Diagnosed	Not Diagnosed	Not Diagnosed	Not Diagnosed	Not Diagnosed	Not Diagnosed	Not Diagnosed	Not Diagnosed	6	TRUE		55024		223	72	9		5.5	2.9
3556_1	3556	70	Female	Other Pneumonia	White	6	41.0833	LTAC	6	1	24.21	Never Smoker	Not Immunocompromised	Not Diagnosed	Not Diagnosed	Not Diagnosed	Not Diagnosed	Not Diagnosed	Not Diagnosed	Not Diagnosed	Not Diagnosed	Not Diagnosed	Not Diagnosed	Not Diagnosed	Not Diagnosed		TRUE			232	5250	87	2		2.8	0.5
3556_2	3556	70	Female	Other Pneumonia	White	6	41.0833	LTAC	12	7	24.21	Never Smoker	Not Immunocompromised	Not Diagnosed	Not Diagnosed	Not Diagnosed	Not Diagnosed	Not Diagnosed	Not Diagnosed	Not Diagnosed	Not Diagnosed	Not Diagnosed	Not Diagnosed	Not Diagnosed	Not Diagnosed		TRUE
7580_1	7580	82	Female	Other Pneumonia	White	10	60.7619	Inpatient Facility	41	43	12.92	Past Smoker	Not Immunocompromised	Not Diagnosed	Not Diagnosed	Diagnosed	Not Diagnosed	Not Diagnosed	Not Diagnosed	Not Diagnosed	Not Diagnosed	Not Diagnosed	Not Diagnosed	Diagnosed	Not Diagnosed	4	TRUE				850	96	1
118_1	118	67	Male	Other Pneumonia	Asian	15.5	120.25	Deceased	1	1	12.46	Past Smoker	Not Immunocompromised	Not Diagnosed	Not Diagnosed	Diagnosed	Not Diagnosed	Diagnosed	Not Diagnosed	Diagnosed	Not Diagnosed	Not Diagnosed	Not Diagnosed	Not Diagnosed	Not Diagnosed	3	FALSE								21.2	2.1
6619_1	6619	76	Male	Other Pneumonia	White	21.25	124.8	Deceased	11	3	30.72	Never Smoker	Not Immunocompromised	Not Diagnosed	Not Diagnosed	Not Diagnosed	Diagnosed	Diagnosed	Not Diagnosed	Not Diagnosed	Not Diagnosed	Diagnosed	Diagnosed	Not Diagnosed	Not Diagnosed	4	FALSE	26.4							3.3	0.4
4631_1	4631	58	Male	Non-Pneumonia Control	White	7	52.2667	LTAC	49	43	46.5	Never Smoker	Not Immunocompromised	Not Diagnosed	Not Diagnosed	Not Diagnosed	Diagnosed	Diagnosed	Not Diagnosed	Diagnosed	Not Diagnosed	Not Diagnosed	Not Diagnosed	Not Diagnosed	Not Diagnosed	4	TRUE				52	51	1
970_1	970	66	Male	Non-Pneumonia Control	Black/African American	15	90.5	Home	0	0	21.5	Never Smoker	Not Immunocompromised	Not Diagnosed	Not Diagnosed	Diagnosed	Not Diagnosed	Diagnosed	Not Diagnosed	Not Diagnosed	Not Diagnosed	Not Diagnosed	Not Diagnosed	Diagnosed	Not Diagnosed	5	FALSE				448	38	2		5.4	0.5
2693_1	2693	67	Female	Other Pneumonia	Black/African American	12.8	86.8889	Inpatient Facility	2	4	27.73	Past Smoker	Immunocompromised	Not Diagnosed	Not Diagnosed	Not Diagnosed	Not Diagnosed	Not Diagnosed	Not Diagnosed	Not Diagnosed	Not Diagnosed	Not Diagnosed	Diagnosed	Not Diagnosed	Diagnosed	2	TRUE			1500	663	82	9		28.6	18.2
9060_1	9060	21	Male	Non-Pneumonia Control	Unknown or Not Reported	3	45.125	Inpatient Facility	5	2	16.56	Never Smoker	Not Immunocompromised	Not Diagnosed	Not Diagnosed	Not Diagnosed	Not Diagnosed	Not Diagnosed	Not Diagnosed	Not Diagnosed	Diagnosed	Not Diagnosed	Not Diagnosed	Not Diagnosed	Not Diagnosed	2	FALSE				161	3			18.8	0.6
9103_1	9103	81	Female	Other Pneumonia	Black/African American	4.66667	52	LTAC	2	1	39.7	Past Smoker	Not Immunocompromised	Not Diagnosed	Not Diagnosed	Diagnosed	Not Diagnosed	Diagnosed	Not Diagnosed	Diagnosed	Diagnosed	Not Diagnosed	Diagnosed	Not Diagnosed	Not Diagnosed	6	FALSE				414	72	6		5.5	1.1
9103_2	9103	81	Female	Other Pneumonia	Black/African American	4.66667	52	LTAC	15		39.7	Past Smoker	Not Immunocompromised	Not Diagnosed	Not Diagnosed	Diagnosed	Not Diagnosed	Diagnosed	Not Diagnosed	Diagnosed	Diagnosed	Not Diagnosed	Diagnosed	Not Diagnosed	Not Diagnosed	6	FALSE
3498_1	3498	26	Male	Other Pneumonia	Unknown or Not Reported	14.2045	75.2714	Deceased	0	31	23.16	Past Smoker	Immunocompromised	Not Diagnosed	Diagnosed	Not Diagnosed	Not Diagnosed	Not Diagnosed	Not Diagnosed	Not Diagnosed	Not Diagnosed	Not Diagnosed	Not Diagnosed	Not Diagnosed	Not Diagnosed	2	TRUE				38	3	7
3498_2	3498	26	Male	Other Pneumonia	Unknown or Not Reported	14.2045	75.2714	Deceased	36	67	23.16	Past Smoker	Immunocompromised	Not Diagnosed	Diagnosed	Not Diagnosed	Not Diagnosed	Not Diagnosed	Not Diagnosed	Not Diagnosed	Not Diagnosed	Not Diagnosed	Not Diagnosed	Not Diagnosed	Not Diagnosed	2	TRUE				51	64	4		4	0.1
6520_1	6520	80	Female	Other Pneumonia	White	16	118.833	Deceased	1	3	34.3	Never Smoker	Immunocompromised	Not Diagnosed	Diagnosed	Not Diagnosed	Not Diagnosed	Diagnosed	Not Diagnosed	Diagnosed	Not Diagnosed	Not Diagnosed	Not Diagnosed	Not Diagnosed	Not Diagnosed	9	TRUE				396	50	28		11	1.3
2157_1	2157	39	Male	Other Pneumonia	Unknown or Not Reported	18	101.8	Deceased	0	4	27.8	Never Smoker	Immunocompromised	Not Diagnosed	Not Diagnosed	Not Diagnosed	Not Diagnosed	Not Diagnosed	Not Diagnosed	Not Diagnosed	Not Diagnosed	Not Diagnosed	Not Diagnosed	Diagnosed	Not Diagnosed	5	TRUE		5772		2475	84	5		30.3	2.5
9883_1	9883	29	Female	Other Pneumonia	Unknown or Not Reported	10	58.1429	Home	1	1	70.25	Never Smoker	Not Immunocompromised	Not Diagnosed	Not Diagnosed	Not Diagnosed	Diagnosed	Diagnosed	Not Diagnosed	Diagnosed	Not Diagnosed	Not Diagnosed	Not Diagnosed	Not Diagnosed	Not Diagnosed	3	FALSE		885	180.2	1117	71	2		18.9	0.8
3232_1	3232	74	Male	Other Pneumonia	White	7.66667	55.7826	Deceased	0	7	17.47	Past Smoker	Immunocompromised	Not Diagnosed	Diagnosed	Not Diagnosed	Diagnosed	Diagnosed	Not Diagnosed	Not Diagnosed	Not Diagnosed	Not Diagnosed	Diagnosed	Diagnosed	Diagnosed	8	TRUE				256	66	7		0.7	0.2
3232_2	3232	74	Male	Other Pneumonia	White	7.66667	55.7826	Deceased	3	10	17.47	Past Smoker	Immunocompromised	Not Diagnosed	Diagnosed	Not Diagnosed	Diagnosed	Diagnosed	Not Diagnosed	Not Diagnosed	Not Diagnosed	Not Diagnosed	Diagnosed	Diagnosed	Diagnosed	8	TRUE				30	21	12		1.4	0.4
3232_3	3232	74	Male	Other Pneumonia	White	7.66667	55.7826	Deceased	7		17.47	Past Smoker	Immunocompromised	Not Diagnosed	Diagnosed	Not Diagnosed	Diagnosed	Diagnosed	Not Diagnosed	Not Diagnosed	Not Diagnosed	Not Diagnosed	Diagnosed	Diagnosed	Diagnosed	8	FALSE
2607_1	2607	74	Male	Other Pneumonia	White	11.1333	78.7949	Deceased	12	7	18.38	Never Smoker	Immunocompromised	Not Diagnosed	Diagnosed	Not Diagnosed	Diagnosed	Not Diagnosed	Not Diagnosed	Not Diagnosed	Not Diagnosed	Not Diagnosed	Not Diagnosed	Not Diagnosed	Not Diagnosed	3	FALSE		9282		154	7	8		0.1	0.6
2607_2	2607	74	Male	Other Pneumonia	White	11.1333	78.7949	Deceased	27	22	18.38	Never Smoker	Immunocompromised	Not Diagnosed	Diagnosed	Not Diagnosed	Diagnosed	Not Diagnosed	Not Diagnosed	Not Diagnosed	Not Diagnosed	Not Diagnosed	Not Diagnosed	Not Diagnosed	Not Diagnosed	3	FALSE		3998		237	23	4		0.5	0.2
2515_1	2515	30	Male	Other Pneumonia	White	10	63.6	Inpatient Facility	1	0	21.4	Never Smoker	Not Immunocompromised	Not Diagnosed	Not Diagnosed	Not Diagnosed	Not Diagnosed	Not Diagnosed	Not Diagnosed	Not Diagnosed	Not Diagnosed	Not Diagnosed	Not Diagnosed	Not Diagnosed	Not Diagnosed		TRUE				328	85			6.3	1
4883_1	4883	45	Male	Non-Pneumonia Control	White	4.5	50.1429	Home	0	2	23.69	Current Smoker	Immunocompromised	Not Diagnosed	Not Diagnosed	Not Diagnosed	Not Diagnosed	Not Diagnosed	Not Diagnosed	Not Diagnosed	Not Diagnosed	Not Diagnosed	Not Diagnosed	Not Diagnosed	Not Diagnosed	1	FALSE				263	39			21.1	2
5817_1	5817	43	Male	Other Pneumonia	White	7.5	38.7857	Home	5	2	34.41	Current Smoker	Not Immunocompromised	Not Diagnosed	Not Diagnosed	Not Diagnosed	Not Diagnosed	Not Diagnosed	Not Diagnosed	Not Diagnosed	Not Diagnosed	Not Diagnosed	Not Diagnosed	Not Diagnosed	Not Diagnosed		FALSE				11000	94	1		9.2	1.6
5817_2	5817	43	Male	Other Pneumonia	White	7.5	38.7857	Home	11	8	34.41	Current Smoker	Not Immunocompromised	Not Diagnosed	Not Diagnosed	Not Diagnosed	Not Diagnosed	Not Diagnosed	Not Diagnosed	Not Diagnosed	Not Diagnosed	Not Diagnosed	Not Diagnosed	Not Diagnosed	Not Diagnosed		FALSE				16	50	6
6820_1	6820	85	Female	Other Pneumonia	White	9.5	42.1429	LTAC	1	8	28.74	Never Smoker	Not Immunocompromised	Not Diagnosed	Diagnosed	Diagnosed	Not Diagnosed	Not Diagnosed	Not Diagnosed	Diagnosed	Not Diagnosed	Not Diagnosed	Not Diagnosed	Not Diagnosed	Not Diagnosed	9	FALSE				10750	99			5.2	0.3
6359_1	6359	66	Male	Other Pneumonia	White	11.1875	66.1667	Deceased	2	1	16.89	Current Smoker	Not Immunocompromised	Not Diagnosed	Not Diagnosed	Not Diagnosed	Diagnosed	Not Diagnosed	Not Diagnosed	Not Diagnosed	Not Diagnosed	Not Diagnosed	Not Diagnosed	Not Diagnosed	Not Diagnosed	4	FALSE		886		344	83	6		5.7	0.6
4359_1	4359	60	Male	Other Pneumonia	White	9.16667	59.44	Inpatient Facility	1	1	31.8	Past Smoker	Immunocompromised	Not Diagnosed	Not Diagnosed	Not Diagnosed	Diagnosed	Not Diagnosed	Not Diagnosed	Not Diagnosed	Not Diagnosed	Not Diagnosed	Diagnosed	Not Diagnosed	Not Diagnosed	3	TRUE		274		2600	89	3		10.3	0.5
4359_2	4359	60	Male	Other Pneumonia	White	9.16667	59.44	Inpatient Facility	4		31.8	Past Smoker	Immunocompromised	Not Diagnosed	Not Diagnosed	Not Diagnosed	Diagnosed	Not Diagnosed	Not Diagnosed	Not Diagnosed	Not Diagnosed	Not Diagnosed	Diagnosed	Not Diagnosed	Not Diagnosed	3	FALSE
4359_3	4359	60	Male	Other Pneumonia	White	9.16667	59.44	Inpatient Facility	8	8	31.8	Past Smoker	Immunocompromised	Not Diagnosed	Not Diagnosed	Not Diagnosed	Diagnosed	Not Diagnosed	Not Diagnosed	Not Diagnosed	Not Diagnosed	Not Diagnosed	Diagnosed	Not Diagnosed	Not Diagnosed	3	TRUE					91	4
4794_1	4794	65	Male	Other Pneumonia	White	11.6667	75.4286	Inpatient Facility	2	1	38.91	Never Smoker	Not Immunocompromised	Not Diagnosed	Not Diagnosed	Diagnosed	Not Diagnosed	Not Diagnosed	Not Diagnosed	Not Diagnosed	Not Diagnosed	Not Diagnosed	Diagnosed	Not Diagnosed	Not Diagnosed	2	FALSE	1.4	2047		12050	100			4.3	3.5
9449_1	9449	73	Male	Other Pneumonia	Black/African American	7	47.875	Inpatient Facility	1	1	22.44	Past Smoker	Not Immunocompromised	Not Diagnosed	Not Diagnosed	Diagnosed	Not Diagnosed	Not Diagnosed	Not Diagnosed	Not Diagnosed	Not Diagnosed	Not Diagnosed	Diagnosed	Not Diagnosed	Not Diagnosed	2	FALSE								3.8	1.3
9056_1	9056	58	Male	Other Pneumonia	White	4.75	42.1111	Inpatient Facility	0	3	22.24	Current Smoker	Not Immunocompromised	Not Diagnosed	Not Diagnosed	Diagnosed	Not Diagnosed	Diagnosed	Not Diagnosed	Not Diagnosed	Not Diagnosed	Diagnosed	Not Diagnosed	Not Diagnosed	Diagnosed	4	FALSE				212	81	7
5445_1	5445	68	Male	Other Pneumonia	Black/African American	6	38.6038	LTAC	10	11	35.27	Past Smoker	Not Immunocompromised	Not Diagnosed	Not Diagnosed	Not Diagnosed	Not Diagnosed	Not Diagnosed	Not Diagnosed	Not Diagnosed	Not Diagnosed	Not Diagnosed	Not Diagnosed	Not Diagnosed	Not Diagnosed		TRUE
5445_2	5445	68	Male	Other Pneumonia	Black/African American	6	38.6038	LTAC	14	15	35.27	Past Smoker	Not Immunocompromised	Not Diagnosed	Not Diagnosed	Not Diagnosed	Not Diagnosed	Not Diagnosed	Not Diagnosed	Not Diagnosed	Not Diagnosed	Not Diagnosed	Not Diagnosed	Not Diagnosed	Not Diagnosed		TRUE				13	89
5445_3	5445	68	Male	Other Pneumonia	Black/African American	6	38.6038	LTAC	33	34	35.27	Past Smoker	Not Immunocompromised	Not Diagnosed	Not Diagnosed	Not Diagnosed	Not Diagnosed	Not Diagnosed	Not Diagnosed	Not Diagnosed	Not Diagnosed	Not Diagnosed	Not Diagnosed	Not Diagnosed	Not Diagnosed		TRUE				122	97	1
5445_4	5445	68	Male	Other Pneumonia	Black/African American	6	38.6038	LTAC	41	42	35.27	Past Smoker	Not Immunocompromised	Not Diagnosed	Not Diagnosed	Not Diagnosed	Not Diagnosed	Not Diagnosed	Not Diagnosed	Not Diagnosed	Not Diagnosed	Not Diagnosed	Not Diagnosed	Not Diagnosed	Not Diagnosed		TRUE					92
8194_1	8194	58	Male	Other Viral Pneumonia	Black/African American	6.66667	45.7727	LTAC	6	2	30.75	Never Smoker	Not Immunocompromised	Not Diagnosed	Not Diagnosed	Not Diagnosed	Not Diagnosed	Diagnosed	Diagnosed	Diagnosed	Not Diagnosed	Not Diagnosed	Not Diagnosed	Not Diagnosed	Not Diagnosed	4	FALSE				1100	88	5		7.2	0.7
8194_2	8194	58	Male	Other Viral Pneumonia	Black/African American	6.66667	45.7727	LTAC	16	12	30.75	Never Smoker	Not Immunocompromised	Not Diagnosed	Not Diagnosed	Not Diagnosed	Not Diagnosed	Diagnosed	Diagnosed	Diagnosed	Not Diagnosed	Not Diagnosed	Not Diagnosed	Not Diagnosed	Not Diagnosed	4	TRUE				1150	77	2		12	0.7
9039_1	9039	39	Male	Other Pneumonia	Black/African American	10	71.7143	Home	7	3	36.88	Current Smoker	Not Immunocompromised	Not Diagnosed	Not Diagnosed	Not Diagnosed	Diagnosed	Not Diagnosed	Not Diagnosed	Not Diagnosed	Not Diagnosed	Not Diagnosed	Not Diagnosed	Not Diagnosed	Not Diagnosed	1	TRUE				163	81	1
3543_1	3543	64	Male	Other Viral Pneumonia	White	9.27273	69.35	Deceased	2	1	26.51	Current Smoker	Immunocompromised	Not Diagnosed	Not Diagnosed	Not Diagnosed	Not Diagnosed	Not Diagnosed	Not Diagnosed	Not Diagnosed	Not Diagnosed	Not Diagnosed	Not Diagnosed	Not Diagnosed	Diagnosed	1	FALSE		3315		259	95
2135_1	2135	81	Male	Non-Pneumonia Control	White	12.7143	78.5789	Deceased	7	14	28.55	Past Smoker	Not Immunocompromised	Not Diagnosed	Diagnosed	Not Diagnosed	Diagnosed	Not Diagnosed	Not Diagnosed	Not Diagnosed	Not Diagnosed	Not Diagnosed	Diagnosed	Diagnosed	Not Diagnosed	6	TRUE		4635		169	91	5		31.6	1.5
2504_1	2504	73	Male	Other Pneumonia	Black/African American	12	53.2857	Inpatient Facility	0	0	22.44	Past Smoker	Not Immunocompromised	Not Diagnosed	Not Diagnosed	Diagnosed	Not Diagnosed	Not Diagnosed	Not Diagnosed	Not Diagnosed	Not Diagnosed	Not Diagnosed	Diagnosed	Not Diagnosed	Not Diagnosed	2	FALSE								11.4	1.4
4801_1	4801	40	Male	Other Pneumonia	Black/African American	8	66.3333	Home	1	0	32.37	Current Smoker	Not Immunocompromised	Not Diagnosed	Not Diagnosed	Not Diagnosed	Diagnosed	Diagnosed	Not Diagnosed	Not Diagnosed	Not Diagnosed	Not Diagnosed	Diagnosed	Diagnosed	Not Diagnosed	5	FALSE				768	56	10		18.2	0.8
7702_1	7702	65	Female	Non-Pneumonia Control	Asian	9.33333	56.6	Home	1	0	45.79	Never Smoker	Not Immunocompromised	Not Diagnosed	Not Diagnosed	Not Diagnosed	Not Diagnosed	Diagnosed	Not Diagnosed	Diagnosed	Not Diagnosed	Diagnosed	Not Diagnosed	Diagnosed	Not Diagnosed	6	FALSE	2.8
1350_1	1350	85	Male	Other Viral Pneumonia	White	#NUM!	23.75	Inpatient Facility	8	1	30.05	Never Smoker	Not Immunocompromised	Not Diagnosed	Not Diagnosed	Not Diagnosed	Not Diagnosed	Not Diagnosed	Diagnosed	Diagnosed	Not Diagnosed	Not Diagnosed	Not Diagnosed	Not Diagnosed	Not Diagnosed	2	FALSE				278	88	2		6.2	2.3
2040_1	2040	52	Male	Other Viral Pneumonia	White	9	57.8519	Home	3	2	24.92	Never Smoker	Not Immunocompromised	Not Diagnosed	Not Diagnosed	Not Diagnosed	Not Diagnosed	Not Diagnosed	Not Diagnosed	Diagnosed	Not Diagnosed	Not Diagnosed	Not Diagnosed	Not Diagnosed	Not Diagnosed	4	FALSE				168	89	1		27.1	2
1352_1	1352	58	Female	Other Viral Pneumonia	White	7.71429	81.8333	Inpatient Facility	16	7	41.18	Never Smoker	Not Immunocompromised	Not Diagnosed	Diagnosed	Not Diagnosed	Diagnosed	Not Diagnosed	Not Diagnosed	Diagnosed	Not Diagnosed	Not Diagnosed	Not Diagnosed	Not Diagnosed	Not Diagnosed	9	TRUE				57	2	1		6.3	1.6
5840_1	5840	64	Male	Other Pneumonia	Black/African American	6.2	49.5833	LTAC	5	0	20.66	Past Smoker	Not Immunocompromised	Not Diagnosed	Not Diagnosed	Not Diagnosed	Not Diagnosed	Not Diagnosed	Not Diagnosed	Not Diagnosed	Diagnosed	Not Diagnosed	Not Diagnosed	Not Diagnosed	Not Diagnosed	3	FALSE	24.5		454.3	16750	89			18	1.4
5840_2	5840	64	Male	Other Pneumonia	Black/African American	6.2	49.5833	LTAC	9	4	20.66	Past Smoker	Not Immunocompromised	Not Diagnosed	Not Diagnosed	Not Diagnosed	Not Diagnosed	Not Diagnosed	Not Diagnosed	Not Diagnosed	Diagnosed	Not Diagnosed	Not Diagnosed	Not Diagnosed	Not Diagnosed	3	FALSE			454.3	2919	93	2		18.3	1.8
4480_1	4480	57	Female	Other Pneumonia	White	15.6111	116.833	Deceased	8	9	30.64	Never Smoker	Immunocompromised	Not Diagnosed	Diagnosed	Not Diagnosed	Not Diagnosed	Not Diagnosed	Not Diagnosed	Not Diagnosed	Not Diagnosed	Not Diagnosed	Not Diagnosed	Not Diagnosed	Not Diagnosed	2	TRUE		1035		389	68	1			0
4480_2	4480	57	Female	Other Pneumonia	White	15.6111	116.833	Deceased	16	17	30.64	Never Smoker	Immunocompromised	Not Diagnosed	Diagnosed	Not Diagnosed	Not Diagnosed	Not Diagnosed	Not Diagnosed	Not Diagnosed	Not Diagnosed	Not Diagnosed	Not Diagnosed	Not Diagnosed	Not Diagnosed	2	TRUE		15583
3752_1	3752	60	Female	Non-Pneumonia Control	White	#NUM!	71.6923	Home	15	10	25.15	Past Smoker	Immunocompromised	Not Diagnosed	Diagnosed	Diagnosed	Diagnosed	Not Diagnosed	Not Diagnosed	Not Diagnosed	Not Diagnosed	Not Diagnosed	Not Diagnosed	Diagnosed	Diagnosed	11	TRUE				310	50
8954_1	8954	72	Male	Other Pneumonia	White	8.09091	51.2105	Inpatient Facility	11	29	30.05	Never Smoker	Immunocompromised	Not Diagnosed	Not Diagnosed	Diagnosed	Diagnosed	Diagnosed	Not Diagnosed	Diagnosed	Not Diagnosed	Not Diagnosed	Diagnosed	Diagnosed	Diagnosed	10	TRUE				8450	99			10	2.3
8954_2	8954	72	Male	Other Pneumonia	White	8.09091	51.2105	Inpatient Facility	27	45	30.05	Never Smoker	Immunocompromised	Not Diagnosed	Not Diagnosed	Diagnosed	Diagnosed	Diagnosed	Not Diagnosed	Diagnosed	Not Diagnosed	Not Diagnosed	Diagnosed	Diagnosed	Diagnosed	10	TRUE					100
86_1	86	75	Male	Other Viral Pneumonia	White	9.09091	80.9333	Deceased	18	5	29.97	Never Smoker	Not Immunocompromised	Not Diagnosed	Not Diagnosed	Not Diagnosed	Not Diagnosed	Not Diagnosed	Not Diagnosed	Not Diagnosed	Not Diagnosed	Not Diagnosed	Not Diagnosed	Not Diagnosed	Not Diagnosed		FALSE		2963			96	1
582_1	582	34	Male	Other Viral Pneumonia	White	12.5455	75.4848	Inpatient Facility	3	13	26.81	Past Smoker	Immunocompromised	Not Diagnosed	Diagnosed	Diagnosed	Not Diagnosed	Not Diagnosed	Not Diagnosed	Not Diagnosed	Not Diagnosed	Not Diagnosed	Not Diagnosed	Not Diagnosed	Not Diagnosed	3	TRUE		9103		140	73	4		7.5	0.2
582_2	582	34	Male	Other Viral Pneumonia	White	12.5455	75.4848	Inpatient Facility	21	31	26.81	Past Smoker	Immunocompromised	Not Diagnosed	Diagnosed	Diagnosed	Not Diagnosed	Not Diagnosed	Not Diagnosed	Not Diagnosed	Not Diagnosed	Not Diagnosed	Not Diagnosed	Not Diagnosed	Not Diagnosed	3	TRUE		8664		443	81			24.9	1.4
6680_1	6680	74	Male	Other Pneumonia	Black/African American	9.5	56.8	Home	2	1	22.44	Past Smoker	Not Immunocompromised	Not Diagnosed	Not Diagnosed	Diagnosed	Not Diagnosed	Not Diagnosed	Not Diagnosed	Not Diagnosed	Not Diagnosed	Not Diagnosed	Diagnosed	Not Diagnosed	Not Diagnosed	2	FALSE				5575	99			9.4	1.4
5034_1	5034	44	Male	Other Pneumonia	White	#NUM!	74	Home	0	0	21.37	Never Smoker	Not Immunocompromised	Not Diagnosed	Diagnosed	Not Diagnosed	Diagnosed	Not Diagnosed	Not Diagnosed	Not Diagnosed	Not Diagnosed	Not Diagnosed	Not Diagnosed	Not Diagnosed	Not Diagnosed	3	FALSE				231	70	13		7.2	1.8
9168_1	9168	73	Male	Other Pneumonia	White	11	70.1	Deceased	0	9	28.51	Past Smoker	Immunocompromised	Not Diagnosed	Diagnosed	Diagnosed	Diagnosed	Diagnosed	Not Diagnosed	Not Diagnosed	Not Diagnosed	Not Diagnosed	Not Diagnosed	Diagnosed	Not Diagnosed	8	FALSE					93	2		15.4	0.5
6024_1	6024	57	Male	Other Viral Pneumonia	White	10.6154	64.2	LTAC	63	28	18.18	Past Smoker	Not Immunocompromised	Not Diagnosed	Not Diagnosed	Not Diagnosed	Not Diagnosed	Not Diagnosed	Not Diagnosed	Not Diagnosed	Not Diagnosed	Not Diagnosed	Not Diagnosed	Not Diagnosed	Not Diagnosed		TRUE				189	74	8
7579_1	7579	53	Male	Non-Pneumonia Control	White	12.9545	95.3846	Home	12	9	33.83	Never Smoker	Immunocompromised	Not Diagnosed	Diagnosed	Diagnosed	Not Diagnosed	Not Diagnosed	Not Diagnosed	Not Diagnosed	Not Diagnosed	Not Diagnosed	Diagnosed	Not Diagnosed	Not Diagnosed	4	FALSE		54085		2	0	4
1899_1	1899	66	Female	Other Viral Pneumonia	White	8.75	66.7	Inpatient Facility	2	3	27.97	Current Smoker	Not Immunocompromised	Not Diagnosed	Not Diagnosed	Not Diagnosed	Diagnosed	Not Diagnosed	Not Diagnosed	Diagnosed	Not Diagnosed	Not Diagnosed	Not Diagnosed	Diagnosed	Not Diagnosed	4	FALSE		3213		5000	93	1		11.6	1.5
2100_1	2100	22	Male	Other Pneumonia	White	#NUM!	23	Home	#NUM!	1	26.63	Never Smoker	Not Immunocompromised	Not Diagnosed	Not Diagnosed	Not Diagnosed	Not Diagnosed	Not Diagnosed	Not Diagnosed	Not Diagnosed	Diagnosed	Not Diagnosed	Not Diagnosed	Not Diagnosed	Not Diagnosed	2	FALSE				3	50	6		5	2.8
914_1	914	85	Male	Non-Pneumonia Control	White	7	51	Inpatient Facility	1	1	23.59	Past Smoker	Not Immunocompromised	Not Diagnosed	Not Diagnosed	Not Diagnosed	Not Diagnosed	Not Diagnosed	Not Diagnosed	Not Diagnosed	Not Diagnosed	Not Diagnosed	Not Diagnosed	Not Diagnosed	Not Diagnosed		FALSE	1.2			855	97			7.6	1.9
7013_1	7013	54	Male	Other Pneumonia	Black/African American	#NUM!	25.6667	Inpatient Facility	#NUM!	2	20.09	Never Smoker	Not Immunocompromised	Not Diagnosed	Not Diagnosed	Not Diagnosed	Diagnosed	Not Diagnosed	Not Diagnosed	Not Diagnosed	Diagnosed	Not Diagnosed	Not Diagnosed	Not Diagnosed	Not Diagnosed	3	FALSE	12.4			310	51	2		11.4	1.9
8422_1	8422	66	Male	Non-Pneumonia Control	Black/African American	#NUM!	78.3333	Deceased	6	3	24.73	Current Smoker	Not Immunocompromised	Not Diagnosed	Not Diagnosed	Not Diagnosed	Not Diagnosed	Diagnosed	Not Diagnosed	Not Diagnosed	Not Diagnosed	Not Diagnosed	Not Diagnosed	Diagnosed	Not Diagnosed	3	FALSE				7800	88	3
954_1	954	70	Male	Other Viral Pneumonia	White	7.5	67.4545	Deceased	7	9	33.53	Past Smoker	Not Immunocompromised	Not Diagnosed	Not Diagnosed	Not Diagnosed	Diagnosed	Not Diagnosed	Not Diagnosed	Not Diagnosed	Not Diagnosed	Not Diagnosed	Not Diagnosed	Not Diagnosed	Not Diagnosed	1	TRUE					67	5
2888_1	2888	58	Female	Other Viral Pneumonia	Black/African American	15.0526	101.19	Deceased	22	11	47.17	Past Smoker	Not Immunocompromised	Not Diagnosed	Not Diagnosed	Not Diagnosed	Not Diagnosed	Not Diagnosed	Not Diagnosed	Not Diagnosed	Not Diagnosed	Not Diagnosed	Not Diagnosed	Not Diagnosed	Not Diagnosed	1	TRUE		4000	1222.6	763	92	6		15.5	2.6
2888_2	2888	59	Female	Other Viral Pneumonia	Black/African American	15.0526	101.19	Deceased	28	17	47.17	Past Smoker	Not Immunocompromised	Not Diagnosed	Not Diagnosed	Not Diagnosed	Not Diagnosed	Not Diagnosed	Not Diagnosed	Not Diagnosed	Not Diagnosed	Not Diagnosed	Not Diagnosed	Not Diagnosed	Not Diagnosed	1	TRUE				206	29	4		31.2	10.4
1270_1	1270	66	Male	Other Pneumonia	Unknown or Not Reported	11	59.0833	Home	1	1	23.32	Never Smoker	Not Immunocompromised	Not Diagnosed	Not Diagnosed	Diagnosed	Not Diagnosed	Diagnosed	Not Diagnosed	Not Diagnosed	Not Diagnosed	Not Diagnosed	Diagnosed	Not Diagnosed	Not Diagnosed	4	FALSE				1425	83	1		9.5	0.8
3670_1	3670	47	Male	Non-Pneumonia Control	White	8.07143	44.6296	Inpatient Facility	4	1	28.15	Current Smoker	Not Immunocompromised	Not Diagnosed	Not Diagnosed	Not Diagnosed	Not Diagnosed	Diagnosed	Not Diagnosed	Diagnosed	Not Diagnosed	Diagnosed	Not Diagnosed	Not Diagnosed	Not Diagnosed	3	FALSE				102	25	6
4985_1	4985	59	Female	Non-Pneumonia Control	White	9.66667	103.333	Deceased	3	1	21.88	Current Smoker	Not Immunocompromised	Not Diagnosed	Not Diagnosed	Not Diagnosed	Not Diagnosed	Not Diagnosed	Not Diagnosed	Not Diagnosed	Not Diagnosed	Not Diagnosed	Not Diagnosed	Not Diagnosed	Not Diagnosed		FALSE					75	6		21.8	1
5660_1	5660	70	Female	Other Pneumonia	Black/African American	12.3	90.0652	Deceased	2	1	20.16	Never Smoker	Not Immunocompromised	Not Diagnosed	Not Diagnosed	Not Diagnosed	Not Diagnosed	Diagnosed	Not Diagnosed	Diagnosed	Not Diagnosed	Diagnosed	Not Diagnosed	Diagnosed	Not Diagnosed	6	FALSE				174	64	6		24.5	0.5
5660_2	5660	70	Female	Other Pneumonia	Black/African American	12.3	90.0652	Deceased	9	8	20.16	Never Smoker	Not Immunocompromised	Not Diagnosed	Not Diagnosed	Not Diagnosed	Not Diagnosed	Diagnosed	Not Diagnosed	Diagnosed	Not Diagnosed	Diagnosed	Not Diagnosed	Diagnosed	Not Diagnosed	6	TRUE		3460	3548.1	67	49	2		14.4	0.2
5660_3	5660	70	Female	Other Pneumonia	Black/African American	12.3	90.0652	Deceased	16	15	20.16	Never Smoker	Not Immunocompromised	Not Diagnosed	Not Diagnosed	Not Diagnosed	Not Diagnosed	Diagnosed	Not Diagnosed	Diagnosed	Not Diagnosed	Diagnosed	Not Diagnosed	Diagnosed	Not Diagnosed	6	TRUE		2826		945	79	1		16.6	0.5
5660_4	5660	70	Female	Other Pneumonia	Black/African American	12.3	90.0652	Deceased	38	37	20.16	Never Smoker	Not Immunocompromised	Not Diagnosed	Not Diagnosed	Not Diagnosed	Not Diagnosed	Diagnosed	Not Diagnosed	Diagnosed	Not Diagnosed	Diagnosed	Not Diagnosed	Diagnosed	Not Diagnosed	6	TRUE				116	83	2
6552_1	6552	50	Female	Other Pneumonia	White	17.9655	82.087	Deceased	3	4	22.86	Current Smoker	Not Immunocompromised	Not Diagnosed	Not Diagnosed	Not Diagnosed	Not Diagnosed	Not Diagnosed	Not Diagnosed	Not Diagnosed	Not Diagnosed	Not Diagnosed	Not Diagnosed	Not Diagnosed	Not Diagnosed	1	FALSE		1176		211	78	7		15.6	0.5
6552_2	6552	50	Female	Other Pneumonia	White	17.9655	82.087	Deceased	7	8	22.86	Current Smoker	Not Immunocompromised	Not Diagnosed	Not Diagnosed	Not Diagnosed	Not Diagnosed	Not Diagnosed	Not Diagnosed	Not Diagnosed	Not Diagnosed	Not Diagnosed	Not Diagnosed	Not Diagnosed	Not Diagnosed	1	TRUE				41	7	33		27.5	1.2
1998_1	1998	57	Female	Other Pneumonia	Black/African American	#NUM!	34.75	Home	4	2	16.88	Current Smoker	Immunocompromised	Not Diagnosed	Not Diagnosed	Diagnosed	Diagnosed	Diagnosed	Not Diagnosed	Not Diagnosed	Diagnosed	Diagnosed	Diagnosed	Not Diagnosed	Diagnosed	10	TRUE			33.3		94	2		1.1	0.7
2588_1	2588	82	Female	Other Pneumonia	Black/African American	8.83333	56.7	Inpatient Facility	1	1	21.72	Past Smoker	Not Immunocompromised	Not Diagnosed	Diagnosed	Not Diagnosed	Diagnosed	Diagnosed	Not Diagnosed	Not Diagnosed	Not Diagnosed	Not Diagnosed	Diagnosed	Diagnosed	Not Diagnosed	8	TRUE				3917	73	5		4	2.3
2588_2	2588	82	Female	Other Pneumonia	Black/African American	8.83333	56.7	Inpatient Facility	4	4	21.72	Past Smoker	Not Immunocompromised	Not Diagnosed	Diagnosed	Not Diagnosed	Diagnosed	Diagnosed	Not Diagnosed	Not Diagnosed	Not Diagnosed	Not Diagnosed	Diagnosed	Diagnosed	Not Diagnosed	8	TRUE				3300	98	2		8.1	0.7
393_1	393	76	Male	Other Pneumonia	White	11.8333	62.8889	Home	5	4	31.63	Past Smoker	Immunocompromised	Not Diagnosed	Diagnosed	Not Diagnosed	Diagnosed	Diagnosed	Not Diagnosed	Diagnosed	Not Diagnosed	Not Diagnosed	Not Diagnosed	Diagnosed	Not Diagnosed	14	FALSE				5625	86	4
9969_1	9969	67	Male	Other Pneumonia	White	13	74.5652	Deceased	1	20	23.85	Never Smoker	Immunocompromised	Not Diagnosed	Diagnosed	Not Diagnosed	Not Diagnosed	Not Diagnosed	Not Diagnosed	Diagnosed	Not Diagnosed	Not Diagnosed	Not Diagnosed	Diagnosed	Not Diagnosed	6	TRUE		1042		8	82	1	9.5	7.9	2.8
9969_2	9969	67	Male	Other Pneumonia	White	13	74.5652	Deceased	23	42	23.85	Never Smoker	Immunocompromised	Not Diagnosed	Diagnosed	Not Diagnosed	Not Diagnosed	Not Diagnosed	Not Diagnosed	Diagnosed	Not Diagnosed	Not Diagnosed	Not Diagnosed	Diagnosed	Not Diagnosed	6	TRUE				21	5	8	28.1	18.1	0.4
2270_1	2270	69	Female	Other Pneumonia	White	10.5	59.5	Inpatient Facility	15	7	34.89	Past Smoker	Not Immunocompromised	Not Diagnosed	Not Diagnosed	Not Diagnosed	Not Diagnosed	Not Diagnosed	Not Diagnosed	Not Diagnosed	Not Diagnosed	Diagnosed	Not Diagnosed	Not Diagnosed	Not Diagnosed	1	TRUE				4381	84	6
6811_1	6811	58	Male	Non-Pneumonia Control	White	13.75	59.6429	Inpatient Facility	4	5	23.97	Never Smoker	Not Immunocompromised	Not Diagnosed	Diagnosed	Not Diagnosed	Diagnosed	Diagnosed	Not Diagnosed	Diagnosed	Not Diagnosed	Diagnosed	Diagnosed	Diagnosed	Not Diagnosed	10	TRUE	48.3	3447		261	0	1		13.4	0.3
3778_1	3778	37	Male	Other Pneumonia	White	11	62.1111	Inpatient Facility	0	2	32	Current Smoker	Not Immunocompromised	Not Diagnosed	Not Diagnosed	Not Diagnosed	Not Diagnosed	Not Diagnosed	Not Diagnosed	Not Diagnosed	Not Diagnosed	Not Diagnosed	Not Diagnosed	Not Diagnosed	Not Diagnosed		TRUE	25.6			433	74	9		9	0.6
4049_1	4049	69	Female	Non-Pneumonia Control	Unknown or Not Reported	15.5	100.714	Deceased	4	16	40	Never Smoker	Immunocompromised	Not Diagnosed	Diagnosed	Not Diagnosed	Not Diagnosed	Not Diagnosed	Not Diagnosed	Diagnosed	Not Diagnosed	Not Diagnosed	Not Diagnosed	Diagnosed	Not Diagnosed	10	TRUE		187		76	2	3		0.6	0
4263_1	4263	37	Female	Other Pneumonia	White	14.4615	82.0455	Deceased	4	21	33.17	Past Smoker	Not Immunocompromised	Not Diagnosed	Diagnosed	Not Diagnosed	Not Diagnosed	Not Diagnosed	Not Diagnosed	Diagnosed	Not Diagnosed	Not Diagnosed	Not Diagnosed	Not Diagnosed	Not Diagnosed	9	TRUE		8675		494	65	2		9.2	0.1
7888_1	7888	67	Male	Non-Pneumonia Control	White	10.4444	79.7647	Deceased	10	10	42.14	Never Smoker	Not Immunocompromised	Not Diagnosed	Not Diagnosed	Not Diagnosed	Not Diagnosed	Diagnosed	Not Diagnosed	Not Diagnosed	Not Diagnosed	Not Diagnosed	Not Diagnosed	Diagnosed	Not Diagnosed	7	TRUE				26	33
2562_1	2562	46	Male	Other Pneumonia	White	9	41.6667	Inpatient Facility	5	1	29.95	Never Smoker	Not Immunocompromised	Not Diagnosed	Not Diagnosed	Not Diagnosed	Not Diagnosed	Not Diagnosed	Not Diagnosed	Not Diagnosed	Not Diagnosed	Not Diagnosed	Not Diagnosed	Not Diagnosed	Not Diagnosed		FALSE				467	66	4
3298_1	3298	59	Male	Other Pneumonia	White	#NUM!	74.3333	Deceased	30	1	23.92	Past Smoker	Immunocompromised	Not Diagnosed	Diagnosed	Not Diagnosed	Not Diagnosed	Not Diagnosed	Not Diagnosed	Not Diagnosed	Not Diagnosed	Not Diagnosed	Not Diagnosed	Not Diagnosed	Not Diagnosed	6	TRUE			1187.9	678	93			13.5	1
5446_1	5446	88	Male	Other Viral Pneumonia	Black/African American	11.6667	51.0769	Home	0	1	20.92	Never Smoker	Not Immunocompromised	Not Diagnosed	Not Diagnosed	Diagnosed	Not Diagnosed	Not Diagnosed	Diagnosed	Diagnosed	Not Diagnosed	Not Diagnosed	Diagnosed	Not Diagnosed	Not Diagnosed	5	TRUE				24500	90	1		1.6	0.3
8965_1	8965	69	Female	Other Pneumonia	Black/African American	12.4091	74.0417	Deceased	23	13	34.61	Never Smoker	Not Immunocompromised	Not Diagnosed	Diagnosed	Not Diagnosed	Diagnosed	Not Diagnosed	Not Diagnosed	Diagnosed	Not Diagnosed	Not Diagnosed	Not Diagnosed	Not Diagnosed	Not Diagnosed	10	TRUE		426			99	1		17.7	2.7
3363_1	3363	77	Female	Other Viral Pneumonia	Asian	9	53.4	Home	1	0	26.05	Never Smoker	Immunocompromised	Not Diagnosed	Diagnosed	Not Diagnosed	Not Diagnosed	Not Diagnosed	Not Diagnosed	Diagnosed	Not Diagnosed	Not Diagnosed	Not Diagnosed	Diagnosed	Not Diagnosed	9	FALSE				4150	90	2		21.2	0.5
9871_1	9871	59	Female	Other Pneumonia	Black/African American	6	65.3	Inpatient Facility	14	7	31.04	Current Smoker	Immunocompromised	Diagnosed	Not Diagnosed	Not Diagnosed	Diagnosed	Diagnosed	Not Diagnosed	Not Diagnosed	Not Diagnosed	Not Diagnosed	Not Diagnosed	Not Diagnosed	Not Diagnosed	9	TRUE				326	17	1		12.3	5.4
9871_2	9871	59	Female	Other Pneumonia	Black/African American	6	65.3	Inpatient Facility	16	9	31.04	Current Smoker	Immunocompromised	Diagnosed	Not Diagnosed	Not Diagnosed	Diagnosed	Diagnosed	Not Diagnosed	Not Diagnosed	Not Diagnosed	Not Diagnosed	Not Diagnosed	Not Diagnosed	Not Diagnosed	9	TRUE				568	46	13		12.3	5.4
7027_1	7027	34	Female	Other Pneumonia	Unknown or Not Reported	15.25	71.9333	Inpatient Facility	2	11	40.99	Never Smoker	Not Immunocompromised	Not Diagnosed	Diagnosed	Not Diagnosed	Diagnosed	Not Diagnosed	Not Diagnosed	Not Diagnosed	Not Diagnosed	Not Diagnosed	Not Diagnosed	Diagnosed	Not Diagnosed	6	TRUE		6873		153	16	6		48.3	3.9
6408_1	6408	48	Male	Other Pneumonia	White	9.33333	57.25	Home	4	1	27.01	Never Smoker	Not Immunocompromised	Not Diagnosed	Not Diagnosed	Not Diagnosed	Not Diagnosed	Diagnosed	Not Diagnosed	Not Diagnosed	Not Diagnosed	Diagnosed	Not Diagnosed	Not Diagnosed	Not Diagnosed	3	FALSE				3450	100			4.8	0.7
6640_1	6640	58	Female	Other Pneumonia	White	8.33333	62.1667	Home	1	0	21.01	Current Smoker	Not Immunocompromised	Not Diagnosed	Diagnosed	Diagnosed	Diagnosed	Diagnosed	Not Diagnosed	Diagnosed	Not Diagnosed	Not Diagnosed	Diagnosed	Not Diagnosed	Not Diagnosed	7	FALSE				385	62	5		16.2	1.8
9897_1	9897	43	Female	Other Pneumonia	White	14.6429	74.7143	Deceased	12	13	25.34	Current Smoker	Not Immunocompromised	Not Diagnosed	Not Diagnosed	Not Diagnosed	Diagnosed	Not Diagnosed	Not Diagnosed	Not Diagnosed	Not Diagnosed	Diagnosed	Not Diagnosed	Not Diagnosed	Not Diagnosed	3	FALSE				440	66	2
262_1	262	71	Male	Other Viral Pneumonia	White	7.75	57.7391	LTAC	20	15	33.14	Past Smoker	Immunocompromised	Not Diagnosed	Diagnosed	Not Diagnosed	Diagnosed	Not Diagnosed	Not Diagnosed	Not Diagnosed	Not Diagnosed	Not Diagnosed	Not Diagnosed	Diagnosed	Not Diagnosed	5	TRUE				351	76	3		1.2	3.8
7642_1	7642	53	Male	Other Pneumonia	White	10.2857	94	LTAC	7	3	25.89	Past Smoker	Not Immunocompromised	Not Diagnosed	Not Diagnosed	Not Diagnosed	Diagnosed	Diagnosed	Not Diagnosed	Diagnosed	Diagnosed	Not Diagnosed	Diagnosed	Diagnosed	Not Diagnosed	10	FALSE					81	4
4944_1	4944	79	Male	Other Pneumonia	White	11	71.3333	Home	0	1	19.94	Never Smoker	Immunocompromised	Not Diagnosed	Diagnosed	Not Diagnosed	Not Diagnosed	Diagnosed	Not Diagnosed	Not Diagnosed	Not Diagnosed	Diagnosed	Diagnosed	Diagnosed	Not Diagnosed	14	FALSE			1442.9	211	69	3		4.4	0.5
6388_1	6388	42	Male	Non-Pneumonia Control	Black/African American	14.5	109.75	Deceased	1	5	23.66	Past Smoker	Immunocompromised	Not Diagnosed	Diagnosed	Not Diagnosed	Not Diagnosed	Not Diagnosed	Not Diagnosed	Diagnosed	Not Diagnosed	Not Diagnosed	Not Diagnosed	Diagnosed	Not Diagnosed	11	FALSE				23	3	12		32.3	0.4
3003_1	3003	62	Male	Other Pneumonia	White	8.66667	52.75	Home	5	2	30.85	Never Smoker	Not Immunocompromised	Not Diagnosed	Not Diagnosed	Not Diagnosed	Not Diagnosed	Not Diagnosed	Not Diagnosed	Not Diagnosed	Not Diagnosed	Not Diagnosed	Not Diagnosed	Not Diagnosed	Not Diagnosed		FALSE				9500	97	1		6.2	0.5
4668_1	4668	62	Male	Other Pneumonia	Black/African American	4	40.5455	Home	5	4	16.29	Past Smoker	Not Immunocompromised	Not Diagnosed	Not Diagnosed	Not Diagnosed	Diagnosed	Not Diagnosed	Not Diagnosed	Not Diagnosed	Diagnosed	Not Diagnosed	Not Diagnosed	Diagnosed	Not Diagnosed	6	FALSE			277.9		92	8		3.1	0.7
1500_1	1500	48	Female	Other Viral Pneumonia	Black/African American	12.7778	92.1739	Deceased	3	12	30.84	Current Smoker	Immunocompromised	Not Diagnosed	Diagnosed	Diagnosed	Diagnosed	Diagnosed	Not Diagnosed	Diagnosed	Not Diagnosed	Not Diagnosed	Not Diagnosed	Diagnosed	Not Diagnosed	10	TRUE				1050	72	2
3247_1	3247	35	Female	Other Pneumonia	White	17.4444	55.9565	Deceased	7	9	34.23	Past Smoker	Not Immunocompromised	Not Diagnosed	Not Diagnosed	Not Diagnosed	Not Diagnosed	Not Diagnosed	Not Diagnosed	Not Diagnosed	Not Diagnosed	Not Diagnosed	Not Diagnosed	Not Diagnosed	Not Diagnosed		TRUE		2958		209	41	5		8.1	0.6
6602_1	6602	65	Female	Other Pneumonia	White	7	47.6667	Inpatient Facility	1	4	22.44	Past Smoker	Not Immunocompromised	Not Diagnosed	Not Diagnosed	Not Diagnosed	Not Diagnosed	Not Diagnosed	Not Diagnosed	Diagnosed	Not Diagnosed	Diagnosed	Not Diagnosed	Not Diagnosed	Not Diagnosed	2	TRUE		489		61	87	2		19.9	0.2
6565_1	6565	62	Male	Other Pneumonia	Black/African American	#NUM!	42.5789	Inpatient Facility	11	10	29.45	Never Smoker	Not Immunocompromised	Not Diagnosed	Diagnosed	Not Diagnosed	Diagnosed	Diagnosed	Not Diagnosed	Diagnosed	Diagnosed	Not Diagnosed	Diagnosed	Not Diagnosed	Not Diagnosed	9	TRUE				2100	94
1783_1	1783	81	Male	Other Pneumonia	Unknown or Not Reported	14	59.6	Inpatient Facility	1	0	26.58	Never Smoker	Not Immunocompromised	Not Diagnosed	Not Diagnosed	Not Diagnosed	Not Diagnosed	Diagnosed	Diagnosed	Diagnosed	Not Diagnosed	Not Diagnosed	Not Diagnosed	Diagnosed	Not Diagnosed	7	FALSE				7875	93			8.1	4.1
4589_1	4589	70	Male	Other Pneumonia	White	10	82.9091	Deceased	2	1	25.52	Never Smoker	Not Immunocompromised	Not Diagnosed	Not Diagnosed	Not Diagnosed	Not Diagnosed	Not Diagnosed	Not Diagnosed	Not Diagnosed	Not Diagnosed	Not Diagnosed	Not Diagnosed	Not Diagnosed	Not Diagnosed		FALSE		1129		3213	91	1		10.6	0.2
4589_2	4589	70	Male	Other Pneumonia	White	10	82.9091	Deceased	6	5	25.52	Never Smoker	Not Immunocompromised	Not Diagnosed	Not Diagnosed	Not Diagnosed	Not Diagnosed	Not Diagnosed	Not Diagnosed	Not Diagnosed	Not Diagnosed	Not Diagnosed	Not Diagnosed	Not Diagnosed	Not Diagnosed		FALSE		1129		146	94	1		6.5	0.6
4589_3	4589	70	Male	Other Pneumonia	White	10	82.9091	Deceased	9	8	25.52	Never Smoker	Not Immunocompromised	Not Diagnosed	Not Diagnosed	Not Diagnosed	Not Diagnosed	Not Diagnosed	Not Diagnosed	Not Diagnosed	Not Diagnosed	Not Diagnosed	Not Diagnosed	Not Diagnosed	Not Diagnosed		FALSE				230	91	2
951_1	951	76	Male	Other Pneumonia	White	12.5556	82.2581	Deceased	25	22	25.89	Past Smoker	Immunocompromised	Not Diagnosed	Diagnosed	Not Diagnosed	Diagnosed	Not Diagnosed	Not Diagnosed	Not Diagnosed	Not Diagnosed	Not Diagnosed	Diagnosed	Not Diagnosed	Not Diagnosed	8	FALSE				631	86	1
3416_1	3416	74	Male	Other Pneumonia	Black/African American	20.5	161	Deceased	0	10	25.08	Never Smoker	Immunocompromised	Not Diagnosed	Diagnosed	Diagnosed	Not Diagnosed	Not Diagnosed	Not Diagnosed	Not Diagnosed	Not Diagnosed	Not Diagnosed	Diagnosed	Diagnosed	Not Diagnosed	11	TRUE		22787		14	66	8		2	0.2
712_1	712	55	Male	Other Pneumonia	Unknown or Not Reported	13.5	76.9	Inpatient Facility	1	1	26.59	Never Smoker	Not Immunocompromised	Not Diagnosed	Not Diagnosed	Not Diagnosed	Not Diagnosed	Not Diagnosed	Not Diagnosed	Not Diagnosed	Not Diagnosed	Not Diagnosed	Not Diagnosed	Not Diagnosed	Not Diagnosed		TRUE		3315		181	89			11.4	3.3
5531_1	5531	76	Female	Other Pneumonia	White	13.2	81.9565	LTAC	5	0	23.38	Past Smoker	Not Immunocompromised	Not Diagnosed	Not Diagnosed	Not Diagnosed	Diagnosed	Diagnosed	Not Diagnosed	Not Diagnosed	Not Diagnosed	Not Diagnosed	Not Diagnosed	Not Diagnosed	Diagnosed	3	TRUE				61	90	1		32.3	0
7705_1	7705	37	Male	Other Pneumonia	White	17.0667	79.6667	Deceased	1	9	49.74	Never Smoker	Not Immunocompromised	Not Diagnosed	Not Diagnosed	Diagnosed	Diagnosed	Diagnosed	Not Diagnosed	Not Diagnosed	Not Diagnosed	Not Diagnosed	Not Diagnosed	Not Diagnosed	Not Diagnosed	7	TRUE	10.7	8910		888	85	2		13.2	1.4
5372_1	5372	79	Female	Other Pneumonia	White	9.2	69.8889	Deceased	5	2	34.71	Never Smoker	Not Immunocompromised	Not Diagnosed	Diagnosed	Not Diagnosed	Not Diagnosed	Not Diagnosed	Not Diagnosed	Not Diagnosed	Not Diagnosed	Not Diagnosed	Not Diagnosed	Not Diagnosed	Not Diagnosed	2	FALSE				111	45	14		3.8	7
5623_1	5623	35	Female	Other Viral Pneumonia	White	8.66667	62.1429	Inpatient Facility	4	46	17.34	Past Smoker	Immunocompromised	Not Diagnosed	Diagnosed	Diagnosed	Not Diagnosed	Not Diagnosed	Not Diagnosed	Not Diagnosed	Not Diagnosed	Not Diagnosed	Not Diagnosed	Not Diagnosed	Not Diagnosed	7	TRUE				180	0	19		0	0.2
6523_1	6523	66	Male	Other Pneumonia	Black/African American	9	47	Home	2	1	16.44	Past Smoker	Not Immunocompromised	Not Diagnosed	Not Diagnosed	Not Diagnosed	Diagnosed	Diagnosed	Not Diagnosed	Not Diagnosed	Not Diagnosed	Not Diagnosed	Not Diagnosed	Not Diagnosed	Not Diagnosed	3	FALSE		2603		1438	98			11.5	0.7
5806_1	5806	34	Male	Non-Pneumonia Control	Unknown or Not Reported	13	80.8	Deceased	6	0	24.62	Never Smoker	Not Immunocompromised	Not Diagnosed	Not Diagnosed	Not Diagnosed	Not Diagnosed	Not Diagnosed	Not Diagnosed	Not Diagnosed	Not Diagnosed	Not Diagnosed	Not Diagnosed	Diagnosed	Not Diagnosed	2	TRUE		6992	290.1	156	3	11		13.9	0.6
4514_1	4514	85	Male	Non-Pneumonia Control	White	11	61.5556	Deceased	2	3	34.46	Past Smoker	Not Immunocompromised	Not Diagnosed	Diagnosed	Diagnosed	Diagnosed	Not Diagnosed	Not Diagnosed	Not Diagnosed	Not Diagnosed	Not Diagnosed	Not Diagnosed	Diagnosed	Not Diagnosed	6	TRUE				399	89	4
7754_1	7754	75	Female	Other Viral Pneumonia	White	#NUM!	38.6667	Inpatient Facility	2	7	20.42	Past Smoker	Immunocompromised	Diagnosed	Diagnosed	Diagnosed	Diagnosed	Diagnosed	Not Diagnosed	Diagnosed	Not Diagnosed	Not Diagnosed	Not Diagnosed	Diagnosed	Not Diagnosed	16	TRUE				4450	91			13	1.6
7293_1	7293	68	Female	Other Pneumonia	White	15.85	97.913	Deceased	0	14	20.12	Never Smoker	Immunocompromised	Not Diagnosed	Diagnosed	Not Diagnosed	Not Diagnosed	Not Diagnosed	Not Diagnosed	Not Diagnosed	Not Diagnosed	Not Diagnosed	Not Diagnosed	Not Diagnosed	Not Diagnosed	6	TRUE		5150		5861	95	1		11.7	1.2
7293_2	7293	68	Female	Other Pneumonia	White	15.85	97.913	Deceased	8	22	20.12	Never Smoker	Immunocompromised	Not Diagnosed	Diagnosed	Not Diagnosed	Not Diagnosed	Not Diagnosed	Not Diagnosed	Not Diagnosed	Not Diagnosed	Not Diagnosed	Not Diagnosed	Not Diagnosed	Not Diagnosed	6	TRUE		4886		794	75	1		32.7	1.8
6375_1	6375	50	Male	Other Pneumonia	White	17.6667	93.3684	LTAC	41	27	29.28		Not Immunocompromised	Not Diagnosed	Not Diagnosed	Not Diagnosed	Not Diagnosed	Not Diagnosed	Not Diagnosed	Diagnosed	Not Diagnosed	Not Diagnosed	Not Diagnosed	Diagnosed	Not Diagnosed	4	TRUE				612	78	4		15.8	0.7
1980_1	1980	34	Male	Other Pneumonia	White	15.5	88.3333	Deceased	3	0	42.24	Current Smoker	Not Immunocompromised	Not Diagnosed	Not Diagnosed	Not Diagnosed	Not Diagnosed	Not Diagnosed	Not Diagnosed	Not Diagnosed	Not Diagnosed	Not Diagnosed	Not Diagnosed	Not Diagnosed	Not Diagnosed	1	FALSE		2237		58	92			23.4	0.8
4693_1	4693	49	Male	Other Pneumonia	White	11	70.375	Deceased	1	0	18.3	Never Smoker	Immunocompromised	Not Diagnosed	Diagnosed	Not Diagnosed	Not Diagnosed	Diagnosed	Not Diagnosed	Diagnosed	Not Diagnosed	Not Diagnosed	Diagnosed	Diagnosed	Not Diagnosed	8	FALSE					94	1		21.3	1.5
6962_1	6962	72	Female	Other Pneumonia	White	11.2	91.75	Deceased	1	29	19.33	Never Smoker	Not Immunocompromised	Not Diagnosed	Diagnosed	Not Diagnosed	Diagnosed	Not Diagnosed	Not Diagnosed	Not Diagnosed	Not Diagnosed	Not Diagnosed	Diagnosed	Not Diagnosed	Not Diagnosed	10	TRUE		7158		1100	95			9.3	0.6
6962_2	6962	72	Female	Other Pneumonia	White	11.2	91.75	Deceased	2	30	19.33	Never Smoker	Not Immunocompromised	Not Diagnosed	Diagnosed	Not Diagnosed	Diagnosed	Not Diagnosed	Not Diagnosed	Not Diagnosed	Not Diagnosed	Not Diagnosed	Diagnosed	Not Diagnosed	Not Diagnosed	10	TRUE		7158						5.2	0.4
3583_1	3583	75	Male	Other Pneumonia	White	12	69.1429	Inpatient Facility	3	3	17.68	Never Smoker	Immunocompromised	Not Diagnosed	Not Diagnosed	Diagnosed	Diagnosed	Diagnosed	Not Diagnosed	Diagnosed	Not Diagnosed	Diagnosed	Diagnosed	Diagnosed	Not Diagnosed	12	FALSE					91			9	1.2
301_1	301	80	Male	Other Pneumonia	White	10.6429	71.2593	Deceased	28	43	35.23	Past Smoker	Not Immunocompromised	Not Diagnosed	Not Diagnosed	Not Diagnosed	Diagnosed	Not Diagnosed	Not Diagnosed	Not Diagnosed	Not Diagnosed	Not Diagnosed	Not Diagnosed	Diagnosed	Not Diagnosed	3	TRUE					96			10.3	1.9
8916_1	8916	56	Male	Other Viral Pneumonia	Unknown or Not Reported	9.5	76.0833	Inpatient Facility	1	9	33.39	Never Smoker	Not Immunocompromised	Not Diagnosed	Not Diagnosed	Not Diagnosed	Not Diagnosed	Not Diagnosed	Not Diagnosed	Diagnosed	Not Diagnosed	Not Diagnosed	Not Diagnosed	Not Diagnosed	Not Diagnosed	3	TRUE				1900	92	1		19	0.2
8916_2	8916	56	Male	Other Viral Pneumonia	Unknown or Not Reported	9.5	76.0833	Inpatient Facility	7	15	33.39	Never Smoker	Not Immunocompromised	Not Diagnosed	Not Diagnosed	Not Diagnosed	Not Diagnosed	Not Diagnosed	Not Diagnosed	Diagnosed	Not Diagnosed	Not Diagnosed	Not Diagnosed	Not Diagnosed	Not Diagnosed	3	TRUE				43	33
1095_1	1095	72	Female	Other Pneumonia	Black/African American	#NUM!	46.5	Home	1	0	37.89	Past Smoker	Not Immunocompromised	Not Diagnosed	Diagnosed	Not Diagnosed	Diagnosed	Diagnosed	Not Diagnosed	Diagnosed	Diagnosed	Not Diagnosed	Not Diagnosed	Not Diagnosed	Not Diagnosed	11	FALSE				215	63	2		8.9	1.3
2455_1	2455	75	Male	Other Pneumonia	White	16.1429	92.8	Deceased	30	24	37.1		Not Immunocompromised	Not Diagnosed	Not Diagnosed	Not Diagnosed	Diagnosed	Diagnosed	Not Diagnosed	Not Diagnosed	Not Diagnosed	Not Diagnosed	Not Diagnosed	Diagnosed	Not Diagnosed	4	TRUE		2145		470	94	1		15	0.2
5476_1	5476	31	Female	Other Pneumonia	White	12.75	66.2	Home	2	1	17.26	Never Smoker	Immunocompromised	Not Diagnosed	Not Diagnosed	Not Diagnosed	Not Diagnosed	Not Diagnosed	Not Diagnosed	Not Diagnosed	Not Diagnosed	Not Diagnosed	Not Diagnosed	Not Diagnosed	Not Diagnosed	2	FALSE		998		269	63	5		24	4.5
2928_1	2928	20	Male	Non-Pneumonia Control	White	7	35.2	Home	2	4	24.44	Never Smoker	Not Immunocompromised	Not Diagnosed	Not Diagnosed	Not Diagnosed	Not Diagnosed	Not Diagnosed	Not Diagnosed	Not Diagnosed	Not Diagnosed	Not Diagnosed	Not Diagnosed	Not Diagnosed	Not Diagnosed		TRUE				295	25	5		17.9	0.6
8175_1	8175	51	Female	Other Pneumonia	White	15.7143	74.4615	Home	2	5	35.11	Never Smoker	Immunocompromised	Not Diagnosed	Diagnosed	Not Diagnosed	Not Diagnosed	Not Diagnosed	Not Diagnosed	Not Diagnosed	Not Diagnosed	Not Diagnosed	Not Diagnosed	Not Diagnosed	Not Diagnosed	6	TRUE		5357						2.5	0.1
4018_1	4018	55	Female	Other Pneumonia	White	18.25	75.1	Deceased	2	12	31.44	Never Smoker	Not Immunocompromised	Not Diagnosed	Not Diagnosed	Not Diagnosed	Not Diagnosed	Not Diagnosed	Not Diagnosed	Not Diagnosed	Not Diagnosed	Not Diagnosed	Not Diagnosed	Not Diagnosed	Not Diagnosed		FALSE				94	71	6		15.9	0.9
8398_1	8398	87	Female	Other Pneumonia	Black/African American	15.6667	87.1667	Deceased	4	1	27.34	Never Smoker	Not Immunocompromised	Not Diagnosed	Not Diagnosed	Not Diagnosed	Diagnosed	Diagnosed	Not Diagnosed	Not Diagnosed	Not Diagnosed	Not Diagnosed	Not Diagnosed	Diagnosed	Diagnosed	5	FALSE	23.3			21	50	10		10.4	0.3
5470_1	5470	66	Male	Other Pneumonia	White	12.25	70	Deceased	16	10	36.17		Immunocompromised	Not Diagnosed	Not Diagnosed	Not Diagnosed	Not Diagnosed	Not Diagnosed	Not Diagnosed	Diagnosed	Not Diagnosed	Not Diagnosed	Not Diagnosed	Diagnosed	Not Diagnosed	5	TRUE								20.9	1.6
5722_1	5722	90	Male	Other Pneumonia	Unknown or Not Reported	#NUM!	53.1667	Inpatient Facility	0	0	27.01		Not Immunocompromised	Not Diagnosed	Not Diagnosed	Not Diagnosed	Diagnosed	Not Diagnosed	Not Diagnosed	Not Diagnosed	Not Diagnosed	Not Diagnosed	Diagnosed	Not Diagnosed	Not Diagnosed	2	FALSE				43375	99			16.6	2
3040_1	3040	72	Female	Non-Pneumonia Control	White	9.5	49.35	LTAC	0	4	44.13	Never Smoker	Immunocompromised	Not Diagnosed	Diagnosed	Not Diagnosed	Not Diagnosed	Not Diagnosed	Not Diagnosed	Not Diagnosed	Not Diagnosed	Diagnosed	Not Diagnosed	Diagnosed	Not Diagnosed	8	TRUE				0				7.3	0.1
9845_1	9845	79	Female	Other Pneumonia	White	10.2	56.9333	Deceased	4	6	15.24	Past Smoker	Not Immunocompromised	Not Diagnosed	Not Diagnosed	Not Diagnosed	Diagnosed	Not Diagnosed	Not Diagnosed	Not Diagnosed	Not Diagnosed	Not Diagnosed	Not Diagnosed	Not Diagnosed	Not Diagnosed	1	FALSE					94	4		22.7	1
5982_1	5982	57	Male	Other Viral Pneumonia	White	12	77.1765	Inpatient Facility	0	13	34.82	Never Smoker	Immunocompromised	Not Diagnosed	Diagnosed	Diagnosed	Not Diagnosed	Diagnosed	Not Diagnosed	Not Diagnosed	Not Diagnosed	Not Diagnosed	Diagnosed	Not Diagnosed	Not Diagnosed	5	TRUE				96	24	1		0.6	0
5982_2	5982	57	Male	Other Viral Pneumonia	White	12	77.1765	Inpatient Facility	5	18	34.82	Never Smoker	Immunocompromised	Not Diagnosed	Diagnosed	Diagnosed	Not Diagnosed	Diagnosed	Not Diagnosed	Not Diagnosed	Not Diagnosed	Not Diagnosed	Diagnosed	Not Diagnosed	Not Diagnosed	5	TRUE				1050	81	4		1.8	0
4230_1	4230	51	Female	Other Pneumonia	Black/African American	7.5	37.7143	Inpatient Facility	0	0	50.47	Never Smoker	Not Immunocompromised	Not Diagnosed	Not Diagnosed	Not Diagnosed	Diagnosed	Diagnosed	Not Diagnosed	Diagnosed	Diagnosed	Not Diagnosed	Not Diagnosed	Not Diagnosed	Diagnosed	8	TRUE				190	73	9		3.6	0.7
395_1	395	77	Male	Other Pneumonia	White	12	46.8571	Inpatient Facility	1	5	18.82	Past Smoker	Not Immunocompromised	Not Diagnosed	Diagnosed	Not Diagnosed	Not Diagnosed	Not Diagnosed	Not Diagnosed	Not Diagnosed	Not Diagnosed	Not Diagnosed	Not Diagnosed	Not Diagnosed	Not Diagnosed	2	FALSE				2950	95			17.1	0.4
9183_1	9183	63	Male	Other Pneumonia	White	8	41.6842	Inpatient Facility	13	6	29.69	Past Smoker	Not Immunocompromised	Not Diagnosed	Not Diagnosed	Not Diagnosed	Not Diagnosed	Not Diagnosed	Not Diagnosed	Not Diagnosed	Not Diagnosed	Not Diagnosed	Not Diagnosed	Not Diagnosed	Not Diagnosed		FALSE				10100	95
9183_2	9183	63	Male	Other Pneumonia	White	8	41.6842	Inpatient Facility	18	11	29.69	Past Smoker	Not Immunocompromised	Not Diagnosed	Not Diagnosed	Not Diagnosed	Not Diagnosed	Not Diagnosed	Not Diagnosed	Not Diagnosed	Not Diagnosed	Not Diagnosed	Not Diagnosed	Not Diagnosed	Not Diagnosed		FALSE				23	16	3
576_1	576	30	Male	Other Pneumonia	Black/African American	13.8889	61.0312	Home	5	37	48.71	Never Smoker	Not Immunocompromised	Not Diagnosed	Not Diagnosed	Diagnosed	Not Diagnosed	Diagnosed	Not Diagnosed	Diagnosed	Not Diagnosed	Not Diagnosed	Not Diagnosed	Diagnosed	Not Diagnosed	6	FALSE				1100	18	1		7	1
4357_1	4357	90	Male	Other Pneumonia	White	14.8	86.6667	Deceased	5	2	29.59	Past Smoker	Not Immunocompromised	Not Diagnosed	Not Diagnosed	Not Diagnosed	Diagnosed	Diagnosed	Not Diagnosed	Not Diagnosed	Not Diagnosed	Not Diagnosed	Diagnosed	Diagnosed	Not Diagnosed	5	TRUE				28875	97			22.6	0.7
2704_1	2704	86	Female	Other Pneumonia	Black/African American	12	55	Inpatient Facility	0	2	23.63	Past Smoker	Not Immunocompromised	Not Diagnosed	Diagnosed	Not Diagnosed	Not Diagnosed	Not Diagnosed	Not Diagnosed	Not Diagnosed	Not Diagnosed	Not Diagnosed	Not Diagnosed	Not Diagnosed	Not Diagnosed	2	FALSE		416		656	55	11		11	0.9
474_1	474	64	Male	Other Pneumonia	White	10	59.4038	Deceased	39	64	24.66	Past Smoker	Immunocompromised	Not Diagnosed	Diagnosed	Diagnosed	Not Diagnosed	Not Diagnosed	Not Diagnosed	Not Diagnosed	Diagnosed	Not Diagnosed	Not Diagnosed	Not Diagnosed	Not Diagnosed	9	TRUE								1.2	0.2
5427_1	5427	70	Male	Other Viral Pneumonia	White	10	49.5	Home	5	0	19.92	Past Smoker	Not Immunocompromised	Not Diagnosed	Diagnosed	Not Diagnosed	Diagnosed	Not Diagnosed	Not Diagnosed	Diagnosed	Not Diagnosed	Not Diagnosed	Not Diagnosed	Not Diagnosed	Not Diagnosed	5	FALSE				2838	94	1		7.2	0.3
6608_1	6608	87	Female	Other Pneumonia	White	13	84.1667	Deceased	2	1	28.12	Never Smoker	Not Immunocompromised	Not Diagnosed	Not Diagnosed	Not Diagnosed	Not Diagnosed	Not Diagnosed	Not Diagnosed	Not Diagnosed	Not Diagnosed	Not Diagnosed	Not Diagnosed	Not Diagnosed	Not Diagnosed		FALSE		1054		1612	80	1		11.6	2.4
9004_1	9004	63	Female	Other Viral Pneumonia	White	5.66667	59.2	Deceased	8	3	23.25	Never Smoker	Immunocompromised	Not Diagnosed	Diagnosed	Not Diagnosed	Not Diagnosed	Not Diagnosed	Not Diagnosed	Diagnosed	Not Diagnosed	Not Diagnosed	Diagnosed	Diagnosed	Not Diagnosed	8	TRUE				7000	85	1		9.6	0
8953_1	8953	67	Male	Other Pneumonia	White	8.75	47.7273	Home	1	8	24.01	Past Smoker	Immunocompromised	Not Diagnosed	Not Diagnosed	Not Diagnosed	Diagnosed	Not Diagnosed	Not Diagnosed	Not Diagnosed	Not Diagnosed	Not Diagnosed	Not Diagnosed	Not Diagnosed	Diagnosed	2	TRUE				90	0	17		2.5	1.5
8953_2	8953	67	Male	Other Pneumonia	White	8.75	47.7273	Home	2	9	24.01	Past Smoker	Immunocompromised	Not Diagnosed	Not Diagnosed	Not Diagnosed	Diagnosed	Not Diagnosed	Not Diagnosed	Not Diagnosed	Not Diagnosed	Not Diagnosed	Not Diagnosed	Not Diagnosed	Diagnosed	2	TRUE				540	49	10		2.5	1.5
4922_1	4922	39	Male	Other Pneumonia	White	14.6667	68.1538	Deceased	1	7	27.05	Never Smoker	Immunocompromised	Not Diagnosed	Diagnosed	Not Diagnosed	Not Diagnosed	Not Diagnosed	Not Diagnosed	Not Diagnosed	Not Diagnosed	Not Diagnosed	Not Diagnosed	Not Diagnosed	Not Diagnosed	2	TRUE		5319	1305.4	126	3	1		1.5	16.3
4922_2	4922	40	Male	Other Pneumonia	White	14.6667	68.1538	Deceased	33	39	27.05	Never Smoker	Immunocompromised	Not Diagnosed	Diagnosed	Not Diagnosed	Not Diagnosed	Not Diagnosed	Not Diagnosed	Not Diagnosed	Not Diagnosed	Not Diagnosed	Not Diagnosed	Not Diagnosed	Not Diagnosed	2	TRUE		9992		181	41	18		1.8	7.3
8491_1	8491	73	Female	Other Pneumonia	White	16	122.5	Deceased	3	1	44.13	Never Smoker	Immunocompromised	Not Diagnosed	Diagnosed	Not Diagnosed	Diagnosed	Diagnosed	Not Diagnosed	Not Diagnosed	Not Diagnosed	Diagnosed	Diagnosed	Diagnosed	Not Diagnosed	11	TRUE		955		1580	88	4		10.6	0.2
483_1	483	80	Male	Other Pneumonia	White	11.1667	70.9167	Inpatient Facility	8	5	16.3	Past Smoker	Not Immunocompromised	Not Diagnosed	Not Diagnosed	Not Diagnosed	Diagnosed	Diagnosed	Not Diagnosed	Not Diagnosed	Not Diagnosed	Not Diagnosed	Diagnosed	Diagnosed	Not Diagnosed	5	TRUE				12250	86	2		8.7	0.3
483_2	483	80	Male	Other Pneumonia	White	11.1667	70.9167	Inpatient Facility	11	8	16.3	Past Smoker	Not Immunocompromised	Not Diagnosed	Not Diagnosed	Not Diagnosed	Diagnosed	Diagnosed	Not Diagnosed	Not Diagnosed	Not Diagnosed	Not Diagnosed	Diagnosed	Diagnosed	Not Diagnosed	5	TRUE				26625	97	1		12.2	0.6
9978_1	9978	60	Female	Other Pneumonia	White	16.6	80.5	Deceased	2	0	25.82	Past Smoker	Not Immunocompromised	Not Diagnosed	Not Diagnosed	Diagnosed	Not Diagnosed	Not Diagnosed	Not Diagnosed	Diagnosed	Not Diagnosed	Not Diagnosed	Not Diagnosed	Not Diagnosed	Diagnosed	6	TRUE		585	300.9	220	26	4		7.6	2.1
9978_2	9978	60	Female	Other Pneumonia	White	16.6	80.5	Deceased	5	3	25.82	Past Smoker	Not Immunocompromised	Not Diagnosed	Not Diagnosed	Diagnosed	Not Diagnosed	Not Diagnosed	Not Diagnosed	Diagnosed	Not Diagnosed	Not Diagnosed	Not Diagnosed	Not Diagnosed	Diagnosed	6	TRUE		1733		546	69	8		7.7	1.8
9978_3	9978	60	Female	Other Pneumonia	White	16.6	80.5	Deceased	11	9	25.82	Past Smoker	Not Immunocompromised	Not Diagnosed	Not Diagnosed	Diagnosed	Not Diagnosed	Not Diagnosed	Not Diagnosed	Diagnosed	Not Diagnosed	Not Diagnosed	Not Diagnosed	Not Diagnosed	Diagnosed	6	TRUE		1160	318.3	203	90	4		30.2	1.8
3120_1	3120	80	Male	Other Pneumonia	White	#NUM!	40.7692	Inpatient Facility	17	12	28.11	Current Smoker	Not Immunocompromised	Not Diagnosed	Not Diagnosed	Not Diagnosed	Not Diagnosed	Not Diagnosed	Diagnosed	Not Diagnosed	Not Diagnosed	Not Diagnosed	Not Diagnosed	Not Diagnosed	Not Diagnosed	1	FALSE					88	2
8536_1	8536	66	Male	Other Pneumonia	White	12.8	76.6154	Deceased	2	8	25.15	Never Smoker	Immunocompromised	Not Diagnosed	Not Diagnosed	Not Diagnosed	Diagnosed	Diagnosed	Not Diagnosed	Not Diagnosed	Not Diagnosed	Diagnosed	Not Diagnosed	Diagnosed	Not Diagnosed	7	TRUE	4			1144	75	4		0.2	0.5
5454_1	5454	75	Female	Other Viral Pneumonia	Unknown or Not Reported	15.3333	70.3333	Inpatient Facility	2	2	28.62	Never Smoker	Not Immunocompromised	Not Diagnosed	Diagnosed	Not Diagnosed	Not Diagnosed	Not Diagnosed	Not Diagnosed	Not Diagnosed	Not Diagnosed	Not Diagnosed	Not Diagnosed	Not Diagnosed	Not Diagnosed	6	FALSE		11692		480	0	1		0.1	0.5
948_1	948	77	Male	Other Pneumonia	White	7.75	48.8	Inpatient Facility	26	30	18.82	Past Smoker	Immunocompromised	Not Diagnosed	Diagnosed	Not Diagnosed	Not Diagnosed	Not Diagnosed	Not Diagnosed	Not Diagnosed	Not Diagnosed	Not Diagnosed	Not Diagnosed	Not Diagnosed	Not Diagnosed	2	TRUE				10275	99			9.2	0.8
5637_1	5637	73	Male	Other Pneumonia	White	7.25	60.875	Home	0	1	24.74	Past Smoker	Not Immunocompromised	Not Diagnosed	Not Diagnosed	Not Diagnosed	Not Diagnosed	Diagnosed	Not Diagnosed	Diagnosed	Not Diagnosed	Diagnosed	Diagnosed	Not Diagnosed	Not Diagnosed	5	FALSE				2263	69	2		16.4	0.7
1705_1	1705	72	Male	Other Pneumonia	White	7	42.4074	Inpatient Facility	0	18	16.92	Never Smoker	Not Immunocompromised	Not Diagnosed	Not Diagnosed	Diagnosed	Diagnosed	Not Diagnosed	Not Diagnosed	Not Diagnosed	Not Diagnosed	Not Diagnosed	Not Diagnosed	Not Diagnosed	Not Diagnosed	2	TRUE				480	36	1		19.1	0.9
1705_2	1705	72	Male	Other Pneumonia	White	7	42.4074	Inpatient Facility	10	28	16.92	Never Smoker	Not Immunocompromised	Not Diagnosed	Not Diagnosed	Diagnosed	Diagnosed	Not Diagnosed	Not Diagnosed	Not Diagnosed	Not Diagnosed	Not Diagnosed	Not Diagnosed	Not Diagnosed	Not Diagnosed	2	TRUE				2675	80	1		9	0.6
6724_1	6724	90	Female	Non-Pneumonia Control	White	10	58	Deceased	2	12	38.57	Never Smoker	Not Immunocompromised	Not Diagnosed	Not Diagnosed	Not Diagnosed	Not Diagnosed	Not Diagnosed	Not Diagnosed	Not Diagnosed	Not Diagnosed	Not Diagnosed	Not Diagnosed	Not Diagnosed	Not Diagnosed		FALSE		2729		4	16	8
1027_1	1027	85	Male	Other Viral Pneumonia	White	12.6667	78.3636	Deceased	8	8	25.48	Past Smoker	Not Immunocompromised	Not Diagnosed	Not Diagnosed	Not Diagnosed	Diagnosed	Not Diagnosed	Not Diagnosed	Not Diagnosed	Not Diagnosed	Diagnosed	Diagnosed	Not Diagnosed	Not Diagnosed	3	TRUE					94
5778_1	5778	60	Female	Other Pneumonia	White	10	52.65	Inpatient Facility	14	14	32.92	Current Smoker	Not Immunocompromised	Not Diagnosed	Not Diagnosed	Not Diagnosed	Not Diagnosed	Not Diagnosed	Not Diagnosed	Not Diagnosed	Not Diagnosed	Not Diagnosed	Not Diagnosed	Not Diagnosed	Not Diagnosed		FALSE					93	5		7.5	1.6
5938_1	5938	53	Female	Other Viral Pneumonia	White	14.4545	92.7692	Deceased	2	1	26.02	Past Smoker	Not Immunocompromised	Not Diagnosed	Not Diagnosed	Not Diagnosed	Not Diagnosed	Not Diagnosed	Not Diagnosed	Not Diagnosed	Not Diagnosed	Not Diagnosed	Not Diagnosed	Not Diagnosed	Not Diagnosed	3	TRUE		2848		130	84	3		22.1	1.9
8648_1	8648	60	Male	Other Pneumonia	Unknown or Not Reported	9.14286	53.0909	Inpatient Facility	1	0	25.9	Past Smoker	Not Immunocompromised	Not Diagnosed	Not Diagnosed	Not Diagnosed	Not Diagnosed	Not Diagnosed	Not Diagnosed	Not Diagnosed	Not Diagnosed	Not Diagnosed	Not Diagnosed	Not Diagnosed	Not Diagnosed		FALSE			376.7	201	88			8.1	1.6
8648_2	8648	60	Male	Other Pneumonia	Unknown or Not Reported	9.14286	53.0909	Inpatient Facility	3	2	25.9	Past Smoker	Not Immunocompromised	Not Diagnosed	Not Diagnosed	Not Diagnosed	Not Diagnosed	Not Diagnosed	Not Diagnosed	Not Diagnosed	Not Diagnosed	Not Diagnosed	Not Diagnosed	Not Diagnosed	Not Diagnosed		FALSE			376.7	86	7	8		11.9	1.2
7232_1	7232	68	Female	Other Pneumonia	White	10.5	54	Inpatient Facility	0	1	25.24	Never Smoker	Not Immunocompromised	Not Diagnosed	Diagnosed	Not Diagnosed	Diagnosed	Diagnosed	Diagnosed	Not Diagnosed	Not Diagnosed	Not Diagnosed	Diagnosed	Diagnosed	Not Diagnosed	13	TRUE				36	17	23		8.9	1.2
7232_2	7232	68	Female	Other Pneumonia	White	10.5	54	Inpatient Facility	2	3	25.24	Never Smoker	Not Immunocompromised	Not Diagnosed	Diagnosed	Not Diagnosed	Diagnosed	Diagnosed	Diagnosed	Not Diagnosed	Not Diagnosed	Not Diagnosed	Diagnosed	Diagnosed	Not Diagnosed	13	TRUE				34	11	26
3342_1	3342	39	Female	Other Viral Pneumonia	White	#NUM!	45.2727	Inpatient Facility	2	4	33.38	Never Smoker	Not Immunocompromised	Not Diagnosed	Diagnosed	Not Diagnosed	Diagnosed	Not Diagnosed	Not Diagnosed	Not Diagnosed	Not Diagnosed	Not Diagnosed	Not Diagnosed	Not Diagnosed	Not Diagnosed	4	FALSE		641		0				5.2	0.8
3342_2	3342	39	Female	Other Viral Pneumonia	White	#NUM!	45.2727	Inpatient Facility	3	2	33.38	Never Smoker	Not Immunocompromised	Not Diagnosed	Diagnosed	Not Diagnosed	Diagnosed	Not Diagnosed	Not Diagnosed	Not Diagnosed	Not Diagnosed	Not Diagnosed	Not Diagnosed	Not Diagnosed	Not Diagnosed	4	TRUE				975	53	12		5	1.1
3342_3	3342	39	Female	Other Viral Pneumonia	White	#NUM!	45.2727	Inpatient Facility	5	5	33.38	Never Smoker	Not Immunocompromised	Not Diagnosed	Diagnosed	Not Diagnosed	Diagnosed	Not Diagnosed	Not Diagnosed	Not Diagnosed	Not Diagnosed	Not Diagnosed	Not Diagnosed	Not Diagnosed	Not Diagnosed	4	TRUE				343	50	15		8.5	1
3342_4	3342	39	Female	Other Viral Pneumonia	White	#NUM!	45.2727	Inpatient Facility	10	10	33.38	Never Smoker	Not Immunocompromised	Not Diagnosed	Diagnosed	Not Diagnosed	Diagnosed	Not Diagnosed	Not Diagnosed	Not Diagnosed	Not Diagnosed	Not Diagnosed	Not Diagnosed	Not Diagnosed	Not Diagnosed	4	TRUE				366	51	4		7	1.3
3342_5	3342	39	Female	Other Viral Pneumonia	White	#NUM!	45.2727	Inpatient Facility	17	17	33.38	Never Smoker	Not Immunocompromised	Not Diagnosed	Diagnosed	Not Diagnosed	Diagnosed	Not Diagnosed	Not Diagnosed	Not Diagnosed	Not Diagnosed	Not Diagnosed	Not Diagnosed	Not Diagnosed	Not Diagnosed	4	TRUE				870	86	3		5.9	1
4644_1	4644	47	Female	Other Pneumonia	White	12.5789	73.2105	Deceased	1	5	17.79	Current Smoker	Immunocompromised	Not Diagnosed	Not Diagnosed	Diagnosed	Not Diagnosed	Diagnosed	Not Diagnosed	Not Diagnosed	Not Diagnosed	Not Diagnosed	Not Diagnosed	Diagnosed	Not Diagnosed	5	FALSE				190	48	3
4644_2	4644	47	Female	Other Pneumonia	White	12.5789	73.2105	Deceased	9	13	17.79	Current Smoker	Immunocompromised	Not Diagnosed	Not Diagnosed	Diagnosed	Not Diagnosed	Diagnosed	Not Diagnosed	Not Diagnosed	Not Diagnosed	Not Diagnosed	Not Diagnosed	Diagnosed	Not Diagnosed	5	TRUE					79			24.4	0.5
2636_1	2636	49	Male	Non-Pneumonia Control	Unknown or Not Reported	9.5	88.8333	Deceased	2	1		Current Smoker	Not Immunocompromised	Not Diagnosed	Not Diagnosed	Not Diagnosed	Not Diagnosed	Not Diagnosed	Not Diagnosed	Not Diagnosed	Not Diagnosed	Not Diagnosed	Not Diagnosed	Not Diagnosed	Not Diagnosed		FALSE				186	72	5		6.5	5.5
1471_1	1471	52	Male	Other Viral Pneumonia	Unknown or Not Reported	9.19231	61.6286	Home	6	6	31.33	Never Smoker	Not Immunocompromised	Not Diagnosed	Not Diagnosed	Not Diagnosed	Not Diagnosed	Not Diagnosed	Not Diagnosed	Not Diagnosed	Not Diagnosed	Not Diagnosed	Not Diagnosed	Not Diagnosed	Not Diagnosed		FALSE				2738	87	2
4838_1	4838	42	Female	Other Pneumonia	Black/African American	7.54545	39.0968	Inpatient Facility	0	14	25.41	Past Smoker	Not Immunocompromised	Not Diagnosed	Not Diagnosed	Not Diagnosed	Not Diagnosed	Diagnosed	Diagnosed	Not Diagnosed	Diagnosed	Not Diagnosed	Not Diagnosed	Not Diagnosed	Not Diagnosed	5	FALSE				376	76
4838_2	4838	43	Female	Other Pneumonia	Black/African American	7.54545	39.0968	Inpatient Facility	57	71	25.41	Past Smoker	Not Immunocompromised	Not Diagnosed	Not Diagnosed	Not Diagnosed	Not Diagnosed	Diagnosed	Diagnosed	Not Diagnosed	Diagnosed	Not Diagnosed	Not Diagnosed	Not Diagnosed	Not Diagnosed	5	FALSE	23.1	712		339	24	1	10.6	12.2	1.3
4547_1	4547	77	Female	Other Pneumonia	White	18.6667	87.6667	Deceased	1	11	27.92		Immunocompromised	Not Diagnosed	Diagnosed	Diagnosed	Not Diagnosed	Not Diagnosed	Not Diagnosed	Not Diagnosed	Not Diagnosed	Not Diagnosed	Not Diagnosed	Not Diagnosed	Not Diagnosed	8	TRUE		44739		400	78	3		12.9	1.1
8942_1	8942	59	Female	Other Viral Pneumonia	Unknown or Not Reported	13.3333	105	Deceased	1	0	17.8	Past Smoker	Not Immunocompromised	Not Diagnosed	Not Diagnosed	Not Diagnosed	Not Diagnosed	Not Diagnosed	Not Diagnosed	Not Diagnosed	Not Diagnosed	Not Diagnosed	Not Diagnosed	Not Diagnosed	Not Diagnosed		TRUE		8110	999.5	1113	77			8	1.6
911_1	911	50	Male	Other Viral Pneumonia	Unknown or Not Reported	#NUM!	60.75	Home	6	1	25.6	Past Smoker	Immunocompromised	Not Diagnosed	Diagnosed	Not Diagnosed	Not Diagnosed	Not Diagnosed	Not Diagnosed	Not Diagnosed	Not Diagnosed	Not Diagnosed	Not Diagnosed	Diagnosed	Not Diagnosed	8	FALSE		2398	876.8		10	1		8	0.5
3833_1	3833	29	Female	Non-Pneumonia Control	White	5	45.6	Home	0	0	25.31	Current Smoker	Not Immunocompromised	Not Diagnosed	Not Diagnosed	Not Diagnosed	Diagnosed	Not Diagnosed	Not Diagnosed	Not Diagnosed	Not Diagnosed	Not Diagnosed	Not Diagnosed	Not Diagnosed	Not Diagnosed	1	FALSE	1.9			4850	67	2		15.7	0.7
748_1	748	68	Female	Other Pneumonia	White	17.5455	95.75	Deceased	0	5	35.43	Past Smoker	Not Immunocompromised	Not Diagnosed	Not Diagnosed	Not Diagnosed	Diagnosed	Not Diagnosed	Not Diagnosed	Not Diagnosed	Not Diagnosed	Not Diagnosed	Not Diagnosed	Not Diagnosed	Not Diagnosed	4	FALSE		710	179.1	58	74	3		7.4	0.9
1245_1	1245	51	Female	Other Viral Pneumonia	Black/African American	#NUM!	56.4	Home	1	0	50.47	Never Smoker	Not Immunocompromised	Not Diagnosed	Not Diagnosed	Not Diagnosed	Diagnosed	Diagnosed	Not Diagnosed	Diagnosed	Diagnosed	Not Diagnosed	Not Diagnosed	Not Diagnosed	Diagnosed	8	TRUE				1950	92			9.4	0.3
4317_1	4317	60	Male	Other Viral Pneumonia	Black/African American	#NUM!	31.1111	Home	1	2	24.74	Never Smoker	Not Immunocompromised	Not Diagnosed	Diagnosed	Diagnosed	Not Diagnosed	Not Diagnosed	Not Diagnosed	Diagnosed	Diagnosed	Not Diagnosed	Not Diagnosed	Not Diagnosed	Not Diagnosed	6	FALSE		1564		3413	90	7		3.2	1.4
2434_1	2434	53	Male	Other Viral Pneumonia	White	14	85.5	Home	0	12	29.9	Current Smoker	Immunocompromised	Not Diagnosed	Diagnosed	Not Diagnosed	Diagnosed	Not Diagnosed	Not Diagnosed	Not Diagnosed	Not Diagnosed	Not Diagnosed	Not Diagnosed	Not Diagnosed	Not Diagnosed	3	TRUE				223				0.3	0.1
6504_1	6504	70	Female	Other Viral Pneumonia	White	8	56.3636	Deceased	0	1	31.2	Past Smoker	Not Immunocompromised	Not Diagnosed	Not Diagnosed	Diagnosed	Not Diagnosed	Diagnosed	Not Diagnosed	Diagnosed	Not Diagnosed	Not Diagnosed	Diagnosed	Diagnosed	Not Diagnosed	7	FALSE			506.6	144	12	6		17.2	0.8
9193_1	9193	43	Male	Non-Pneumonia Control	White	#NUM!	73	Inpatient Facility	0	0	26.9	Never Smoker	Not Immunocompromised	Not Diagnosed	Not Diagnosed	Not Diagnosed	Not Diagnosed	Not Diagnosed	Not Diagnosed	Not Diagnosed	Not Diagnosed	Not Diagnosed	Not Diagnosed	Not Diagnosed	Not Diagnosed	4	FALSE				255	57	5		2.9	0.5
791_1	791	68	Female	Other Viral Pneumonia	White	10.2857	77.2667	Deceased	0	4	21.37	Never Smoker	Immunocompromised	Not Diagnosed	Diagnosed	Not Diagnosed	Not Diagnosed	Not Diagnosed	Not Diagnosed	Not Diagnosed	Not Diagnosed	Not Diagnosed	Not Diagnosed	Not Diagnosed	Not Diagnosed	3	TRUE		1998		4075	65			14.8	0.7
791_2	791	68	Female	Other Viral Pneumonia	White	10.2857	77.2667	Deceased	2	6	21.37	Never Smoker	Immunocompromised	Not Diagnosed	Diagnosed	Not Diagnosed	Not Diagnosed	Not Diagnosed	Not Diagnosed	Not Diagnosed	Not Diagnosed	Not Diagnosed	Not Diagnosed	Not Diagnosed	Not Diagnosed	3	TRUE		1683		73	15	2		11.6	3.1
5987_1	5987	31	Female	Other Pneumonia	Black/African American	7.375	84.5556	Deceased	0	1	51.82	Never Smoker	Not Immunocompromised	Not Diagnosed	Not Diagnosed	Not Diagnosed	Not Diagnosed	Not Diagnosed	Not Diagnosed	Not Diagnosed	Not Diagnosed	Not Diagnosed	Not Diagnosed	Not Diagnosed	Not Diagnosed		FALSE		3115		4300	86	1		15	1.8
5987_2	5987	31	Female	Other Pneumonia	Black/African American	7.375	84.5556	Deceased	7	8	51.82	Never Smoker	Not Immunocompromised	Not Diagnosed	Not Diagnosed	Not Diagnosed	Not Diagnosed	Not Diagnosed	Not Diagnosed	Not Diagnosed	Not Diagnosed	Not Diagnosed	Not Diagnosed	Not Diagnosed	Not Diagnosed		TRUE		2819		8450	96			5.6	1.9
8150_1	8150	75	Male	Non-Pneumonia Control	White	5.5	50.1667	Home	1	9	25.69	Never Smoker	Not Immunocompromised	Not Diagnosed	Not Diagnosed	Diagnosed	Diagnosed	Diagnosed	Diagnosed	Diagnosed	Diagnosed	Not Diagnosed	Diagnosed	Diagnosed	Not Diagnosed	11	FALSE				35	8	2
6257_1	6257	41	Male	Other Pneumonia	White	16.0625	82.0556	Deceased	3	1	29.31	Current Smoker	Not Immunocompromised	Not Diagnosed	Not Diagnosed	Not Diagnosed	Not Diagnosed	Not Diagnosed	Not Diagnosed	Not Diagnosed	Not Diagnosed	Not Diagnosed	Not Diagnosed	Diagnosed	Not Diagnosed	5	TRUE		8053		2500	84	1		37.2	0.4
571_1	571	79	Male	Other Pneumonia	White	11	97.5	Deceased	1	2	24.73	Past Smoker	Not Immunocompromised	Not Diagnosed	Diagnosed	Not Diagnosed	Diagnosed	Not Diagnosed	Not Diagnosed	Not Diagnosed	Not Diagnosed	Not Diagnosed	Diagnosed	Not Diagnosed	Not Diagnosed	5	FALSE	4	410		1613	92	1		23.1	0.8
674_1	674	35	Female	Other Viral Pneumonia	Black/African American	8	47.1429	Inpatient Facility	#NUM!	1	64.18	Never Smoker	Not Immunocompromised	Not Diagnosed	Not Diagnosed	Not Diagnosed	Diagnosed	Diagnosed	Not Diagnosed	Diagnosed	Diagnosed	Not Diagnosed	Not Diagnosed	Not Diagnosed	Not Diagnosed	7	FALSE				383	10	7		4.9	1.6
2452_1	2452	72	Male	Other Pneumonia	White	6.5	52.7143	Inpatient Facility	1	0	21.23	Never Smoker	Not Immunocompromised	Not Diagnosed	Diagnosed	Diagnosed	Diagnosed	Diagnosed	Not Diagnosed	Diagnosed	Diagnosed	Not Diagnosed	Diagnosed	Diagnosed	Not Diagnosed	17	FALSE				1613	91			6	0.7
7357_1	7357	84	Male	Other Pneumonia	Asian	11	55.9655	LTAC	21	17	28.93	Past Smoker	Not Immunocompromised	Not Diagnosed	Not Diagnosed	Not Diagnosed	Not Diagnosed	Not Diagnosed	Not Diagnosed	Not Diagnosed	Not Diagnosed	Not Diagnosed	Not Diagnosed	Not Diagnosed	Not Diagnosed		FALSE				2700	90	1
7357_2	7357	84	Male	Other Pneumonia	Asian	11	55.9655	LTAC	29	25	28.93	Past Smoker	Not Immunocompromised	Not Diagnosed	Not Diagnosed	Not Diagnosed	Not Diagnosed	Not Diagnosed	Not Diagnosed	Not Diagnosed	Not Diagnosed	Not Diagnosed	Not Diagnosed	Not Diagnosed	Not Diagnosed		FALSE			836.5	284	57	5	18.5	14.3	0.6
4410_1	4410	60	Male	Other Viral Pneumonia	Black/African American	9.5	61.9	Inpatient Facility	6	3	24.97	Past Smoker	Immunocompromised	Diagnosed	Not Diagnosed	Not Diagnosed	Diagnosed	Not Diagnosed	Not Diagnosed	Not Diagnosed	Not Diagnosed	Not Diagnosed	Not Diagnosed	Diagnosed	Not Diagnosed	9	TRUE		437		800	66	2
8782_1	8782	75	Male	Other Pneumonia	White	10.7143	59.1111	Inpatient Facility	2	19	21.67	Never Smoker	Immunocompromised	Not Diagnosed	Diagnosed	Diagnosed	Not Diagnosed	Not Diagnosed	Not Diagnosed	Diagnosed	Not Diagnosed	Not Diagnosed	Not Diagnosed	Not Diagnosed	Not Diagnosed	9	FALSE		4622		1600	94	1	43.6	41.7	0.4
7861_1	7861	72	Male	Other Pneumonia	White	12	53.6	LTAC	0	0	21.23	Never Smoker	Not Immunocompromised	Not Diagnosed	Diagnosed	Diagnosed	Diagnosed	Diagnosed	Not Diagnosed	Diagnosed	Diagnosed	Not Diagnosed	Diagnosed	Diagnosed	Not Diagnosed	17	FALSE				343	88	5	9.3	8.3	0.5
3349_1	3349	68	Male	COVID-19	White	17.1333	104.812	Deceased	1	2	40.81	Past Smoker	Immunocompromised	Not Diagnosed	Diagnosed	Not Diagnosed	Diagnosed	Diagnosed	Not Diagnosed	Diagnosed	Not Diagnosed	Not Diagnosed	Diagnosed	Diagnosed	Not Diagnosed	17	FALSE	0.8	1440		126	86		11.1	21.3	0
3349_2	3349	68	Male	COVID-19	White	17.1333	104.812	Deceased	13	14	40.81	Past Smoker	Immunocompromised	Not Diagnosed	Diagnosed	Not Diagnosed	Diagnosed	Diagnosed	Not Diagnosed	Diagnosed	Not Diagnosed	Not Diagnosed	Diagnosed	Diagnosed	Not Diagnosed	17	TRUE	10.7	2637		439	95	1	13.6	9.6	0.1
3584_1	3584	50	Male	Other Pneumonia	Black/African American	10	67.5714	Deceased	1	44	19.13	Past Smoker	Immunocompromised	Not Diagnosed	Diagnosed	Not Diagnosed	Not Diagnosed	Not Diagnosed	Not Diagnosed	Not Diagnosed	Not Diagnosed	Not Diagnosed	Not Diagnosed	Diagnosed	Not Diagnosed	8	TRUE		6360			91	1	13.5	12.5	0.1
8378_1	8378	90	Female	Other Pneumonia	White	13.25	78.2222	Deceased	1	3	21.97	Past Smoker	Not Immunocompromised	Not Diagnosed	Not Diagnosed	Diagnosed	Not Diagnosed	Not Diagnosed	Not Diagnosed	Not Diagnosed	Not Diagnosed	Not Diagnosed	Not Diagnosed	Not Diagnosed	Not Diagnosed	1	TRUE		7008					29	10.2	1.4
7393_1	7393	60	Male	Other Pneumonia	White	#NUM!	66.0833	Home	0	3	40.19	Current Smoker	Immunocompromised	Not Diagnosed	Not Diagnosed	Diagnosed	Not Diagnosed	Diagnosed	Not Diagnosed	Diagnosed	Not Diagnosed	Not Diagnosed	Not Diagnosed	Diagnosed	Not Diagnosed	7	FALSE	15.1	614		413	69		16.6	16.4	0.6
5516_1	5516	32	Female	Other Pneumonia	White	8.875	66.5873	LTAC	90	47	26.41	Never Smoker	Not Immunocompromised	Not Diagnosed	Not Diagnosed	Not Diagnosed	Not Diagnosed	Not Diagnosed	Not Diagnosed	Not Diagnosed	Not Diagnosed	Not Diagnosed	Not Diagnosed	Not Diagnosed	Not Diagnosed		FALSE				338	11	1	11.6	8.1	0.9
5516_2	5516	32	Female	Other Pneumonia	White	8.875	66.5873	LTAC	110	67	26.41	Never Smoker	Not Immunocompromised	Not Diagnosed	Not Diagnosed	Not Diagnosed	Not Diagnosed	Not Diagnosed	Not Diagnosed	Not Diagnosed	Not Diagnosed	Not Diagnosed	Not Diagnosed	Not Diagnosed	Not Diagnosed		FALSE				3725	91	1	18.5	17	0.4
6890_1	6890	59	Male	Other Viral Pneumonia	White	7.11111	36.5882	Inpatient Facility	1	6	21.07	Current Smoker	Not Immunocompromised	Not Diagnosed	Not Diagnosed	Diagnosed	Diagnosed	Not Diagnosed	Not Diagnosed	Not Diagnosed	Not Diagnosed	Diagnosed	Not Diagnosed	Not Diagnosed	Not Diagnosed	3	FALSE	16.8	953		1375	86	3	8.8	7.4	0.8
517_1	517	59	Male	Other Viral Pneumonia	White	12.375	96.4444	Deceased	2	5	40.12	Never Smoker	Immunocompromised	Not Diagnosed	Diagnosed	Not Diagnosed	Not Diagnosed	Not Diagnosed	Not Diagnosed	Diagnosed	Not Diagnosed	Not Diagnosed	Diagnosed	Diagnosed	Not Diagnosed	7	FALSE							14.4	11.2	1.4
517_2	517	59	Male	Other Viral Pneumonia	White	12.375	96.4444	Deceased	6	9	40.12	Never Smoker	Immunocompromised	Not Diagnosed	Diagnosed	Not Diagnosed	Not Diagnosed	Not Diagnosed	Not Diagnosed	Diagnosed	Not Diagnosed	Not Diagnosed	Diagnosed	Diagnosed	Not Diagnosed	7	FALSE				6325	74		3.5	9.6	0.4
3764_1	3764	82	Male	COVID-19	White	6.71429	58.1875	Inpatient Facility	1	1	35.81	Never Smoker	Not Immunocompromised	Not Diagnosed	Diagnosed	Not Diagnosed	Not Diagnosed	Not Diagnosed	Not Diagnosed	Not Diagnosed	Not Diagnosed	Not Diagnosed	Diagnosed	Not Diagnosed	Not Diagnosed	4	FALSE	13.8	5297		104	14	13	5.2	4.2	0.7
2187_1	2187	53	Female	Non-Pneumonia Control	Black/African American	11	53	Home	1	0	20.52	Past Smoker	Not Immunocompromised	Not Diagnosed	Diagnosed	Not Diagnosed	Not Diagnosed	Diagnosed	Not Diagnosed	Diagnosed	Diagnosed	Not Diagnosed	Not Diagnosed	Diagnosed	Not Diagnosed	11	FALSE	8.2			30	6	12	4.8	3.9	0.4
2702_1	2702	33	Male	Other Pneumonia	White	#NUM!	36.5	Home	3	2	22.28	Never Smoker	Not Immunocompromised	Not Diagnosed	Not Diagnosed	Not Diagnosed	Not Diagnosed	Not Diagnosed	Not Diagnosed	Not Diagnosed	Not Diagnosed	Not Diagnosed	Not Diagnosed	Not Diagnosed	Not Diagnosed		FALSE				50	64	4	9.2	11.9	1.4
6324_1	6324	65	Male	COVID-19	White	8.71429	59.4	Home	1	0	27.2	Never Smoker	Not Immunocompromised	Not Diagnosed	Not Diagnosed	Not Diagnosed	Not Diagnosed	Not Diagnosed	Not Diagnosed	Not Diagnosed	Not Diagnosed	Not Diagnosed	Not Diagnosed	Not Diagnosed	Not Diagnosed		FALSE	17.9	485	771.8	76	20	36	4.8	4.4	0.4
3579_1	3579	65	Male	COVID-19	Asian	7.59091	66.5714	Inpatient Facility	8	7	25.98		Not Immunocompromised	Not Diagnosed	Not Diagnosed	Not Diagnosed	Not Diagnosed	Not Diagnosed	Not Diagnosed	Diagnosed	Not Diagnosed	Not Diagnosed	Not Diagnosed	Not Diagnosed	Not Diagnosed	1	FALSE	39.5	4560	1361.7	190	41	43	6.6	5.7	0.6
3579_2	3579	65	Male	COVID-19	Asian	7.59091	66.5714	Inpatient Facility	12	11	25.98		Not Immunocompromised	Not Diagnosed	Not Diagnosed	Not Diagnosed	Not Diagnosed	Not Diagnosed	Not Diagnosed	Diagnosed	Not Diagnosed	Not Diagnosed	Not Diagnosed	Not Diagnosed	Not Diagnosed	1	FALSE	1.4	3048	1158.6	785	29	49	6.1	3.6	1.2
1186_1	1186	70	Male	COVID-19	White	7.6	57.5	Home	0	1	33.06	Never Smoker	Not Immunocompromised	Not Diagnosed	Not Diagnosed	Not Diagnosed	Not Diagnosed	Not Diagnosed	Not Diagnosed	Not Diagnosed	Not Diagnosed	Not Diagnosed	Not Diagnosed	Not Diagnosed	Not Diagnosed		FALSE	15.6	843		48	5	26	8.3	6.7	0.7
3147_1	3147	62	Male	Other Pneumonia	White	11	60.6667	Home	0	0	27.17	Never Smoker	Immunocompromised	Not Diagnosed	Diagnosed	Not Diagnosed	Diagnosed	Not Diagnosed	Not Diagnosed	Diagnosed	Diagnosed	Not Diagnosed	Not Diagnosed	Diagnosed	Not Diagnosed	13	FALSE	2.7	27681		290	85	1	16	14.4	0.2
4112_1	4112	67	Female	Other Viral Pneumonia	White	14.7143	97.5	Deceased	1	6	28.33	Never Smoker	Immunocompromised	Not Diagnosed	Diagnosed	Not Diagnosed	Not Diagnosed	Not Diagnosed	Not Diagnosed	Diagnosed	Not Diagnosed	Not Diagnosed	Not Diagnosed	Not Diagnosed	Diagnosed	10	TRUE	36	610		166	7	55	5.2	4.2	0.8
9155_1	9155	62	Female	COVID-19	Black/African American	7.77778	74.4	Home	5	2	40.76	Past Smoker	Not Immunocompromised	Not Diagnosed	Diagnosed	Diagnosed	Not Diagnosed	Not Diagnosed	Not Diagnosed	Diagnosed	Not Diagnosed	Not Diagnosed	Not Diagnosed	Not Diagnosed	Not Diagnosed	4	FALSE	24.6	1218		275	32	21	7.2	5.4	1.2
4954_1	4954	54	Male	COVID-19	Unknown or Not Reported	12.5172	92.8621	Deceased	1	0	28.83	Never Smoker	Not Immunocompromised	Not Diagnosed	Not Diagnosed	Not Diagnosed	Not Diagnosed	Not Diagnosed	Not Diagnosed	Not Diagnosed	Not Diagnosed	Not Diagnosed	Not Diagnosed	Not Diagnosed	Not Diagnosed		FALSE	28.2	472		308	45	6	22.5	21.2	0.7
4954_2	4954	54	Male	COVID-19	Unknown or Not Reported	12.5172	92.8621	Deceased	25	24	28.83	Never Smoker	Not Immunocompromised	Not Diagnosed	Not Diagnosed	Not Diagnosed	Not Diagnosed	Not Diagnosed	Not Diagnosed	Not Diagnosed	Not Diagnosed	Not Diagnosed	Not Diagnosed	Not Diagnosed	Not Diagnosed		FALSE	7.8	29937		819	64	4	13.4	9.6	1.3
7863_1	7863	48	Female	COVID-19	Black/African American	8.3913	72.08	Home	25	18	32.76	Never Smoker	Not Immunocompromised	Not Diagnosed	Not Diagnosed	Diagnosed	Not Diagnosed	Diagnosed	Not Diagnosed	Diagnosed	Not Diagnosed	Not Diagnosed	Not Diagnosed	Diagnosed	Not Diagnosed	6	TRUE	2.2	2185					8.3	5.4	1.4
3056_1	3056	72	Male	COVID-19	White	8.47917	69.7846	Inpatient Facility	23	13	26.05	Past Smoker	Not Immunocompromised	Not Diagnosed	Not Diagnosed	Diagnosed	Not Diagnosed	Not Diagnosed	Not Diagnosed	Not Diagnosed	Not Diagnosed	Not Diagnosed	Diagnosed	Not Diagnosed	Not Diagnosed	2	FALSE	0	3430		1288	81	15	20.4	9.6	6.7
3056_2	3056	72	Male	COVID-19	White	8.47917	69.7846	Inpatient Facility	30	20	26.05	Past Smoker	Not Immunocompromised	Not Diagnosed	Not Diagnosed	Diagnosed	Not Diagnosed	Not Diagnosed	Not Diagnosed	Not Diagnosed	Not Diagnosed	Not Diagnosed	Diagnosed	Not Diagnosed	Not Diagnosed	2	FALSE	8.3	1860		500	75	2	16.4	12	2.5
3056_3	3056	72	Male	COVID-19	White	8.47917	69.7846	Inpatient Facility	37	27	26.05	Past Smoker	Not Immunocompromised	Not Diagnosed	Not Diagnosed	Diagnosed	Not Diagnosed	Not Diagnosed	Not Diagnosed	Not Diagnosed	Not Diagnosed	Not Diagnosed	Diagnosed	Not Diagnosed	Not Diagnosed	2	FALSE	15.7	1456		11688	100		15.4	12.3	2
3056_4	3056	72	Male	COVID-19	White	8.47917	69.7846	Inpatient Facility	50	40	26.05	Past Smoker	Not Immunocompromised	Not Diagnosed	Not Diagnosed	Diagnosed	Not Diagnosed	Not Diagnosed	Not Diagnosed	Not Diagnosed	Not Diagnosed	Not Diagnosed	Diagnosed	Not Diagnosed	Not Diagnosed	2	TRUE	10.4	1196	1810.6	17875	90	2	11.3	8.4	1.7
1160_1	1160	71	Female	COVID-19	White	7.5	57.2941	Home	17	10	30.62	Never Smoker	Not Immunocompromised	Not Diagnosed	Not Diagnosed	Not Diagnosed	Not Diagnosed	Not Diagnosed	Not Diagnosed	Not Diagnosed	Not Diagnosed	Not Diagnosed	Not Diagnosed	Not Diagnosed	Not Diagnosed		FALSE	0.7	3669		57	10	6	9.1	7.8	0.6
7846_1	7846	75	Female	COVID-19	Black/African American	6.96296	68.1111	LTAC	0	3	28.98	Never Smoker	Not Immunocompromised	Not Diagnosed	Diagnosed	Diagnosed	Diagnosed	Not Diagnosed	Not Diagnosed	Diagnosed	Not Diagnosed	Not Diagnosed	Diagnosed	Diagnosed	Not Diagnosed	9	TRUE	3.7	189	168.1	201	55	7	12.7	10	1.7
7846_2	7846	75	Female	COVID-19	Black/African American	6.96296	68.1111	LTAC	8	11	28.98	Never Smoker	Not Immunocompromised	Not Diagnosed	Diagnosed	Diagnosed	Diagnosed	Not Diagnosed	Not Diagnosed	Diagnosed	Not Diagnosed	Not Diagnosed	Diagnosed	Diagnosed	Not Diagnosed	9	TRUE	12.9	4182	1006	10438	98		21.8	19.6	0.9
7846_3	7846	75	Female	COVID-19	Black/African American	6.96296	68.1111	LTAC	19	22	28.98	Never Smoker	Not Immunocompromised	Not Diagnosed	Diagnosed	Diagnosed	Diagnosed	Not Diagnosed	Not Diagnosed	Diagnosed	Not Diagnosed	Not Diagnosed	Diagnosed	Diagnosed	Not Diagnosed	9	TRUE	1.6	4744		1062	60	4	19.5	16.2	2
9463_1	9463	70	Female	COVID-19	Black/African American	11.65	80.6667	Inpatient Facility	0	0	43.69	Past Smoker	Not Immunocompromised	Not Diagnosed	Not Diagnosed	Not Diagnosed	Diagnosed	Not Diagnosed	Not Diagnosed	Diagnosed	Not Diagnosed	Not Diagnosed	Not Diagnosed	Diagnosed	Not Diagnosed	5	FALSE	23.3	512	179.5	145	42	53	10.5	8.6	1.4
9463_2	9463	70	Female	COVID-19	Black/African American	11.65	80.6667	Inpatient Facility	15	15	43.69	Past Smoker	Not Immunocompromised	Not Diagnosed	Not Diagnosed	Not Diagnosed	Diagnosed	Not Diagnosed	Not Diagnosed	Diagnosed	Not Diagnosed	Not Diagnosed	Not Diagnosed	Diagnosed	Not Diagnosed	5	TRUE	20.4	574		520	77	6	19.3	16	1.4
9463_3	9463	70	Female	COVID-19	Black/African American	11.65	80.6667	Inpatient Facility	18	18	43.69	Past Smoker	Not Immunocompromised	Not Diagnosed	Not Diagnosed	Not Diagnosed	Diagnosed	Not Diagnosed	Not Diagnosed	Diagnosed	Not Diagnosed	Not Diagnosed	Not Diagnosed	Diagnosed	Not Diagnosed	5	TRUE	14.7	856		99	15	20	20.7	16.6	1.7
9463_4	9463	70	Female	COVID-19	Black/African American	11.65	80.6667	Inpatient Facility	20	20	43.69	Past Smoker	Not Immunocompromised	Not Diagnosed	Not Diagnosed	Not Diagnosed	Diagnosed	Not Diagnosed	Not Diagnosed	Diagnosed	Not Diagnosed	Not Diagnosed	Not Diagnosed	Diagnosed	Not Diagnosed	5	TRUE	14.1	2885		145	80	4	21.1	18.4	2.7
7571_1	7571	21	Male	COVID-19	White	6.7	51.3	Home	0	2	29.23	Never Smoker	Not Immunocompromised	Not Diagnosed	Not Diagnosed	Not Diagnosed	Not Diagnosed	Not Diagnosed	Not Diagnosed	Not Diagnosed	Not Diagnosed	Not Diagnosed	Not Diagnosed	Not Diagnosed	Not Diagnosed		FALSE	16.7	225	471.7				13	11.2	1
4012_1	4012	73	Male	COVID-19	Unknown or Not Reported	10.1	79	Home	1	0	34.51	Never Smoker	Not Immunocompromised	Not Diagnosed	Diagnosed	Diagnosed	Not Diagnosed	Not Diagnosed	Not Diagnosed	Diagnosed	Not Diagnosed	Not Diagnosed	Not Diagnosed	Not Diagnosed	Not Diagnosed	8	FALSE	16.1	1069	2210.1	371	67	9	5.4	4.4	0.6
9823_1	9823	43	Male	COVID-19	White	9.42857	68.4444	Home	7	7	34.94	Past Smoker	Not Immunocompromised	Not Diagnosed	Not Diagnosed	Not Diagnosed	Not Diagnosed	Not Diagnosed	Not Diagnosed	Not Diagnosed	Not Diagnosed	Not Diagnosed	Not Diagnosed	Not Diagnosed	Not Diagnosed		FALSE	2.9	13632	1576.1	175	24	12	3.8	2.3	1
5771_1	5771	38	Male	COVID-19	Black/African American	13.1667	78.2857	Home	3	4	44.09	Never Smoker	Not Immunocompromised	Not Diagnosed	Not Diagnosed	Not Diagnosed	Not Diagnosed	Not Diagnosed	Not Diagnosed	Diagnosed	Not Diagnosed	Not Diagnosed	Not Diagnosed	Not Diagnosed	Not Diagnosed	1	FALSE	29.8	536	1362.2	634	16	10	8.2	7.1	0.9
1111_1	1111	77	Male	COVID-19	White	9.71429	87.7143	Deceased	0	0	29.09	Never Smoker	Not Immunocompromised	Not Diagnosed	Not Diagnosed	Not Diagnosed	Not Diagnosed	Not Diagnosed	Not Diagnosed	Not Diagnosed	Not Diagnosed	Not Diagnosed	Not Diagnosed	Not Diagnosed	Not Diagnosed		FALSE	28.5	590	392.9	55	69	6	10.9	9.2	0.5
1111_2	1111	77	Male	COVID-19	White	9.71429	87.7143	Deceased	19	19	29.09	Never Smoker	Not Immunocompromised	Not Diagnosed	Not Diagnosed	Not Diagnosed	Not Diagnosed	Not Diagnosed	Not Diagnosed	Not Diagnosed	Not Diagnosed	Not Diagnosed	Not Diagnosed	Not Diagnosed	Not Diagnosed		TRUE	13.1	2667			48	7	26.2	23.1	0.8
4399_1	4399	40	Male	Other Pneumonia	Black/African American	7	56.1111	Inpatient Facility	1	1	26.88	Past Smoker	Not Immunocompromised	Not Diagnosed	Not Diagnosed	Diagnosed	Not Diagnosed	Not Diagnosed	Not Diagnosed	Not Diagnosed	Diagnosed	Not Diagnosed	Not Diagnosed	Not Diagnosed	Not Diagnosed	3	FALSE	15.3	456	66.6	158	33	7	14.8	11.2	1.9
5957_1	5957	27	Male	COVID-19	White	7.16667	55.5714	Home	3	2	50.69	Never Smoker	Not Immunocompromised	Not Diagnosed	Not Diagnosed	Not Diagnosed	Not Diagnosed	Not Diagnosed	Not Diagnosed	Not Diagnosed	Not Diagnosed	Not Diagnosed	Not Diagnosed	Not Diagnosed	Not Diagnosed		FALSE	117.78	686	1082	589	25	27	9.7	7.9	1.2
7428_1	7428	59	Male	COVID-19	Black/African American	8.28571	71.3	Home	3	1	32.22	Never Smoker	Immunocompromised	Not Diagnosed	Not Diagnosed	Not Diagnosed	Not Diagnosed	Diagnosed	Not Diagnosed	Diagnosed	Not Diagnosed	Not Diagnosed	Not Diagnosed	Diagnosed	Not Diagnosed	5	TRUE	30.5	1051		168	11	5	7.5	7	1.8
7301_1	7301	74	Female	COVID-19	White	9.54545	77.5	Inpatient Facility	16	8	51.95		Not Immunocompromised	Not Diagnosed	Diagnosed	Diagnosed	Not Diagnosed	Diagnosed	Not Diagnosed	Diagnosed	Not Diagnosed	Not Diagnosed	Not Diagnosed	Not Diagnosed	Not Diagnosed	10	FALSE	4	2545	516.5	219	50	18	11.3	9.4	0.8
497_1	497	67	Male	COVID-19	White	7.41176	61.4783	Inpatient Facility	0	4	26.43	Past Smoker	Not Immunocompromised	Not Diagnosed	Not Diagnosed	Not Diagnosed	Diagnosed	Not Diagnosed	Not Diagnosed	Diagnosed	Not Diagnosed	Not Diagnosed	Not Diagnosed	Not Diagnosed	Not Diagnosed	2	FALSE	19	6165	1378.2	131	6	25	10.2
1480_1	1480	50	Female	Non-Pneumonia Control	Black/African American	#NUM!	73	Home	0	0	30.4	Never Smoker	Not Immunocompromised	Not Diagnosed	Not Diagnosed	Not Diagnosed	Not Diagnosed	Not Diagnosed	Not Diagnosed	Not Diagnosed	Not Diagnosed	Not Diagnosed	Not Diagnosed	Not Diagnosed	Not Diagnosed	4	FALSE				200	0	9	9.2	10.3	3.2
4762_1	4762	66	Female	COVID-19	Unknown or Not Reported	9.90476	74.125	LTAC	16	8	37.28	Never Smoker	Not Immunocompromised	Not Diagnosed	Diagnosed	Not Diagnosed	Not Diagnosed	Not Diagnosed	Not Diagnosed	Not Diagnosed	Not Diagnosed	Not Diagnosed	Not Diagnosed	Not Diagnosed	Not Diagnosed	2	FALSE	18.1	725	649.9	156	69	11	14	11.9	0.4
3164_1	3164	51	Male	COVID-19	White	8.71795	73.1087	Home	4	3	30.18	Never Smoker	Not Immunocompromised	Not Diagnosed	Not Diagnosed	Not Diagnosed	Not Diagnosed	Not Diagnosed	Not Diagnosed	Not Diagnosed	Not Diagnosed	Not Diagnosed	Not Diagnosed	Not Diagnosed	Not Diagnosed		FALSE	6.3	773	913.7	238	40	27	9	6.6	1.2
3164_2	3164	51	Male	COVID-19	White	8.71795	73.1087	Home	7	6	30.18	Never Smoker	Not Immunocompromised	Not Diagnosed	Not Diagnosed	Not Diagnosed	Not Diagnosed	Not Diagnosed	Not Diagnosed	Not Diagnosed	Not Diagnosed	Not Diagnosed	Not Diagnosed	Not Diagnosed	Not Diagnosed		FALSE	4.2	5547	600.4	630	42	49	9.1	8	0.6
3164_3	3164	51	Male	COVID-19	White	8.71795	73.1087	Home	9	8	30.18	Never Smoker	Not Immunocompromised	Not Diagnosed	Not Diagnosed	Not Diagnosed	Not Diagnosed	Not Diagnosed	Not Diagnosed	Not Diagnosed	Not Diagnosed	Not Diagnosed	Not Diagnosed	Not Diagnosed	Not Diagnosed		FALSE	5	9509	340.4		19	54	9.1	6.2	0.9
3164_4	3164	51	Male	COVID-19	White	8.71795	73.1087	Home	15	14	30.18	Never Smoker	Not Immunocompromised	Not Diagnosed	Not Diagnosed	Not Diagnosed	Not Diagnosed	Not Diagnosed	Not Diagnosed	Not Diagnosed	Not Diagnosed	Not Diagnosed	Not Diagnosed	Not Diagnosed	Not Diagnosed		FALSE	2.2	34218	143.2	410	49	45	18	16	1.1
3164_5	3164	51	Male	COVID-19	White	8.71795	73.1087	Home	18	17	30.18	Never Smoker	Not Immunocompromised	Not Diagnosed	Not Diagnosed	Not Diagnosed	Not Diagnosed	Not Diagnosed	Not Diagnosed	Not Diagnosed	Not Diagnosed	Not Diagnosed	Not Diagnosed	Not Diagnosed	Not Diagnosed		FALSE	15.3	29864	164.4	889	75	12	13.3	16	1.1
3164_6	3164	51	Male	COVID-19	White	8.71795	73.1087	Home	20	19	30.18	Never Smoker	Not Immunocompromised	Not Diagnosed	Not Diagnosed	Not Diagnosed	Not Diagnosed	Not Diagnosed	Not Diagnosed	Not Diagnosed	Not Diagnosed	Not Diagnosed	Not Diagnosed	Not Diagnosed	Not Diagnosed		FALSE	15.1	37756	248.4	522	82	10	12.7
3164_7	3164	51	Male	COVID-19	White	8.71795	73.1087	Home	31	30	30.18	Never Smoker	Not Immunocompromised	Not Diagnosed	Not Diagnosed	Not Diagnosed	Not Diagnosed	Not Diagnosed	Not Diagnosed	Not Diagnosed	Not Diagnosed	Not Diagnosed	Not Diagnosed	Not Diagnosed	Not Diagnosed		FALSE	15.4	355	1026.6	243	30	12	15.5	8.1	1.9
3164_8	3164	51	Male	COVID-19	White	8.71795	73.1087	Home	34	33	30.18	Never Smoker	Not Immunocompromised	Not Diagnosed	Not Diagnosed	Not Diagnosed	Not Diagnosed	Not Diagnosed	Not Diagnosed	Not Diagnosed	Not Diagnosed	Not Diagnosed	Not Diagnosed	Not Diagnosed	Not Diagnosed		FALSE	24.8	1202	687.4				14.7	21.8	1
6460_1	6460	70	Female	Non-Pneumonia Control	White	8	50.75	Home	1	0	26.16	Never Smoker	Not Immunocompromised	Not Diagnosed	Not Diagnosed	Diagnosed	Diagnosed	Diagnosed	Diagnosed	Diagnosed	Diagnosed	Diagnosed	Diagnosed	Diagnosed	Diagnosed	14	FALSE	1	488	21.6	33	9	32	10.9	12.2	1.2
8154_1	8154	71	Male	COVID-19	Black/African American	9	59.5	Home	1	0	27.69		Not Immunocompromised	Not Diagnosed	Not Diagnosed	Not Diagnosed	Diagnosed	Not Diagnosed	Not Diagnosed	Not Diagnosed	Not Diagnosed	Not Diagnosed	Not Diagnosed	Diagnosed	Not Diagnosed	3	FALSE	23.5	9184		474	30	45	7.7	6.6	0.5
8154_2	8154	71	Male	COVID-19	Black/African American	9	59.5	Home	11	10	27.69		Not Immunocompromised	Not Diagnosed	Not Diagnosed	Not Diagnosed	Diagnosed	Not Diagnosed	Not Diagnosed	Not Diagnosed	Not Diagnosed	Not Diagnosed	Not Diagnosed	Diagnosed	Not Diagnosed	3	FALSE	13	2671		29	32	18	8.3	6.6	0.7
7877_1	7877	72	Male	COVID-19	Black/African American	11.2222	72.5135	LTAC	13	7	25.35	Never Smoker	Not Immunocompromised	Not Diagnosed	Not Diagnosed	Not Diagnosed	Not Diagnosed	Not Diagnosed	Not Diagnosed	Diagnosed	Not Diagnosed	Not Diagnosed	Not Diagnosed	Not Diagnosed	Not Diagnosed	1	FALSE	29.2	10472	6692.8	49	27	30	20.3	11.4	3
9988_1	9988	73	Male	COVID-19	White	6.2	45.5	Home	1	1	30.64	Never Smoker	Not Immunocompromised	Not Diagnosed	Not Diagnosed	Not Diagnosed	Not Diagnosed	Not Diagnosed	Not Diagnosed	Not Diagnosed	Not Diagnosed	Not Diagnosed	Not Diagnosed	Not Diagnosed	Not Diagnosed		FALSE	22.5	637	500	271	52	13	14.1	11.7	1.6
312_1	312	73	Female	Non-Pneumonia Control	White	14.875	91.6	Deceased	14	7	25.19		Not Immunocompromised	Not Diagnosed	Not Diagnosed	Diagnosed	Diagnosed	Diagnosed	Not Diagnosed	Not Diagnosed	Not Diagnosed	Not Diagnosed	Not Diagnosed	Diagnosed	Not Diagnosed	5	TRUE				7	6		20.4	19	0.4
1560_1	1560	64	Male	COVID-19	White	11	81.6667	Home	1	2	35.59	Never Smoker	Not Immunocompromised	Not Diagnosed	Not Diagnosed	Not Diagnosed	Not Diagnosed	Not Diagnosed	Not Diagnosed	Not Diagnosed	Not Diagnosed	Not Diagnosed	Not Diagnosed	Not Diagnosed	Not Diagnosed		FALSE	28.6	223	488.7	75	72	4	10	9.2	0.8
1560_2	1560	64	Male	COVID-19	White	11	81.6667	Home	5	6	35.59	Never Smoker	Not Immunocompromised	Not Diagnosed	Not Diagnosed	Not Diagnosed	Not Diagnosed	Not Diagnosed	Not Diagnosed	Not Diagnosed	Not Diagnosed	Not Diagnosed	Not Diagnosed	Not Diagnosed	Not Diagnosed		FALSE	38.3	867	1387	254	14	50	9.1	7.6	0.7
7715_1	7715	62	Female	Non-Pneumonia Control	White	10.6923	54.2222	Inpatient Facility	25		20.72		Immunocompromised	Not Diagnosed	Diagnosed	Not Diagnosed	Diagnosed	Not Diagnosed	Not Diagnosed	Not Diagnosed	Not Diagnosed	Not Diagnosed	Diagnosed	Not Diagnosed	Not Diagnosed	4	TRUE
7715_2	7715	62	Female	Non-Pneumonia Control	White	10.6923	54.2222	Inpatient Facility	51	51	20.72		Immunocompromised	Not Diagnosed	Diagnosed	Not Diagnosed	Diagnosed	Not Diagnosed	Not Diagnosed	Not Diagnosed	Not Diagnosed	Not Diagnosed	Diagnosed	Not Diagnosed	Not Diagnosed	4	TRUE				99	25		6.7
129_1	129	60	Female	COVID-19	Unknown or Not Reported	7.6	72.3214	Home	17		35.67	Never Smoker	Not Immunocompromised	Not Diagnosed	Not Diagnosed	Not Diagnosed	Diagnosed	Diagnosed	Not Diagnosed	Diagnosed	Not Diagnosed	Not Diagnosed	Not Diagnosed	Not Diagnosed	Not Diagnosed	3	TRUE
391_1	391	62	Female	COVID-19	Black/African American	10.1	65.2778	Inpatient Facility	15	10	43.75		Not Immunocompromised	Not Diagnosed	Not Diagnosed	Not Diagnosed	Not Diagnosed	Not Diagnosed	Not Diagnosed	Not Diagnosed	Not Diagnosed	Not Diagnosed	Not Diagnosed	Not Diagnosed	Not Diagnosed		FALSE	14.5	1774					9.2	5.2	1.7
391_2	391	62	Female	COVID-19	Black/African American	10.1	65.2778	Inpatient Facility	17	12	43.75		Not Immunocompromised	Not Diagnosed	Not Diagnosed	Not Diagnosed	Not Diagnosed	Not Diagnosed	Not Diagnosed	Not Diagnosed	Not Diagnosed	Not Diagnosed	Not Diagnosed	Not Diagnosed	Not Diagnosed		FALSE	10.1	1067					8.8	5.2	1.7
391_3	391	62	Female	COVID-19	Black/African American	10.1	65.2778	Inpatient Facility	19	14	43.75		Not Immunocompromised	Not Diagnosed	Not Diagnosed	Not Diagnosed	Not Diagnosed	Not Diagnosed	Not Diagnosed	Not Diagnosed	Not Diagnosed	Not Diagnosed	Not Diagnosed	Not Diagnosed	Not Diagnosed		TRUE	20.4	3020		863	81	9	13.2
6174_1	6174	53	Female	COVID-19	Unknown or Not Reported	7.4	42.125	Inpatient Facility	10	0	31.11		Not Immunocompromised	Not Diagnosed	Not Diagnosed	Not Diagnosed	Not Diagnosed	Not Diagnosed	Not Diagnosed	Not Diagnosed	Not Diagnosed	Not Diagnosed	Not Diagnosed	Not Diagnosed	Not Diagnosed		FALSE	15.2	487	835.8	490	78	1	9.3	6.5	1
9769_1	9769	62	Female	COVID-19	Black/African American	14.8182	98.4545	Deceased	3	8	42.14	Past Smoker	Not Immunocompromised	Not Diagnosed	Not Diagnosed	Not Diagnosed	Diagnosed	Diagnosed	Not Diagnosed	Diagnosed	Not Diagnosed	Not Diagnosed	Not Diagnosed	Diagnosed	Not Diagnosed	6	FALSE	45.3	561	25815	753	74	12	14.2	10.8	2.6
2460_1	2460	74	Male	COVID-19	Black/African American	13.3571	98.6552	LTAC	24	14	34.95		Immunocompromised	Not Diagnosed	Not Diagnosed	Not Diagnosed	Diagnosed	Diagnosed	Not Diagnosed	Diagnosed	Not Diagnosed	Not Diagnosed	Not Diagnosed	Diagnosed	Not Diagnosed	5	TRUE	10.6	862	2759.8	41	24	67	28.5
2460_2	2460	74	Male	COVID-19	Black/African American	13.3571	98.6552	LTAC	31	21	34.95		Immunocompromised	Not Diagnosed	Not Diagnosed	Not Diagnosed	Diagnosed	Diagnosed	Not Diagnosed	Diagnosed	Not Diagnosed	Not Diagnosed	Not Diagnosed	Diagnosed	Not Diagnosed	5	TRUE	1.3	2742	216.5	400	93	1	9.2
828_1	828	66	Female	COVID-19	Black/African American	8.84	72.6154	Inpatient Facility	3	2	45.91		Immunocompromised	Not Diagnosed	Diagnosed	Not Diagnosed	Diagnosed	Diagnosed	Not Diagnosed	Not Diagnosed	Not Diagnosed	Not Diagnosed	Not Diagnosed	Not Diagnosed	Not Diagnosed	4	TRUE	14.3	337	249.9	611	11	6	6.6	5	1
8321_1	8321	65	Male	COVID-19	White	8.11111	58.5625	Home	1	1	31.04		Not Immunocompromised	Not Diagnosed	Not Diagnosed	Not Diagnosed	Not Diagnosed	Not Diagnosed	Not Diagnosed	Diagnosed	Not Diagnosed	Not Diagnosed	Not Diagnosed	Not Diagnosed	Not Diagnosed	1	FALSE	22.8	447	218.4	136	64	18	6.5	3.2	1.7
9821_1	9821	56	Female	COVID-19	White	9.75	69.5	Home	12	3	50.38	Never Smoker	Not Immunocompromised	Not Diagnosed	Not Diagnosed	Not Diagnosed	Diagnosed	Not Diagnosed	Not Diagnosed	Not Diagnosed	Not Diagnosed	Not Diagnosed	Not Diagnosed	Not Diagnosed	Not Diagnosed	2	TRUE	10.7	2359	631.6	450	26	32	6.7	5.1	0.6
221_1	221	71	Male	Other Pneumonia	Black/African American	6	59.2609	LTAC	23	1	29.89		Not Immunocompromised	Not Diagnosed	Not Diagnosed	Not Diagnosed	Not Diagnosed	Not Diagnosed	Not Diagnosed	Not Diagnosed	Not Diagnosed	Not Diagnosed	Not Diagnosed	Not Diagnosed	Not Diagnosed		FALSE	10		728.1	58	74	5	12.2	11.9	2
424_1	424	38	Male	COVID-19	White	7.44444	59.4286	LTAC	1	0	37.59		Not Immunocompromised	Not Diagnosed	Not Diagnosed	Not Diagnosed	Not Diagnosed	Not Diagnosed	Not Diagnosed	Not Diagnosed	Not Diagnosed	Not Diagnosed	Not Diagnosed	Not Diagnosed	Not Diagnosed		FALSE	30	622	1442	622	56	20	11.4	10.6	0.7
424_2	424	38	Male	COVID-19	White	7.44444	59.4286	LTAC	5	4	37.59		Not Immunocompromised	Not Diagnosed	Not Diagnosed	Not Diagnosed	Not Diagnosed	Not Diagnosed	Not Diagnosed	Not Diagnosed	Not Diagnosed	Not Diagnosed	Not Diagnosed	Not Diagnosed	Not Diagnosed		FALSE	35.7	852	401.3	226	49	19	14.2	12.1	0.7
424_3	424	38	Male	COVID-19	White	7.44444	59.4286	LTAC	11	10	37.59		Not Immunocompromised	Not Diagnosed	Not Diagnosed	Not Diagnosed	Not Diagnosed	Not Diagnosed	Not Diagnosed	Not Diagnosed	Not Diagnosed	Not Diagnosed	Not Diagnosed	Not Diagnosed	Not Diagnosed		FALSE	9	1825	165.2				11.3
979_1	979	52	Male	COVID-19	Black/African American	9.76471	71.9535	LTAC	33	15	30.3		Not Immunocompromised	Not Diagnosed	Not Diagnosed	Not Diagnosed	Not Diagnosed	Not Diagnosed	Not Diagnosed	Not Diagnosed	Not Diagnosed	Not Diagnosed	Not Diagnosed	Not Diagnosed	Not Diagnosed		TRUE	1	18329	718.2	2338	30	53	15.2	8.7	3.8
979_2	979	52	Male	COVID-19	Black/African American	9.76471	71.9535	LTAC	40	22	30.3		Not Immunocompromised	Not Diagnosed	Not Diagnosed	Not Diagnosed	Not Diagnosed	Not Diagnosed	Not Diagnosed	Not Diagnosed	Not Diagnosed	Not Diagnosed	Not Diagnosed	Not Diagnosed	Not Diagnosed		TRUE	6.7	2996	512.3	208	48	33	19.5	12.1	3.7
979_3	979	52	Male	COVID-19	Black/African American	9.76471	71.9535	LTAC	44	26	30.3		Not Immunocompromised	Not Diagnosed	Not Diagnosed	Not Diagnosed	Not Diagnosed	Not Diagnosed	Not Diagnosed	Not Diagnosed	Not Diagnosed	Not Diagnosed	Not Diagnosed	Not Diagnosed	Not Diagnosed		TRUE	3.6	1090	286.5	43	29	45	19.8	13.5	4
1750_1	1750	77	Male	COVID-19	White	11.4286	85.2222	Deceased	0	4	25.72	Never Smoker	Not Immunocompromised	Not Diagnosed	Not Diagnosed	Not Diagnosed	Not Diagnosed	Not Diagnosed	Not Diagnosed	Not Diagnosed	Not Diagnosed	Not Diagnosed	Not Diagnosed	Not Diagnosed	Not Diagnosed		FALSE	28.4	3438	1088.4	31	43	14	17.6	10.7	0.3
110_1	110	52	Male	Non-Pneumonia Control	Unknown or Not Reported	8.25	66.4444	Home	1	0	32.53	Never Smoker	Not Immunocompromised	Not Diagnosed	Not Diagnosed	Not Diagnosed	Not Diagnosed	Not Diagnosed	Not Diagnosed	Not Diagnosed	Not Diagnosed	Diagnosed	Not Diagnosed	Not Diagnosed	Not Diagnosed	1	FALSE	0	3572	839.5	27	24	4	6.9	6.3	0.3
4598_1	4598	53	Male	COVID-19	White	10.3191	91.3333	LTAC	17	10	31.09	Past Smoker	Not Immunocompromised	Not Diagnosed	Not Diagnosed	Not Diagnosed	Not Diagnosed	Not Diagnosed	Not Diagnosed	Diagnosed	Not Diagnosed	Not Diagnosed	Not Diagnosed	Diagnosed	Not Diagnosed	4	FALSE	34.9	1496	1128.2	214	6	63	5.2	4.4	0.5
4598_2	4598	53	Male	COVID-19	White	10.3191	91.3333	LTAC	22	15	31.09	Past Smoker	Not Immunocompromised	Not Diagnosed	Not Diagnosed	Not Diagnosed	Not Diagnosed	Not Diagnosed	Not Diagnosed	Diagnosed	Not Diagnosed	Not Diagnosed	Not Diagnosed	Diagnosed	Not Diagnosed	4	FALSE	14.7	1188	959.3	370	54	14	6	3.8	0.6
4598_3	4598	53	Male	COVID-19	White	10.3191	91.3333	LTAC	27	20	31.09	Past Smoker	Not Immunocompromised	Not Diagnosed	Not Diagnosed	Not Diagnosed	Not Diagnosed	Not Diagnosed	Not Diagnosed	Diagnosed	Not Diagnosed	Not Diagnosed	Not Diagnosed	Diagnosed	Not Diagnosed	4	TRUE	16.9	1280	544.7	300	84	3	6.9	4.7	0.9
4598_4	4598	53	Male	COVID-19	White	10.3191	91.3333	LTAC	33	26	31.09	Past Smoker	Not Immunocompromised	Not Diagnosed	Not Diagnosed	Not Diagnosed	Not Diagnosed	Not Diagnosed	Not Diagnosed	Diagnosed	Not Diagnosed	Not Diagnosed	Not Diagnosed	Diagnosed	Not Diagnosed	4	TRUE	15.4	604	573.5	56	32	42	5.4	3.6	0.8
4598_5	4598	53	Male	COVID-19	White	10.3191	91.3333	LTAC	41	34	31.09	Past Smoker	Not Immunocompromised	Not Diagnosed	Not Diagnosed	Not Diagnosed	Not Diagnosed	Not Diagnosed	Not Diagnosed	Diagnosed	Not Diagnosed	Not Diagnosed	Not Diagnosed	Diagnosed	Not Diagnosed	4	TRUE	39.5	1342	632.7	4488	89	5	14.1	11.4	1.3
4598_6	4598	53	Male	COVID-19	White	10.3191	91.3333	LTAC	51	44	31.09	Past Smoker	Not Immunocompromised	Not Diagnosed	Not Diagnosed	Not Diagnosed	Not Diagnosed	Not Diagnosed	Not Diagnosed	Diagnosed	Not Diagnosed	Not Diagnosed	Not Diagnosed	Diagnosed	Not Diagnosed	4	TRUE	15.6	845	1040.4	2400	73		18	16	0.9
4598_7	4598	53	Male	COVID-19	White	10.3191	91.3333	LTAC	61	54	31.09	Past Smoker	Not Immunocompromised	Not Diagnosed	Not Diagnosed	Not Diagnosed	Not Diagnosed	Not Diagnosed	Not Diagnosed	Diagnosed	Not Diagnosed	Not Diagnosed	Not Diagnosed	Diagnosed	Not Diagnosed	4	TRUE	12.5	541	937.6		95	2	13.6	10.3	2.3
2063_1	2063	28	Female	COVID-19	Unknown or Not Reported	11.3333	82.1935	Inpatient Facility	0	0	21.15		Immunocompromised	Not Diagnosed	Not Diagnosed	Not Diagnosed	Not Diagnosed	Not Diagnosed	Not Diagnosed	Not Diagnosed	Diagnosed	Not Diagnosed	Not Diagnosed	Not Diagnosed	Not Diagnosed	2	FALSE	17.1	2826	8428.5	694	2	73	3.4	2.4	0.9
8695_1	8695	68	Male	Other Pneumonia	White	10	69.6	Home	0	0	26.68		Not Immunocompromised	Not Diagnosed	Not Diagnosed	Not Diagnosed	Diagnosed	Diagnosed	Not Diagnosed	Not Diagnosed	Not Diagnosed	Not Diagnosed	Not Diagnosed	Diagnosed	Not Diagnosed	4	FALSE	0	252	1210.3	1138	90	1	10.1	4.9	3.8
3057_1	3057	70	Male	COVID-19	White	6.42857	49.875	Home	0	5	27.83	Past Smoker	Not Immunocompromised	Not Diagnosed	Not Diagnosed	Not Diagnosed	Not Diagnosed	Not Diagnosed	Not Diagnosed	Diagnosed	Not Diagnosed	Not Diagnosed	Not Diagnosed	Not Diagnosed	Not Diagnosed	2	FALSE	0	0	336.2	154	82	3	7	4.6	1.1
6276_1	6276	86	Male	COVID-19	White	7.66667	62.3333	Inpatient Facility	0	6	27.1	Never Smoker	Not Immunocompromised	Not Diagnosed	Diagnosed	Not Diagnosed	Diagnosed	Not Diagnosed	Not Diagnosed	Not Diagnosed	Not Diagnosed	Not Diagnosed	Not Diagnosed	Not Diagnosed	Not Diagnosed	3	FALSE	7.1	955		106	21	2	9.8	8.7	0.6
6276_2	6276	86	Male	COVID-19	White	7.66667	62.3333	Inpatient Facility	7	13	27.1	Never Smoker	Not Immunocompromised	Not Diagnosed	Diagnosed	Not Diagnosed	Diagnosed	Not Diagnosed	Not Diagnosed	Not Diagnosed	Not Diagnosed	Not Diagnosed	Not Diagnosed	Not Diagnosed	Not Diagnosed	3	TRUE	8.4	754	212.7	50	83	6	10.6	9.2	0.4
1330_1	1330	43	Female	COVID-19	Unknown or Not Reported	8.17143	75.0444	LTAC	4	1	41.98		Not Immunocompromised	Not Diagnosed	Not Diagnosed	Not Diagnosed	Not Diagnosed	Not Diagnosed	Not Diagnosed	Diagnosed	Not Diagnosed	Not Diagnosed	Not Diagnosed	Not Diagnosed	Not Diagnosed	1	FALSE	9.2	3573	66.5	416	87	4	16.1	13.7	1.3
1330_2	1330	43	Female	COVID-19	Unknown or Not Reported	8.17143	75.0444	LTAC	28	25	41.98		Not Immunocompromised	Not Diagnosed	Not Diagnosed	Not Diagnosed	Not Diagnosed	Not Diagnosed	Not Diagnosed	Diagnosed	Not Diagnosed	Not Diagnosed	Not Diagnosed	Not Diagnosed	Not Diagnosed	1	FALSE	43.6	931	567.4	1050	73	4	22.1	16.2	2.2
2499_1	2499	50	Male	COVID-19	Unknown or Not Reported	4	39.25	Home	0	0	28.46		Not Immunocompromised	Not Diagnosed	Not Diagnosed	Not Diagnosed	Not Diagnosed	Not Diagnosed	Not Diagnosed	Diagnosed	Not Diagnosed	Not Diagnosed	Not Diagnosed	Not Diagnosed	Not Diagnosed	1	FALSE	25.5	10036	903.1				11.6	10	0.3
2192_1	2192	74	Female	Non-Pneumonia Control	White	11.3333	83	Inpatient Facility	1	0	41.52		Not Immunocompromised	Not Diagnosed	Not Diagnosed	Not Diagnosed	Not Diagnosed	Diagnosed	Not Diagnosed	Not Diagnosed	Not Diagnosed	Not Diagnosed	Diagnosed	Not Diagnosed	Not Diagnosed	2	FALSE				175	31	8	11.5	11.8	0.5
1836_1	1836	44	Male	COVID-19	Unknown or Not Reported	5.375	42.4	Home	0	2	30.26	Never Smoker	Not Immunocompromised	Not Diagnosed	Not Diagnosed	Not Diagnosed	Diagnosed	Not Diagnosed	Not Diagnosed	Not Diagnosed	Not Diagnosed	Not Diagnosed	Not Diagnosed	Not Diagnosed	Not Diagnosed	1	FALSE	29.6	257	1484.3	46	10	30	8.8	7.6	0.9
3793_1	3793	47	Male	COVID-19	White	12.1667	98.44	Deceased	23	12	37.02	Never Smoker	Not Immunocompromised	Not Diagnosed	Not Diagnosed	Not Diagnosed	Not Diagnosed	Not Diagnosed	Not Diagnosed	Diagnosed	Not Diagnosed	Not Diagnosed	Not Diagnosed	Not Diagnosed	Not Diagnosed	2	TRUE	31	3508	809.9	120	22	42	8.2	5.5	1.1
3793_2	3793	47	Male	COVID-19	White	12.1667	98.44	Deceased	16	4	37.02	Never Smoker	Not Immunocompromised	Not Diagnosed	Not Diagnosed	Not Diagnosed	Not Diagnosed	Not Diagnosed	Not Diagnosed	Diagnosed	Not Diagnosed	Not Diagnosed	Not Diagnosed	Not Diagnosed	Not Diagnosed	2	TRUE	38.9	16157	1794.4	2112	84	6	9	5.2	1.1
3793_3	3793	47	Male	COVID-19	White	12.1667	98.44	Deceased	35	23	37.02	Never Smoker	Not Immunocompromised	Not Diagnosed	Not Diagnosed	Not Diagnosed	Not Diagnosed	Not Diagnosed	Not Diagnosed	Diagnosed	Not Diagnosed	Not Diagnosed	Not Diagnosed	Not Diagnosed	Not Diagnosed	2	TRUE	22.7	16144	1536.9	2000	97		25.7	13.9	1.4
6235_1	6235	77	Female	Other Pneumonia	White	9	59.25	Inpatient Facility	0	0	19.47	Past Smoker	Not Immunocompromised	Not Diagnosed	Not Diagnosed	Diagnosed	Diagnosed	Diagnosed	Not Diagnosed	Diagnosed	Diagnosed	Not Diagnosed	Diagnosed	Not Diagnosed	Not Diagnosed	8	FALSE	9.2	466	40.9	344	99	1	37	35.2	0.4
678_1	678	65	Male	COVID-19	Unknown or Not Reported	14.75	98.5714	Deceased	4	1	24.41		Not Immunocompromised	Not Diagnosed	Not Diagnosed	Not Diagnosed	Not Diagnosed	Not Diagnosed	Not Diagnosed	Not Diagnosed	Not Diagnosed	Diagnosed	Not Diagnosed	Not Diagnosed	Not Diagnosed	1	FALSE	38.7	4198	891.6	351	84	4	7.9	9.5	0.3
678_2	678	65	Male	COVID-19	Unknown or Not Reported	14.75	98.5714	Deceased	7	4	24.41		Not Immunocompromised	Not Diagnosed	Not Diagnosed	Not Diagnosed	Not Diagnosed	Not Diagnosed	Not Diagnosed	Not Diagnosed	Not Diagnosed	Diagnosed	Not Diagnosed	Not Diagnosed	Not Diagnosed	1	FALSE	33.6	3162	276.6	153	16	72	11.8	10.6	0.7
7208_1	7208	37	Male	COVID-19	Unknown or Not Reported	7.9375	67.5	Home	1	3	42.84		Not Immunocompromised	Not Diagnosed	Not Diagnosed	Not Diagnosed	Not Diagnosed	Not Diagnosed	Not Diagnosed	Not Diagnosed	Not Diagnosed	Not Diagnosed	Not Diagnosed	Not Diagnosed	Not Diagnosed		FALSE	28.8	362	1365.2	122	11	14	9.6	8.1	1.2
7208_2	7208	37	Male	COVID-19	Unknown or Not Reported	7.9375	67.5	Home	5	7	42.84		Not Immunocompromised	Not Diagnosed	Not Diagnosed	Not Diagnosed	Not Diagnosed	Not Diagnosed	Not Diagnosed	Not Diagnosed	Not Diagnosed	Not Diagnosed	Not Diagnosed	Not Diagnosed	Not Diagnosed		FALSE	2.7	1738	1444	258	56	21	6.7	5.1	1.1
3271_1	3271	56	Female	COVID-19	Unknown or Not Reported	6.8	40.3333	Home	1	0	33.4	Never Smoker	Not Immunocompromised	Not Diagnosed	Not Diagnosed	Not Diagnosed	Not Diagnosed	Not Diagnosed	Not Diagnosed	Diagnosed	Not Diagnosed	Not Diagnosed	Not Diagnosed	Not Diagnosed	Not Diagnosed	1	FALSE	33.8	15109	410.8	100	46	30	11	8.1	1.8
2626_1	2626	47	Male	COVID-19	Unknown or Not Reported	7.92857	62.7059	Home	5	2	31.18	Never Smoker	Not Immunocompromised	Not Diagnosed	Not Diagnosed	Not Diagnosed	Not Diagnosed	Not Diagnosed	Not Diagnosed	Not Diagnosed	Not Diagnosed	Not Diagnosed	Not Diagnosed	Not Diagnosed	Not Diagnosed		TRUE	16.7	2618	3125.1	88	67	18	9.4	7.4	1.3
2626_2	2626	47	Male	COVID-19	Unknown or Not Reported	7.92857	62.7059	Home	11	8	31.18	Never Smoker	Not Immunocompromised	Not Diagnosed	Not Diagnosed	Not Diagnosed	Not Diagnosed	Not Diagnosed	Not Diagnosed	Not Diagnosed	Not Diagnosed	Not Diagnosed	Not Diagnosed	Not Diagnosed	Not Diagnosed		FALSE	0	1852	1008.8	46	1	95	6.8	3.8	1.5
2707_1	2707	60	Female	COVID-19	Black/African American	6	43.1667	Home	0	3	35.42		Not Immunocompromised	Not Diagnosed	Not Diagnosed	Not Diagnosed	Not Diagnosed	Not Diagnosed	Not Diagnosed	Diagnosed	Not Diagnosed	Not Diagnosed	Not Diagnosed	Not Diagnosed	Not Diagnosed	1	FALSE	34.9	1103	396.3	42	18	54	12.6	9.1	1.6
1102_1	1102	62	Male	COVID-19	Unknown or Not Reported	8.86111	86.119	LTAC	43	20	30.53	Never Smoker	Not Immunocompromised	Not Diagnosed	Not Diagnosed	Not Diagnosed	Diagnosed	Diagnosed	Not Diagnosed	Diagnosed	Not Diagnosed	Not Diagnosed	Diagnosed	Not Diagnosed	Not Diagnosed	4	TRUE	9.1	1125	343.8	153	8	58	11.1	9	0.8
1102_2	1102	62	Male	COVID-19	Unknown or Not Reported	8.86111	86.119	LTAC	51	28	30.53	Never Smoker	Not Immunocompromised	Not Diagnosed	Not Diagnosed	Not Diagnosed	Diagnosed	Diagnosed	Not Diagnosed	Diagnosed	Not Diagnosed	Not Diagnosed	Diagnosed	Not Diagnosed	Not Diagnosed	4	TRUE	8.8	802	343.7	135	7	26	8.9	6	1.1
2483_1	2483	66	Female	Non-Pneumonia Control	Unknown or Not Reported	14.4	45.8333	Home	2	4	24.24	Never Smoker	Not Immunocompromised	Not Diagnosed	Not Diagnosed	Diagnosed	Diagnosed	Diagnosed	Not Diagnosed	Diagnosed	Not Diagnosed	Not Diagnosed	Diagnosed	Diagnosed	Not Diagnosed	9	FALSE	9.8	2901		62	27	4	12.4	8.1	0.5
4014_1	4014	44	Male	COVID-19	White	7.14286	62.6875	Home	1	2	41.22		Not Immunocompromised	Not Diagnosed	Not Diagnosed	Not Diagnosed	Not Diagnosed	Not Diagnosed	Not Diagnosed	Diagnosed	Not Diagnosed	Not Diagnosed	Not Diagnosed	Not Diagnosed	Not Diagnosed	2	FALSE	23.7	222	2194.2	211	51	7	8.1	6.2	1.1
4014_2	4014	44	Male	COVID-19	White	7.14286	62.6875	Home	6	7	41.22		Not Immunocompromised	Not Diagnosed	Not Diagnosed	Not Diagnosed	Not Diagnosed	Not Diagnosed	Not Diagnosed	Diagnosed	Not Diagnosed	Not Diagnosed	Not Diagnosed	Not Diagnosed	Not Diagnosed	2	FALSE	31.6	2858	2091.9	48	64	11	10.7	8	1
6990_1	6990	45	Male	COVID-19	Unknown or Not Reported	8.57143	69.4444	Home	8	4	40.74		Not Immunocompromised	Not Diagnosed	Not Diagnosed	Not Diagnosed	Not Diagnosed	Not Diagnosed	Not Diagnosed	Diagnosed	Not Diagnosed	Not Diagnosed	Not Diagnosed	Not Diagnosed	Not Diagnosed	2	FALSE	28.9	456	460.9	488	81	3	6.6	5.5	0.5
6990_2	6990	45	Male	COVID-19	Unknown or Not Reported	8.57143	69.4444	Home	15	11	40.74		Not Immunocompromised	Not Diagnosed	Not Diagnosed	Not Diagnosed	Not Diagnosed	Not Diagnosed	Not Diagnosed	Diagnosed	Not Diagnosed	Not Diagnosed	Not Diagnosed	Not Diagnosed	Not Diagnosed	2	FALSE	6.4	2152	445.3	31	2	44	4.7	3.1	1
893_1	893	49	Male	Other Pneumonia	White	10	53.6667	Other	2	1	21.67	Current Smoker	Not Immunocompromised	Not Diagnosed	Not Diagnosed	Not Diagnosed	Not Diagnosed	Not Diagnosed	Not Diagnosed	Not Diagnosed	Not Diagnosed	Not Diagnosed	Not Diagnosed	Not Diagnosed	Not Diagnosed		TRUE	0	0	40.7	1300	93	1	14.9	13.7	0.3
6334_1	6334	86	Male	COVID-19	White	9.17391	87.3333	Deceased	29	20	19.22		Not Immunocompromised	Not Diagnosed	Not Diagnosed	Diagnosed	Not Diagnosed	Not Diagnosed	Diagnosed	Diagnosed	Not Diagnosed	Not Diagnosed	Diagnosed	Not Diagnosed	Not Diagnosed	5	FALSE	10	619	608	93	40	32	14.4
6334_2	6334	86	Male	COVID-19	White	9.17391	87.3333	Deceased	33	24	19.22		Not Immunocompromised	Not Diagnosed	Not Diagnosed	Diagnosed	Not Diagnosed	Not Diagnosed	Diagnosed	Diagnosed	Not Diagnosed	Not Diagnosed	Diagnosed	Not Diagnosed	Not Diagnosed	5	FALSE	16.6	1091	652.5	196	50	6	11.8
6334_3	6334	86	Male	COVID-19	White	9.17391	87.3333	Deceased	43	34	19.22		Not Immunocompromised	Not Diagnosed	Not Diagnosed	Diagnosed	Not Diagnosed	Not Diagnosed	Diagnosed	Diagnosed	Not Diagnosed	Not Diagnosed	Diagnosed	Not Diagnosed	Not Diagnosed	5	TRUE	7.7	669	569	1085	60	3	10.6
812_1	812	76	Male	Other Pneumonia	Asian	7	60.5882	Deceased	1	7	19.68		Not Immunocompromised	Not Diagnosed	Diagnosed	Diagnosed	Diagnosed	Diagnosed	Not Diagnosed	Not Diagnosed	Not Diagnosed	Not Diagnosed	Diagnosed	Diagnosed	Not Diagnosed	8	TRUE	1.7			272	32	35	17.2
812_2	812	76	Male	Other Pneumonia	Asian	7	60.5882	Deceased	10	16	19.68		Not Immunocompromised	Not Diagnosed	Diagnosed	Diagnosed	Diagnosed	Diagnosed	Not Diagnosed	Not Diagnosed	Not Diagnosed	Not Diagnosed	Diagnosed	Diagnosed	Not Diagnosed	8	TRUE				375	89		23
9115_1	9115	76	Male	Other Pneumonia	White	14.25	76.9091	Inpatient Facility	0	8	29.35	Past Smoker	Not Immunocompromised	Not Diagnosed	Diagnosed	Not Diagnosed	Diagnosed	Not Diagnosed	Not Diagnosed	Not Diagnosed	Not Diagnosed	Not Diagnosed	Not Diagnosed	Diagnosed	Not Diagnosed	9	TRUE		2104		163	81	8	8.3	5.8	0.9
5389_1	5389	52	Male	Other Pneumonia	White	8.66667	44.25	Home	2	1	22.93	Never Smoker	Not Immunocompromised	Not Diagnosed	Not Diagnosed	Not Diagnosed	Not Diagnosed	Not Diagnosed	Not Diagnosed	Not Diagnosed	Not Diagnosed	Not Diagnosed	Not Diagnosed	Not Diagnosed	Not Diagnosed		FALSE	0	7932	1360.8	606	12	50	17.1	2.3	7.6
5827_1	5827	32	Male	COVID-19	Unknown or Not Reported	11.0606	105.077	Deceased	6	3	25.38		Not Immunocompromised	Not Diagnosed	Not Diagnosed	Not Diagnosed	Not Diagnosed	Not Diagnosed	Not Diagnosed	Not Diagnosed	Not Diagnosed	Not Diagnosed	Not Diagnosed	Not Diagnosed	Not Diagnosed		TRUE	18	14419	663.2	280	77	8	16.1	15.5	0.2
5827_2	5827	32	Male	COVID-19	Unknown or Not Reported	11.0606	105.077	Deceased	14	11	25.38		Not Immunocompromised	Not Diagnosed	Not Diagnosed	Not Diagnosed	Not Diagnosed	Not Diagnosed	Not Diagnosed	Not Diagnosed	Not Diagnosed	Not Diagnosed	Not Diagnosed	Not Diagnosed	Not Diagnosed		TRUE	25.2	2124	750.6	361	82	3	15.7	13.3	0.9
5827_3	5827	32	Male	COVID-19	Unknown or Not Reported	11.0606	105.077	Deceased	24	21	25.38		Not Immunocompromised	Not Diagnosed	Not Diagnosed	Not Diagnosed	Not Diagnosed	Not Diagnosed	Not Diagnosed	Not Diagnosed	Not Diagnosed	Not Diagnosed	Not Diagnosed	Not Diagnosed	Not Diagnosed		TRUE	23.1	2814	1456.6	151	41	11	15.8	15.4	0.2
5827_4	5827	32	Male	COVID-19	Unknown or Not Reported	11.0606	105.077	Deceased	27	24	25.38		Not Immunocompromised	Not Diagnosed	Not Diagnosed	Not Diagnosed	Not Diagnosed	Not Diagnosed	Not Diagnosed	Not Diagnosed	Not Diagnosed	Not Diagnosed	Not Diagnosed	Not Diagnosed	Not Diagnosed		TRUE	25.6	2464	1455.8	1563	94	1	22.9	19	1.1
2800_1	2800	39	Male	COVID-19	Unknown or Not Reported	7	53.8125	Home	7	3	39		Not Immunocompromised	Not Diagnosed	Not Diagnosed	Not Diagnosed	Not Diagnosed	Not Diagnosed	Not Diagnosed	Not Diagnosed	Not Diagnosed	Not Diagnosed	Not Diagnosed	Not Diagnosed	Not Diagnosed		TRUE	2.4	2754	1881.9	143	14	32	7.5	5.4	1.4
43_1	43	72	Female	COVID-19	Unknown or Not Reported	9	70.0833	Inpatient Facility	1	1	26.7		Immunocompromised	Not Diagnosed	Not Diagnosed	Not Diagnosed	Not Diagnosed	Diagnosed	Not Diagnosed	Diagnosed	Not Diagnosed	Not Diagnosed	Not Diagnosed	Diagnosed	Not Diagnosed	5	FALSE	14.8	502	1169.9	325	41	11	12.1	9.9	1.5
43_2	43	72	Female	COVID-19	Unknown or Not Reported	9	70.0833	Inpatient Facility	10	10	26.7		Immunocompromised	Not Diagnosed	Not Diagnosed	Not Diagnosed	Not Diagnosed	Diagnosed	Not Diagnosed	Diagnosed	Not Diagnosed	Not Diagnosed	Not Diagnosed	Diagnosed	Not Diagnosed	5	FALSE	15.2	903	656.7	81	73	13	18.8	14.7	1.9
43_3	43	72	Female	COVID-19	Unknown or Not Reported	9	70.0833	Inpatient Facility	19	19	26.7		Immunocompromised	Not Diagnosed	Not Diagnosed	Not Diagnosed	Not Diagnosed	Diagnosed	Not Diagnosed	Diagnosed	Not Diagnosed	Not Diagnosed	Not Diagnosed	Diagnosed	Not Diagnosed	5	FALSE	13.6	1000	630	2375	91		19.3	16.6	1.5
9694_1	9694	28	Female	Other Pneumonia	Unknown or Not Reported	7.24138	56.8462	Home	20	23	37.89		Not Immunocompromised	Diagnosed	Not Diagnosed	Not Diagnosed	Not Diagnosed	Not Diagnosed	Not Diagnosed	Not Diagnosed	Not Diagnosed	Not Diagnosed	Not Diagnosed	Not Diagnosed	Not Diagnosed	6	TRUE	15.3	3007		58	59	18	12.7	10.4	1
2062_1	2062	62	Female	COVID-19	Black/African American	7	50.25	Inpatient Facility	1	7	34.18		Not Immunocompromised	Not Diagnosed	Diagnosed	Diagnosed	Diagnosed	Diagnosed	Diagnosed	Diagnosed	Diagnosed	Diagnosed	Diagnosed	Diagnosed	Diagnosed	18	FALSE	13.6	235	980	375	66	5	6.7	5.4	1
2062_2	2062	62	Female	COVID-19	Black/African American	7	50.25	Inpatient Facility	10	16	34.18		Not Immunocompromised	Not Diagnosed	Diagnosed	Diagnosed	Diagnosed	Diagnosed	Diagnosed	Diagnosed	Diagnosed	Diagnosed	Diagnosed	Diagnosed	Diagnosed	18	FALSE	4	272	359.5	43	90	6	10.7	7.7	1.9
3878_1	3878	45	Male	COVID-19	Unknown or Not Reported	10.15	70.3846	Home	42	21	43.4		Not Immunocompromised	Not Diagnosed	Not Diagnosed	Not Diagnosed	Not Diagnosed	Not Diagnosed	Not Diagnosed	Not Diagnosed	Not Diagnosed	Not Diagnosed	Not Diagnosed	Not Diagnosed	Not Diagnosed		FALSE	2.6	2660	311.6	190	79	3	6.4	4.7	1
9586_1	9586	37	Male	COVID-19	White	13.6571	80.1154	Deceased	1	14	20.8		Immunocompromised	Not Diagnosed	Not Diagnosed	Not Diagnosed	Diagnosed	Diagnosed	Not Diagnosed	Diagnosed	Not Diagnosed	Not Diagnosed	Not Diagnosed	Diagnosed	Not Diagnosed	7	TRUE	2.8	1768	120	298	87	1	12.2	10.7	0.5
9586_2	9586	37	Male	COVID-19	White	13.6571	80.1154	Deceased	3	16	20.8		Immunocompromised	Not Diagnosed	Not Diagnosed	Not Diagnosed	Diagnosed	Diagnosed	Not Diagnosed	Diagnosed	Not Diagnosed	Not Diagnosed	Not Diagnosed	Diagnosed	Not Diagnosed	7	TRUE	2.8	919	120	181	77	2	17.8	13.2	2.3
9586_3	9586	37	Male	COVID-19	White	13.6571	80.1154	Deceased	27	40	20.8		Immunocompromised	Not Diagnosed	Not Diagnosed	Not Diagnosed	Diagnosed	Diagnosed	Not Diagnosed	Diagnosed	Not Diagnosed	Not Diagnosed	Not Diagnosed	Diagnosed	Not Diagnosed	7	TRUE				84	98		24.8
2283_1	2283	73	Male	COVID-19	White	9.26087	73.7419	LTAC	0	6	25.55	Past Smoker	Not Immunocompromised	Not Diagnosed	Not Diagnosed	Not Diagnosed	Not Diagnosed	Not Diagnosed	Not Diagnosed	Not Diagnosed	Not Diagnosed	Not Diagnosed	Not Diagnosed	Not Diagnosed	Not Diagnosed		FALSE	14.2	9958	787	211	9	51	11.2	8.6	1.7
2283_2	2283	73	Male	COVID-19	White	9.26087	73.7419	LTAC	10	16	25.55	Past Smoker	Not Immunocompromised	Not Diagnosed	Not Diagnosed	Not Diagnosed	Not Diagnosed	Not Diagnosed	Not Diagnosed	Not Diagnosed	Not Diagnosed	Not Diagnosed	Not Diagnosed	Not Diagnosed	Not Diagnosed		FALSE	12	1827	1409.9	760	48	18	8.3	5.6	1.6
2283_3	2283	73	Male	COVID-19	White	9.26087	73.7419	LTAC	16	22	25.55	Past Smoker	Not Immunocompromised	Not Diagnosed	Not Diagnosed	Not Diagnosed	Not Diagnosed	Not Diagnosed	Not Diagnosed	Not Diagnosed	Not Diagnosed	Not Diagnosed	Not Diagnosed	Not Diagnosed	Not Diagnosed		FALSE	7.2	2067	688.6	1095	90	4	10.7	6.6	2.7
2283_4	2283	73	Male	COVID-19	White	9.26087	73.7419	LTAC	19	25	25.55	Past Smoker	Not Immunocompromised	Not Diagnosed	Not Diagnosed	Not Diagnosed	Not Diagnosed	Not Diagnosed	Not Diagnosed	Not Diagnosed	Not Diagnosed	Not Diagnosed	Not Diagnosed	Not Diagnosed	Not Diagnosed		FALSE	8.7	2843	706.1				10.8	6.9	2.6
8810_1	8810	58	Female	COVID-19	Unknown or Not Reported	14.8485	100.061	Deceased	8	0	31.24		Not Immunocompromised	Not Diagnosed	Not Diagnosed	Not Diagnosed	Not Diagnosed	Not Diagnosed	Not Diagnosed	Not Diagnosed	Not Diagnosed	Not Diagnosed	Not Diagnosed	Not Diagnosed	Not Diagnosed		FALSE	6.9	3613	1164.9	200	90	8	19.2	15.6	1
8810_2	8810	58	Female	COVID-19	Unknown or Not Reported	14.8485	100.061	Deceased	22	14	31.24		Not Immunocompromised	Not Diagnosed	Not Diagnosed	Not Diagnosed	Not Diagnosed	Not Diagnosed	Not Diagnosed	Not Diagnosed	Not Diagnosed	Not Diagnosed	Not Diagnosed	Not Diagnosed	Not Diagnosed		FALSE	0	2817	602.6	638	55	12	9.7
8810_3	8810	58	Female	COVID-19	Unknown or Not Reported	14.8485	100.061	Deceased	29	21	31.24		Not Immunocompromised	Not Diagnosed	Not Diagnosed	Not Diagnosed	Not Diagnosed	Not Diagnosed	Not Diagnosed	Not Diagnosed	Not Diagnosed	Not Diagnosed	Not Diagnosed	Not Diagnosed	Not Diagnosed		FALSE	2.3	2427	743.1	2750	88	3	12	9.3	3.6
8810_4	8810	58	Female	COVID-19	Unknown or Not Reported	14.8485	100.061	Deceased	33	25	31.24		Not Immunocompromised	Not Diagnosed	Not Diagnosed	Not Diagnosed	Not Diagnosed	Not Diagnosed	Not Diagnosed	Not Diagnosed	Not Diagnosed	Not Diagnosed	Not Diagnosed	Not Diagnosed	Not Diagnosed		FALSE	3.2	7865	585.7	863	87	1	12.6
1014_1	1014	68	Female	COVID-19	Unknown or Not Reported	11.3214	102	Deceased	1	0	35.46		Not Immunocompromised	Not Diagnosed	Not Diagnosed	Not Diagnosed	Not Diagnosed	Not Diagnosed	Not Diagnosed	Diagnosed	Not Diagnosed	Not Diagnosed	Not Diagnosed	Not Diagnosed	Not Diagnosed	1	FALSE	12.3	433	107.4				6.6	7.7	1
[truncated: 150 more rows]

## Sheet: S7 BAL Cytokine Values
sample	CCL1	CCL11	CCL17	CCL2	CCL22	CCL24	CCL27	CCL3	CCL4	CSF2	CSF3	CXCL1	CXCL10	CXCL13	EGF	FLT-3L	IFNg	IL-10	IL-15	IL-17A	IL-1a	IL-2	IL-21	IL-3	IL-33	IL-4	IL-5	IL-6	IL-7	IL-8	IL-9	IL1RN	LIF	LTA	TGFa	TNFa	TRAIL	TSLP	VEGF-A	CCL7	CCL8	IL-16	IL-1b	CCL15
[truncated: 479 more rows]

## Sheet: S7 Plasma Cytokine Values
sample	CCL1	CCL11	CCL15	CCL17	CCL2	CCL22	CCL24	CCL27	CCL3	CCL4	CCL7	CCL8	CSF2	CXCL1	CXCL10	CXCL13	CXCL5	EGF	FLT-3L	IFNL2	IL-10	IL-13	IL-15	IL-16	IL-17A	IL-1a	IL-1b	IL-2	IL-21	IL-3	IL-33	IL-5	IL-6	IL-7	IL-8	IL-9	IL1RN	LIF	LTA	SCF	TGFa	TNFa	TPO	TRAIL	TSLP	CSF3	IFNg	IL-23	IL-4
[truncated: 396 more rows]
[truncated: 2 more columns]

[truncated: 3 more sheets: S7 AUC Sample Metadata, S7 BAL AUC Values, S7 Plasma AUC Values]
