# Supplementary material for: Prolonged exposure to lung-derived cytokines is associated with activation of microglia in patients with COVID-19
Source: JCI Insight. 2024 Mar 19;9(8):e178859. doi: 10.1172/jci.insight.178859 (PMC11141878; doi:10.1172/jci.insight.178859)
Supplement: Supporting data values [file jciinsight-9-178859-s045.xlsx]

## Sheet: S7 Cytokine Sample Metadata (2)
sample	patient	age	sex	diagnosis	race	SOFA	APS	discharge_disposition	day_of_intubation	day_of_hospitalization	BMI	smoking_status	Immunocompromised	AIDS_HIV	Cancer	Cerebrovascular_disease	Chronic_pulmonary_disease	Congestive_heart_failure	Dementia	Diabetes	Hemiplagia_or_paraplegia	Myocardial_infarction	Peripheral_vascular_disease	Renal_disease	Rheumatic_disease	Charlson_comorbidity_index	after_steroids	CRP	D_DIMER	FERRITIN	BAL_WBC_count	BAL_neutrophils_pct	BAL_lymphocytes_pct	blood_WBC_count	blood_absolute_neutrophils	blood_absolute_lymphocytes
3008_1	3008	71	Male	Other Pneumonia	White	7	70.0833	Inpatient Facility	1	2	25.31	Past Smoker	Immunocompromised	Not Diagnosed	Not Diagnosed	Not Diagnosed	Diagnosed	Diagnosed	Not Diagnosed	Diagnosed	Not Diagnosed	Not Diagnosed	Diagnosed	Diagnosed	Diagnosed	10	TRUE		410	535.5		82			7.4	0.1
3008_2	3008	71	Male	Other Pneumonia	White	7	70.0833	Inpatient Facility	4	5	25.31	Past Smoker	Immunocompromised	Not Diagnosed	Not Diagnosed	Not Diagnosed	Diagnosed	Diagnosed	Not Diagnosed	Diagnosed	Not Diagnosed	Not Diagnosed	Diagnosed	Diagnosed	Diagnosed	10	TRUE				169	85	2		5.3	0.1
5330_1	5330	65	Female	Other Pneumonia	White	15.7143	96.1111	Deceased	3	5	31.36	Never Smoker	Immunocompromised	Not Diagnosed	Diagnosed	Not Diagnosed	Diagnosed	Diagnosed	Not Diagnosed	Diagnosed	Not Diagnosed	Not Diagnosed	Not Diagnosed	Not Diagnosed	Not Diagnosed	9	FALSE		9912	1763.9	1450	99			24.2	1.1
3020_1	3020	75	Male	Other Pneumonia	White	13.2	84	Deceased	2	6	33.04	Past Smoker	Immunocompromised	Not Diagnosed	Diagnosed	Not Diagnosed	Not Diagnosed	Not Diagnosed	Not Diagnosed	Diagnosed	Not Diagnosed	Not Diagnosed	Not Diagnosed	Diagnosed	Not Diagnosed	6	FALSE		9451		248	12	5		0.7	0.1
3020_2	3020	75	Male	Other Pneumonia	White	13.2	84	Deceased	5	9	33.04	Past Smoker	Immunocompromised	Not Diagnosed	Diagnosed	Not Diagnosed	Not Diagnosed	Not Diagnosed	Not Diagnosed	Diagnosed	Not Diagnosed	Not Diagnosed	Not Diagnosed	Diagnosed	Not Diagnosed	6	TRUE		8037			94	1		15	0
666_1	666	70	Male	Other Pneumonia	Black/African American	12.3636	80.1875	Home	9	4	24.48	Past Smoker	Not Immunocompromised	Not Diagnosed	Not Diagnosed	Not Diagnosed	Diagnosed	Not Diagnosed	Not Diagnosed	Not Diagnosed	Not Diagnosed	Not Diagnosed	Not Diagnosed	Diagnosed	Not Diagnosed	4	FALSE								3.6	0.2
666_2	666	70	Male	Other Pneumonia	Black/African American	12.3636	80.1875	Home	16	11	24.48	Past Smoker	Not Immunocompromised	Not Diagnosed	Not Diagnosed	Not Diagnosed	Diagnosed	Not Diagnosed	Not Diagnosed	Not Diagnosed	Not Diagnosed	Not Diagnosed	Not Diagnosed	Diagnosed	Not Diagnosed	4	FALSE				22	28	2		3.3	0.4
1008_1	1008	37	Female	Non-Pneumonia Control	White	20.3333	102.4	Deceased	2	28	33.45	Never Smoker	Immunocompromised	Not Diagnosed	Diagnosed	Not Diagnosed	Diagnosed	Not Diagnosed	Not Diagnosed	Diagnosed	Not Diagnosed	Not Diagnosed	Not Diagnosed	Not Diagnosed	Not Diagnosed	9	TRUE		1905		100	56			27.1	0
9715_1	9715	65	Female	Other Pneumonia	White	9.5	66.9412	Inpatient Facility	1	5	30.26	Never Smoker	Not Immunocompromised	Not Diagnosed	Not Diagnosed	Diagnosed	Diagnosed	Not Diagnosed	Not Diagnosed	Diagnosed	Not Diagnosed	Not Diagnosed	Diagnosed	Diagnosed	Not Diagnosed	7	FALSE	10.8		112.3	35	77	1		9	1.8
207_1	207	53	Female	Other Pneumonia	White	15	76.8571	Deceased	2	1	22.07	Current Smoker	Not Immunocompromised	Not Diagnosed	Not Diagnosed	Not Diagnosed	Not Diagnosed	Not Diagnosed	Not Diagnosed	Not Diagnosed	Not Diagnosed	Not Diagnosed	Not Diagnosed	Not Diagnosed	Not Diagnosed		TRUE			152.5	214	67	1		15.3	0.7
1936_1	1936	74	Female	Other Pneumonia	Unknown or Not Reported	14.1667	70.875	LTAC	5	4	28.42	Past Smoker	Not Immunocompromised	Not Diagnosed	Diagnosed	Diagnosed	Not Diagnosed	Diagnosed	Not Diagnosed	Diagnosed	Not Diagnosed	Not Diagnosed	Not Diagnosed	Diagnosed	Not Diagnosed	11	TRUE		1160		155	69			7.5	0.4
1936_2	1936	74	Female	Other Pneumonia	Unknown or Not Reported	14.1667	70.875	LTAC	8		28.42	Past Smoker	Not Immunocompromised	Not Diagnosed	Diagnosed	Diagnosed	Not Diagnosed	Diagnosed	Not Diagnosed	Diagnosed	Not Diagnosed	Not Diagnosed	Not Diagnosed	Diagnosed	Not Diagnosed	11	FALSE
1936_3	1936	74	Female	Other Pneumonia	Unknown or Not Reported	14.1667	70.875	LTAC	12	11	28.42	Past Smoker	Not Immunocompromised	Not Diagnosed	Diagnosed	Diagnosed	Not Diagnosed	Diagnosed	Not Diagnosed	Diagnosed	Not Diagnosed	Not Diagnosed	Not Diagnosed	Diagnosed	Not Diagnosed	11	TRUE		2327
8958_1	8958	78	Female	Other Pneumonia	Asian	9.3	60.9545	LTAC	9	19	31.65	Never Smoker	Immunocompromised	Not Diagnosed	Diagnosed	Diagnosed	Diagnosed	Diagnosed	Not Diagnosed	Not Diagnosed	Not Diagnosed	Not Diagnosed	Diagnosed	Not Diagnosed	Not Diagnosed	6	TRUE
7447_1	7447	34	Male	Other Pneumonia	White	10	82.5	Deceased	2	8	21.85	Past Smoker	Immunocompromised	Not Diagnosed	Diagnosed	Not Diagnosed	Diagnosed	Not Diagnosed	Not Diagnosed	Not Diagnosed	Not Diagnosed	Not Diagnosed	Not Diagnosed	Diagnosed	Not Diagnosed	10	TRUE		4433		102	49			10.8	0.8
7447_2	7447	34	Male	Other Pneumonia	White	10	82.5	Deceased	5	11	21.85	Past Smoker	Immunocompromised	Not Diagnosed	Diagnosed	Not Diagnosed	Diagnosed	Not Diagnosed	Not Diagnosed	Not Diagnosed	Not Diagnosed	Not Diagnosed	Not Diagnosed	Diagnosed	Not Diagnosed	10	TRUE		3259		597	94	1		8	0.7
7180_1	7180	48	Female	Other Viral Pneumonia	White	2	61.5	Home	1	10	22.7	Past Smoker	Immunocompromised	Diagnosed	Diagnosed	Diagnosed	Diagnosed	Not Diagnosed	Not Diagnosed	Diagnosed	Not Diagnosed	Not Diagnosed	Diagnosed	Diagnosed	Not Diagnosed	21	TRUE		181	184.9	154	48	27		24.1	2.3
997_1	997	62	Female	Other Pneumonia	White	6.4	82.8667	Inpatient Facility	19	11	34.18	Past Smoker	Immunocompromised	Not Diagnosed	Not Diagnosed	Not Diagnosed	Diagnosed	Not Diagnosed	Not Diagnosed	Not Diagnosed	Not Diagnosed	Not Diagnosed	Not Diagnosed	Not Diagnosed	Not Diagnosed	1	TRUE				238	48			31.4	6.4
3542_1	3542	65	Female	Other Pneumonia	White	#NUM!	35.6	LTAC	9	4	18.87	Past Smoker	Immunocompromised	Not Diagnosed	Diagnosed	Not Diagnosed	Not Diagnosed	Not Diagnosed	Not Diagnosed	Not Diagnosed	Not Diagnosed	Not Diagnosed	Not Diagnosed	Not Diagnosed	Not Diagnosed	6	TRUE
5732_1	5732	40	Female	Other Pneumonia	White	#NUM!	72.75	Inpatient Facility	4	1	25.39	Never Smoker	Not Immunocompromised	Not Diagnosed	Not Diagnosed	Not Diagnosed	Not Diagnosed	Not Diagnosed	Not Diagnosed	Not Diagnosed	Not Diagnosed	Not Diagnosed	Not Diagnosed	Not Diagnosed	Diagnosed	4	FALSE		3247		703	73	3		6.3	3.3
2181_1	2181	60	Female	Other Pneumonia	White	#NUM!	45.6667	Home	4	15	24.88	Never Smoker	Not Immunocompromised	Not Diagnosed	Diagnosed	Not Diagnosed	Not Diagnosed	Diagnosed	Not Diagnosed	Diagnosed	Not Diagnosed	Diagnosed	Diagnosed	Not Diagnosed	Diagnosed	8	TRUE				465	69	4		13.4	2.2
5746_1	5746	69	Female	Non-Pneumonia Control	White	11	66.75	Home	2	8	24.59	Never Smoker	Immunocompromised	Not Diagnosed	Diagnosed	Not Diagnosed	Not Diagnosed	Diagnosed	Not Diagnosed	Not Diagnosed	Not Diagnosed	Not Diagnosed	Not Diagnosed	Not Diagnosed	Diagnosed	8	FALSE				136	6	4		2.8	2.3
5506_1	5506	73	Male	Non-Pneumonia Control	Asian	13	77.2778	Deceased	3	20	27.41	Past Smoker	Immunocompromised	Not Diagnosed	Not Diagnosed	Not Diagnosed	Not Diagnosed	Not Diagnosed	Not Diagnosed	Not Diagnosed	Not Diagnosed	Not Diagnosed	Not Diagnosed	Not Diagnosed	Not Diagnosed		TRUE		4738		34	3			2.1	0.2
8410_1	8410	30	Female	Other Pneumonia	Unknown or Not Reported	17.5	143	Deceased	3	3	45.9	Never Smoker	Not Immunocompromised	Not Diagnosed	Diagnosed	Not Diagnosed	Diagnosed	Not Diagnosed	Not Diagnosed	Not Diagnosed	Not Diagnosed	Not Diagnosed	Not Diagnosed	Not Diagnosed	Not Diagnosed	7	TRUE				410	96	2		17.7	2.3
1985_1	1985	63	Female	Non-Pneumonia Control	Black/African American	#NUM!	55.9487	Deceased	13	1	26.73	Never Smoker	Not Immunocompromised	Not Diagnosed	Not Diagnosed	Not Diagnosed	Not Diagnosed	Not Diagnosed	Not Diagnosed	Not Diagnosed	Not Diagnosed	Not Diagnosed	Not Diagnosed	Not Diagnosed	Not Diagnosed		FALSE				239	3	88		16	1
1985_2	1985	63	Female	Non-Pneumonia Control	Black/African American	#NUM!	55.9487	Deceased	23	11	26.73	Never Smoker	Not Immunocompromised	Not Diagnosed	Not Diagnosed	Not Diagnosed	Not Diagnosed	Not Diagnosed	Not Diagnosed	Not Diagnosed	Not Diagnosed	Not Diagnosed	Not Diagnosed	Not Diagnosed	Not Diagnosed		FALSE				163	51	6
4278_1	4278	40	Female	Non-Pneumonia Control	White	15.6667	77.125	Home	7	5	32.39	Past Smoker	Not Immunocompromised	Not Diagnosed	Diagnosed	Not Diagnosed	Not Diagnosed	Not Diagnosed	Not Diagnosed	Not Diagnosed	Not Diagnosed	Not Diagnosed	Not Diagnosed	Not Diagnosed	Not Diagnosed	6	TRUE		55024		223	72	9		5.5	2.9
3556_1	3556	70	Female	Other Pneumonia	White	6	41.0833	LTAC	6	1	24.21	Never Smoker	Not Immunocompromised	Not Diagnosed	Not Diagnosed	Not Diagnosed	Not Diagnosed	Not Diagnosed	Not Diagnosed	Not Diagnosed	Not Diagnosed	Not Diagnosed	Not Diagnosed	Not Diagnosed	Not Diagnosed		TRUE			232	5250	87	2		2.8	0.5
3556_2	3556	70	Female	Other Pneumonia	White	6	41.0833	LTAC	12	7	24.21	Never Smoker	Not Immunocompromised	Not Diagnosed	Not Diagnosed	Not Diagnosed	Not Diagnosed	Not Diagnosed	Not Diagnosed	Not Diagnosed	Not Diagnosed	Not Diagnosed	Not Diagnosed	Not Diagnosed	Not Diagnosed		TRUE
7580_1	7580	82	Female	Other Pneumonia	White	10	60.7619	Inpatient Facility	41	43	12.92	Past Smoker	Not Immunocompromised	Not Diagnosed	Not Diagnosed	Diagnosed	Not Diagnosed	Not Diagnosed	Not Diagnosed	Not Diagnosed	Not Diagnosed	Not Diagnosed	Not Diagnosed	Diagnosed	Not Diagnosed	4	TRUE				850	96	1
118_1	118	67	Male	Other Pneumonia	Asian	15.5	120.25	Deceased	1	1	12.46	Past Smoker	Not Immunocompromised	Not Diagnosed	Not Diagnosed	Diagnosed	Not Diagnosed	Diagnosed	Not Diagnosed	Diagnosed	Not Diagnosed	Not Diagnosed	Not Diagnosed	Not Diagnosed	Not Diagnosed	3	FALSE								21.2	2.1
6619_1	6619	76	Male	Other Pneumonia	White	21.25	124.8	Deceased	11	3	30.72	Never Smoker	Not Immunocompromised	Not Diagnosed	Not Diagnosed	Not Diagnosed	Diagnosed	Diagnosed	Not Diagnosed	Not Diagnosed	Not Diagnosed	Diagnosed	Diagnosed	Not Diagnosed	Not Diagnosed	4	FALSE	26.4							3.3	0.4
4631_1	4631	58	Male	Non-Pneumonia Control	White	7	52.2667	LTAC	49	43	46.5	Never Smoker	Not Immunocompromised	Not Diagnosed	Not Diagnosed	Not Diagnosed	Diagnosed	Diagnosed	Not Diagnosed	Diagnosed	Not Diagnosed	Not Diagnosed	Not Diagnosed	Not Diagnosed	Not Diagnosed	4	TRUE				52	51	1
970_1	970	66	Male	Non-Pneumonia Control	Black/African American	15	90.5	Home	0	0	21.5	Never Smoker	Not Immunocompromised	Not Diagnosed	Not Diagnosed	Diagnosed	Not Diagnosed	Diagnosed	Not Diagnosed	Not Diagnosed	Not Diagnosed	Not Diagnosed	Not Diagnosed	Diagnosed	Not Diagnosed	5	FALSE				448	38	2		5.4	0.5
2693_1	2693	67	Female	Other Pneumonia	Black/African American	12.8	86.8889	Inpatient Facility	2	4	27.73	Past Smoker	Immunocompromised	Not Diagnosed	Not Diagnosed	Not Diagnosed	Not Diagnosed	Not Diagnosed	Not Diagnosed	Not Diagnosed	Not Diagnosed	Not Diagnosed	Diagnosed	Not Diagnosed	Diagnosed	2	TRUE			1500	663	82	9		28.6	18.2
9060_1	9060	21	Male	Non-Pneumonia Control	Unknown or Not Reported	3	45.125	Inpatient Facility	5	2	16.56	Never Smoker	Not Immunocompromised	Not Diagnosed	Not Diagnosed	Not Diagnosed	Not Diagnosed	Not Diagnosed	Not Diagnosed	Not Diagnosed	Diagnosed	Not Diagnosed	Not Diagnosed	Not Diagnosed	Not Diagnosed	2	FALSE				161	3			18.8	0.6
9103_1	9103	81	Female	Other Pneumonia	Black/African American	4.66667	52	LTAC	2	1	39.7	Past Smoker	Not Immunocompromised	Not Diagnosed	Not Diagnosed	Diagnosed	Not Diagnosed	Diagnosed	Not Diagnosed	Diagnosed	Diagnosed	Not Diagnosed	Diagnosed	Not Diagnosed	Not Diagnosed	6	FALSE				414	72	6		5.5	1.1
9103_2	9103	81	Female	Other Pneumonia	Black/African American	4.66667	52	LTAC	15		39.7	Past Smoker	Not Immunocompromised	Not Diagnosed	Not Diagnosed	Diagnosed	Not Diagnosed	Diagnosed	Not Diagnosed	Diagnosed	Diagnosed	Not Diagnosed	Diagnosed	Not Diagnosed	Not Diagnosed	6	FALSE
3498_1	3498	26	Male	Other Pneumonia	Unknown or Not Reported	14.2045	75.2714	Deceased	0	31	23.16	Past Smoker	Immunocompromised	Not Diagnosed	Diagnosed	Not Diagnosed	Not Diagnosed	Not Diagnosed	Not Diagnosed	Not Diagnosed	Not Diagnosed	Not Diagnosed	Not Diagnosed	Not Diagnosed	Not Diagnosed	2	TRUE				38	3	7
3498_2	3498	26	Male	Other Pneumonia	Unknown or Not Reported	14.2045	75.2714	Deceased	36	67	23.16	Past Smoker	Immunocompromised	Not Diagnosed	Diagnosed	Not Diagnosed	Not Diagnosed	Not Diagnosed	Not Diagnosed	Not Diagnosed	Not Diagnosed	Not Diagnosed	Not Diagnosed	Not Diagnosed	Not Diagnosed	2	TRUE				51	64	4		4	0.1
6520_1	6520	80	Female	Other Pneumonia	White	16	118.833	Deceased	1	3	34.3	Never Smoker	Immunocompromised	Not Diagnosed	Diagnosed	Not Diagnosed	Not Diagnosed	Diagnosed	Not Diagnosed	Diagnosed	Not Diagnosed	Not Diagnosed	Not Diagnosed	Not Diagnosed	Not Diagnosed	9	TRUE				396	50	28		11	1.3
2157_1	2157	39	Male	Other Pneumonia	Unknown or Not Reported	18	101.8	Deceased	0	4	27.8	Never Smoker	Immunocompromised	Not Diagnosed	Not Diagnosed	Not Diagnosed	Not Diagnosed	Not Diagnosed	Not Diagnosed	Not Diagnosed	Not Diagnosed	Not Diagnosed	Not Diagnosed	Diagnosed	Not Diagnosed	5	TRUE		5772		2475	84	5		30.3	2.5
9883_1	9883	29	Female	Other Pneumonia	Unknown or Not Reported	10	58.1429	Home	1	1	70.25	Never Smoker	Not Immunocompromised	Not Diagnosed	Not Diagnosed	Not Diagnosed	Diagnosed	Diagnosed	Not Diagnosed	Diagnosed	Not Diagnosed	Not Diagnosed	Not Diagnosed	Not Diagnosed	Not Diagnosed	3	FALSE		885	180.2	1117	71	2		18.9	0.8
3232_1	3232	74	Male	Other Pneumonia	White	7.66667	55.7826	Deceased	0	7	17.47	Past Smoker	Immunocompromised	Not Diagnosed	Diagnosed	Not Diagnosed	Diagnosed	Diagnosed	Not Diagnosed	Not Diagnosed	Not Diagnosed	Not Diagnosed	Diagnosed	Diagnosed	Diagnosed	8	TRUE				256	66	7		0.7	0.2
3232_2	3232	74	Male	Other Pneumonia	White	7.66667	55.7826	Deceased	3	10	17.47	Past Smoker	Immunocompromised	Not Diagnosed	Diagnosed	Not Diagnosed	Diagnosed	Diagnosed	Not Diagnosed	Not Diagnosed	Not Diagnosed	Not Diagnosed	Diagnosed	Diagnosed	Diagnosed	8	TRUE				30	21	12		1.4	0.4
3232_3	3232	74	Male	Other Pneumonia	White	7.66667	55.7826	Deceased	7		17.47	Past Smoker	Immunocompromised	Not Diagnosed	Diagnosed	Not Diagnosed	Diagnosed	Diagnosed	Not Diagnosed	Not Diagnosed	Not Diagnosed	Not Diagnosed	Diagnosed	Diagnosed	Diagnosed	8	FALSE
2607_1	2607	74	Male	Other Pneumonia	White	11.1333	78.7949	Deceased	12	7	18.38	Never Smoker	Immunocompromised	Not Diagnosed	Diagnosed	Not Diagnosed	Diagnosed	Not Diagnosed	Not Diagnosed	Not Diagnosed	Not Diagnosed	Not Diagnosed	Not Diagnosed	Not Diagnosed	Not Diagnosed	3	FALSE		9282		154	7	8		0.1	0.6
2607_2	2607	74	Male	Other Pneumonia	White	11.1333	78.7949	Deceased	27	22	18.38	Never Smoker	Immunocompromised	Not Diagnosed	Diagnosed	Not Diagnosed	Diagnosed	Not Diagnosed	Not Diagnosed	Not Diagnosed	Not Diagnosed	Not Diagnosed	Not Diagnosed	Not Diagnosed	Not Diagnosed	3	FALSE		3998		237	23	4		0.5	0.2
2515_1	2515	30	Male	Other Pneumonia	White	10	63.6	Inpatient Facility	1	0	21.4	Never Smoker	Not Immunocompromised	Not Diagnosed	Not Diagnosed	Not Diagnosed	Not Diagnosed	Not Diagnosed	Not Diagnosed	Not Diagnosed	Not Diagnosed	Not Diagnosed	Not Diagnosed	Not Diagnosed	Not Diagnosed		TRUE				328	85			6.3	1
4883_1	4883	45	Male	Non-Pneumonia Control	White	4.5	50.1429	Home	0	2	23.69	Current Smoker	Immunocompromised	Not Diagnosed	Not Diagnosed	Not Diagnosed	Not Diagnosed	Not Diagnosed	Not Diagnosed	Not Diagnosed	Not Diagnosed	Not Diagnosed	Not Diagnosed	Not Diagnosed	Not Diagnosed	1	FALSE				263	39			21.1	2
5817_1	5817	43	Male	Other Pneumonia	White	7.5	38.7857	Home	5	2	34.41	Current Smoker	Not Immunocompromised	Not Diagnosed	Not Diagnosed	Not Diagnosed	Not Diagnosed	Not Diagnosed	Not Diagnosed	Not Diagnosed	Not Diagnosed	Not Diagnosed	Not Diagnosed	Not Diagnosed	Not Diagnosed		FALSE				11000	94	1		9.2	1.6
5817_2	5817	43	Male	Other Pneumonia	White	7.5	38.7857	Home	11	8	34.41	Current Smoker	Not Immunocompromised	Not Diagnosed	Not Diagnosed	Not Diagnosed	Not Diagnosed	Not Diagnosed	Not Diagnosed	Not Diagnosed	Not Diagnosed	Not Diagnosed	Not Diagnosed	Not Diagnosed	Not Diagnosed		FALSE				16	50	6
6820_1	6820	85	Female	Other Pneumonia	White	9.5	42.1429	LTAC	1	8	28.74	Never Smoker	Not Immunocompromised	Not Diagnosed	Diagnosed	Diagnosed	Not Diagnosed	Not Diagnosed	Not Diagnosed	Diagnosed	Not Diagnosed	Not Diagnosed	Not Diagnosed	Not Diagnosed	Not Diagnosed	9	FALSE				10750	99			5.2	0.3
6359_1	6359	66	Male	Other Pneumonia	White	11.1875	66.1667	Deceased	2	1	16.89	Current Smoker	Not Immunocompromised	Not Diagnosed	Not Diagnosed	Not Diagnosed	Diagnosed	Not Diagnosed	Not Diagnosed	Not Diagnosed	Not Diagnosed	Not Diagnosed	Not Diagnosed	Not Diagnosed	Not Diagnosed	4	FALSE		886		344	83	6		5.7	0.6
4359_1	4359	60	Male	Other Pneumonia	White	9.16667	59.44	Inpatient Facility	1	1	31.8	Past Smoker	Immunocompromised	Not Diagnosed	Not Diagnosed	Not Diagnosed	Diagnosed	Not Diagnosed	Not Diagnosed	Not Diagnosed	Not Diagnosed	Not Diagnosed	Diagnosed	Not Diagnosed	Not Diagnosed	3	TRUE		274		2600	89	3		10.3	0.5
4359_2	4359	60	Male	Other Pneumonia	White	9.16667	59.44	Inpatient Facility	4		31.8	Past Smoker	Immunocompromised	Not Diagnosed	Not Diagnosed	Not Diagnosed	Diagnosed	Not Diagnosed	Not Diagnosed	Not Diagnosed	Not Diagnosed	Not Diagnosed	Diagnosed	Not Diagnosed	Not Diagnosed	3	FALSE
4359_3	4359	60	Male	Other Pneumonia	White	9.16667	59.44	Inpatient Facility	8	8	31.8	Past Smoker	Immunocompromised	Not Diagnosed	Not Diagnosed	Not Diagnosed	Diagnosed	Not Diagnosed	Not Diagnosed	Not Diagnosed	Not Diagnosed	Not Diagnosed	Diagnosed	Not Diagnosed	Not Diagnosed	3	TRUE					91	4
4794_1	4794	65	Male	Other Pneumonia	White	11.6667	75.4286	Inpatient Facility	2	1	38.91	Never Smoker	Not Immunocompromised	Not Diagnosed	Not Diagnosed	Diagnosed	Not Diagnosed	Not Diagnosed	Not Diagnosed	Not Diagnosed	Not Diagnosed	Not Diagnosed	Diagnosed	Not Diagnosed	Not Diagnosed	2	FALSE	1.4	2047		12050	100			4.3	3.5
9449_1	9449	73	Male	Other Pneumonia	Black/African American	7	47.875	Inpatient Facility	1	1	22.44	Past Smoker	Not Immunocompromised	Not Diagnosed	Not Diagnosed	Diagnosed	Not Diagnosed	Not Diagnosed	Not Diagnosed	Not Diagnosed	Not Diagnosed	Not Diagnosed	Diagnosed	Not Diagnosed	Not Diagnosed	2	FALSE								3.8	1.3
9056_1	9056	58	Male	Other Pneumonia	White	4.75	42.1111	Inpatient Facility	0	3	22.24	Current Smoker	Not Immunocompromised	Not Diagnosed	Not Diagnosed	Diagnosed	Not Diagnosed	Diagnosed	Not Diagnosed	Not Diagnosed	Not Diagnosed	Diagnosed	Not Diagnosed	Not Diagnosed	Diagnosed	4	FALSE				212	81	7
5445_1	5445	68	Male	Other Pneumonia	Black/African American	6	38.6038	LTAC	10	11	35.27	Past Smoker	Not Immunocompromised	Not Diagnosed	Not Diagnosed	Not Diagnosed	Not Diagnosed	Not Diagnosed	Not Diagnosed	Not Diagnosed	Not Diagnosed	Not Diagnosed	Not Diagnosed	Not Diagnosed	Not Diagnosed		TRUE
5445_2	5445	68	Male	Other Pneumonia	Black/African American	6	38.6038	LTAC	14	15	35.27	Past Smoker	Not Immunocompromised	Not Diagnosed	Not Diagnosed	Not Diagnosed	Not Diagnosed	Not Diagnosed	Not Diagnosed	Not Diagnosed	Not Diagnosed	Not Diagnosed	Not Diagnosed	Not Diagnosed	Not Diagnosed		TRUE				13	89
5445_3	5445	68	Male	Other Pneumonia	Black/African American	6	38.6038	LTAC	33	34	35.27	Past Smoker	Not Immunocompromised	Not Diagnosed	Not Diagnosed	Not Diagnosed	Not Diagnosed	Not Diagnosed	Not Diagnosed	Not Diagnosed	Not Diagnosed	Not Diagnosed	Not Diagnosed	Not Diagnosed	Not Diagnosed		TRUE				122	97	1
5445_4	5445	68	Male	Other Pneumonia	Black/African American	6	38.6038	LTAC	41	42	35.27	Past Smoker	Not Immunocompromised	Not Diagnosed	Not Diagnosed	Not Diagnosed	Not Diagnosed	Not Diagnosed	Not Diagnosed	Not Diagnosed	Not Diagnosed	Not Diagnosed	Not Diagnosed	Not Diagnosed	Not Diagnosed		TRUE					92
8194_1	8194	58	Male	Other Viral Pneumonia	Black/African American	6.66667	45.7727	LTAC	6	2	30.75	Never Smoker	Not Immunocompromised	Not Diagnosed	Not Diagnosed	Not Diagnosed	Not Diagnosed	Diagnosed	Diagnosed	Diagnosed	Not Diagnosed	Not Diagnosed	Not Diagnosed	Not Diagnosed	Not Diagnosed	4	FALSE				1100	88	5		7.2	0.7
8194_2	8194	58	Male	Other Viral Pneumonia	Black/African American	6.66667	45.7727	LTAC	16	12	30.75	Never Smoker	Not Immunocompromised	Not Diagnosed	Not Diagnosed	Not Diagnosed	Not Diagnosed	Diagnosed	Diagnosed	Diagnosed	Not Diagnosed	Not Diagnosed	Not Diagnosed	Not Diagnosed	Not Diagnosed	4	TRUE				1150	77	2		12	0.7
9039_1	9039	39	Male	Other Pneumonia	Black/African American	10	71.7143	Home	7	3	36.88	Current Smoker	Not Immunocompromised	Not Diagnosed	Not Diagnosed	Not Diagnosed	Diagnosed	Not Diagnosed	Not Diagnosed	Not Diagnosed	Not Diagnosed	Not Diagnosed	Not Diagnosed	Not Diagnosed	Not Diagnosed	1	TRUE				163	81	1
3543_1	3543	64	Male	Other Viral Pneumonia	White	9.27273	69.35	Deceased	2	1	26.51	Current Smoker	Immunocompromised	Not Diagnosed	Not Diagnosed	Not Diagnosed	Not Diagnosed	Not Diagnosed	Not Diagnosed	Not Diagnosed	Not Diagnosed	Not Diagnosed	Not Diagnosed	Not Diagnosed	Diagnosed	1	FALSE		3315		259	95
2135_1	2135	81	Male	Non-Pneumonia Control	White	12.7143	78.5789	Deceased	7	14	28.55	Past Smoker	Not Immunocompromised	Not Diagnosed	Diagnosed	Not Diagnosed	Diagnosed	Not Diagnosed	Not Diagnosed	Not Diagnosed	Not Diagnosed	Not Diagnosed	Diagnosed	Diagnosed	Not Diagnosed	6	TRUE		4635		169	91	5		31.6	1.5
2504_1	2504	73	Male	Other Pneumonia	Black/African American	12	53.2857	Inpatient Facility	0	0	22.44	Past Smoker	Not Immunocompromised	Not Diagnosed	Not Diagnosed	Diagnosed	Not Diagnosed	Not Diagnosed	Not Diagnosed	Not Diagnosed	Not Diagnosed	Not Diagnosed	Diagnosed	Not Diagnosed	Not Diagnosed	2	FALSE								11.4	1.4
4801_1	4801	40	Male	Other Pneumonia	Black/African American	8	66.3333	Home	1	0	32.37	Current Smoker	Not Immunocompromised	Not Diagnosed	Not Diagnosed	Not Diagnosed	Diagnosed	Diagnosed	Not Diagnosed	Not Diagnosed	Not Diagnosed	Not Diagnosed	Diagnosed	Diagnosed	Not Diagnosed	5	FALSE				768	56	10		18.2	0.8
7702_1	7702	65	Female	Non-Pneumonia Control	Asian	9.33333	56.6	Home	1	0	45.79	Never Smoker	Not Immunocompromised	Not Diagnosed	Not Diagnosed	Not Diagnosed	Not Diagnosed	Diagnosed	Not Diagnosed	Diagnosed	Not Diagnosed	Diagnosed	Not Diagnosed	Diagnosed	Not Diagnosed	6	FALSE	2.8
1350_1	1350	85	Male	Other Viral Pneumonia	White	#NUM!	23.75	Inpatient Facility	8	1	30.05	Never Smoker	Not Immunocompromised	Not Diagnosed	Not Diagnosed	Not Diagnosed	Not Diagnosed	Not Diagnosed	Diagnosed	Diagnosed	Not Diagnosed	Not Diagnosed	Not Diagnosed	Not Diagnosed	Not Diagnosed	2	FALSE				278	88	2		6.2	2.3
2040_1	2040	52	Male	Other Viral Pneumonia	White	9	57.8519	Home	3	2	24.92	Never Smoker	Not Immunocompromised	Not Diagnosed	Not Diagnosed	Not Diagnosed	Not Diagnosed	Not Diagnosed	Not Diagnosed	Diagnosed	Not Diagnosed	Not Diagnosed	Not Diagnosed	Not Diagnosed	Not Diagnosed	4	FALSE				168	89	1		27.1	2
1352_1	1352	58	Female	Other Viral Pneumonia	White	7.71429	81.8333	Inpatient Facility	16	7	41.18	Never Smoker	Not Immunocompromised	Not Diagnosed	Diagnosed	Not Diagnosed	Diagnosed	Not Diagnosed	Not Diagnosed	Diagnosed	Not Diagnosed	Not Diagnosed	Not Diagnosed	Not Diagnosed	Not Diagnosed	9	TRUE				57	2	1		6.3	1.6
5840_1	5840	64	Male	Other Pneumonia	Black/African American	6.2	49.5833	LTAC	5	0	20.66	Past Smoker	Not Immunocompromised	Not Diagnosed	Not Diagnosed	Not Diagnosed	Not Diagnosed	Not Diagnosed	Not Diagnosed	Not Diagnosed	Diagnosed	Not Diagnosed	Not Diagnosed	Not Diagnosed	Not Diagnosed	3	FALSE	24.5		454.3	16750	89			18	1.4
5840_2	5840	64	Male	Other Pneumonia	Black/African American	6.2	49.5833	LTAC	9	4	20.66	Past Smoker	Not Immunocompromised	Not Diagnosed	Not Diagnosed	Not Diagnosed	Not Diagnosed	Not Diagnosed	Not Diagnosed	Not Diagnosed	Diagnosed	Not Diagnosed	Not Diagnosed	Not Diagnosed	Not Diagnosed	3	FALSE			454.3	2919	93	2		18.3	1.8
4480_1	4480	57	Female	Other Pneumonia	White	15.6111	116.833	Deceased	8	9	30.64	Never Smoker	Immunocompromised	Not Diagnosed	Diagnosed	Not Diagnosed	Not Diagnosed	Not Diagnosed	Not Diagnosed	Not Diagnosed	Not Diagnosed	Not Diagnosed	Not Diagnosed	Not Diagnosed	Not Diagnosed	2	TRUE		1035		389	68	1			0
4480_2	4480	57	Female	Other Pneumonia	White	15.6111	116.833	Deceased	16	17	30.64	Never Smoker	Immunocompromised	Not Diagnosed	Diagnosed	Not Diagnosed	Not Diagnosed	Not Diagnosed	Not Diagnosed	Not Diagnosed	Not Diagnosed	Not Diagnosed	Not Diagnosed	Not Diagnosed	Not Diagnosed	2	TRUE		15583
3752_1	3752	60	Female	Non-Pneumonia Control	White	#NUM!	71.6923	Home	15	10	25.15	Past Smoker	Immunocompromised	Not Diagnosed	Diagnosed	Diagnosed	Diagnosed	Not Diagnosed	Not Diagnosed	Not Diagnosed	Not Diagnosed	Not Diagnosed	Not Diagnosed	Diagnosed	Diagnosed	11	TRUE				310	50
8954_1	8954	72	Male	Other Pneumonia	White	8.09091	51.2105	Inpatient Facility	11	29	30.05	Never Smoker	Immunocompromised	Not Diagnosed	Not Diagnosed	Diagnosed	Diagnosed	Diagnosed	Not Diagnosed	Diagnosed	Not Diagnosed	Not Diagnosed	Diagnosed	Diagnosed	Diagnosed	10	TRUE				8450	99			10	2.3
8954_2	8954	72	Male	Other Pneumonia	White	8.09091	51.2105	Inpatient Facility	27	45	30.05	Never Smoker	Immunocompromised	Not Diagnosed	Not Diagnosed	Diagnosed	Diagnosed	Diagnosed	Not Diagnosed	Diagnosed	Not Diagnosed	Not Diagnosed	Diagnosed	Diagnosed	Diagnosed	10	TRUE					100
86_1	86	75	Male	Other Viral Pneumonia	White	9.09091	80.9333	Deceased	18	5	29.97	Never Smoker	Not Immunocompromised	Not Diagnosed	Not Diagnosed	Not Diagnosed	Not Diagnosed	Not Diagnosed	Not Diagnosed	Not Diagnosed	Not Diagnosed	Not Diagnosed	Not Diagnosed	Not Diagnosed	Not Diagnosed		FALSE		2963			96	1
582_1	582	34	Male	Other Viral Pneumonia	White	12.5455	75.4848	Inpatient Facility	3	13	26.81	Past Smoker	Immunocompromised	Not Diagnosed	Diagnosed	Diagnosed	Not Diagnosed	Not Diagnosed	Not Diagnosed	Not Diagnosed	Not Diagnosed	Not Diagnosed	Not Diagnosed	Not Diagnosed	Not Diagnosed	3	TRUE		9103		140	73	4		7.5	0.2
582_2	582	34	Male	Other Viral Pneumonia	White	12.5455	75.4848	Inpatient Facility	21	31	26.81	Past Smoker	Immunocompromised	Not Diagnosed	Diagnosed	Diagnosed	Not Diagnosed	Not Diagnosed	Not Diagnosed	Not Diagnosed	Not Diagnosed	Not Diagnosed	Not Diagnosed	Not Diagnosed	Not Diagnosed	3	TRUE		8664		443	81			24.9	1.4
6680_1	6680	74	Male	Other Pneumonia	Black/African American	9.5	56.8	Home	2	1	22.44	Past Smoker	Not Immunocompromised	Not Diagnosed	Not Diagnosed	Diagnosed	Not Diagnosed	Not Diagnosed	Not Diagnosed	Not Diagnosed	Not Diagnosed	Not Diagnosed	Diagnosed	Not Diagnosed	Not Diagnosed	2	FALSE				5575	99			9.4	1.4
5034_1	5034	44	Male	Other Pneumonia	White	#NUM!	74	Home	0	0	21.37	Never Smoker	Not Immunocompromised	Not Diagnosed	Diagnosed	Not Diagnosed	Diagnosed	Not Diagnosed	Not Diagnosed	Not Diagnosed	Not Diagnosed	Not Diagnosed	Not Diagnosed	Not Diagnosed	Not Diagnosed	3	FALSE				231	70	13		7.2	1.8
9168_1	9168	73	Male	Other Pneumonia	White	11	70.1	Deceased	0	9	28.51	Past Smoker	Immunocompromised	Not Diagnosed	Diagnosed	Diagnosed	Diagnosed	Diagnosed	Not Diagnosed	Not Diagnosed	Not Diagnosed	Not Diagnosed	Not Diagnosed	Diagnosed	Not Diagnosed	8	FALSE					93	2		15.4	0.5
6024_1	6024	57	Male	Other Viral Pneumonia	White	10.6154	64.2	LTAC	63	28	18.18	Past Smoker	Not Immunocompromised	Not Diagnosed	Not Diagnosed	Not Diagnosed	Not Diagnosed	Not Diagnosed	Not Diagnosed	Not Diagnosed	Not Diagnosed	Not Diagnosed	Not Diagnosed	Not Diagnosed	Not Diagnosed		TRUE				189	74	8
7579_1	7579	53	Male	Non-Pneumonia Control	White	12.9545	95.3846	Home	12	9	33.83	Never Smoker	Immunocompromised	Not Diagnosed	Diagnosed	Diagnosed	Not Diagnosed	Not Diagnosed	Not Diagnosed	Not Diagnosed	Not Diagnosed	Not Diagnosed	Diagnosed	Not Diagnosed	Not Diagnosed	4	FALSE		54085		2	0	4
1899_1	1899	66	Female	Other Viral Pneumonia	White	8.75	66.7	Inpatient Facility	2	3	27.97	Current Smoker	Not Immunocompromised	Not Diagnosed	Not Diagnosed	Not Diagnosed	Diagnosed	Not Diagnosed	Not Diagnosed	Diagnosed	Not Diagnosed	Not Diagnosed	Not Diagnosed	Diagnosed	Not Diagnosed	4	FALSE		3213		5000	93	1		11.6	1.5
2100_1	2100	22	Male	Other Pneumonia	White	#NUM!	23	Home	#NUM!	1	26.63	Never Smoker	Not Immunocompromised	Not Diagnosed	Not Diagnosed	Not Diagnosed	Not Diagnosed	Not Diagnosed	Not Diagnosed	Not Diagnosed	Diagnosed	Not Diagnosed	Not Diagnosed	Not Diagnosed	Not Diagnosed	2	FALSE				3	50	6		5	2.8
914_1	914	85	Male	Non-Pneumonia Control	White	7	51	Inpatient Facility	1	1	23.59	Past Smoker	Not Immunocompromised	Not Diagnosed	Not Diagnosed	Not Diagnosed	Not Diagnosed	Not Diagnosed	Not Diagnosed	Not Diagnosed	Not Diagnosed	Not Diagnosed	Not Diagnosed	Not Diagnosed	Not Diagnosed		FALSE	1.2			855	97			7.6	1.9
7013_1	7013	54	Male	Other Pneumonia	Black/African American	#NUM!	25.6667	Inpatient Facility	#NUM!	2	20.09	Never Smoker	Not Immunocompromised	Not Diagnosed	Not Diagnosed	Not Diagnosed	Diagnosed	Not Diagnosed	Not Diagnosed	Not Diagnosed	Diagnosed	Not Diagnosed	Not Diagnosed	Not Diagnosed	Not Diagnosed	3	FALSE	12.4			310	51	2		11.4	1.9
8422_1	8422	66	Male	Non-Pneumonia Control	Black/African American	#NUM!	78.3333	Deceased	6	3	24.73	Current Smoker	Not Immunocompromised	Not Diagnosed	Not Diagnosed	Not Diagnosed	Not Diagnosed	Diagnosed	Not Diagnosed	Not Diagnosed	Not Diagnosed	Not Diagnosed	Not Diagnosed	Diagnosed	Not Diagnosed	3	FALSE				7800	88	3
954_1	954	70	Male	Other Viral Pneumonia	White	7.5	67.4545	Deceased	7	9	33.53	Past Smoker	Not Immunocompromised	Not Diagnosed	Not Diagnosed	Not Diagnosed	Diagnosed	Not Diagnosed	Not Diagnosed	Not Diagnosed	Not Diagnosed	Not Diagnosed	Not Diagnosed	Not Diagnosed	Not Diagnosed	1	TRUE					67	5
2888_1	2888	58	Female	Other Viral Pneumonia	Black/African American	15.0526	101.19	Deceased	22	11	47.17	Past Smoker	Not Immunocompromised	Not Diagnosed	Not Diagnosed	Not Diagnosed	Not Diagnosed	Not Diagnosed	Not Diagnosed	Not Diagnosed	Not Diagnosed	Not Diagnosed	Not Diagnosed	Not Diagnosed	Not Diagnosed	1	TRUE		4000	1222.6	763	92	6		15.5	2.6
2888_2	2888	59	Female	Other Viral Pneumonia	Black/African American	15.0526	101.19	Deceased	28	17	47.17	Past Smoker	Not Immunocompromised	Not Diagnosed	Not Diagnosed	Not Diagnosed	Not Diagnosed	Not Diagnosed	Not Diagnosed	Not Diagnosed	Not Diagnosed	Not Diagnosed	Not Diagnosed	Not Diagnosed	Not Diagnosed	1	TRUE				206	29	4		31.2	10.4
1270_1	1270	66	Male	Other Pneumonia	Unknown or Not Reported	11	59.0833	Home	1	1	23.32	Never Smoker	Not Immunocompromised	Not Diagnosed	Not Diagnosed	Diagnosed	Not Diagnosed	Diagnosed	Not Diagnosed	Not Diagnosed	Not Diagnosed	Not Diagnosed	Diagnosed	Not Diagnosed	Not Diagnosed	4	FALSE				1425	83	1		9.5	0.8
3670_1	3670	47	Male	Non-Pneumonia Control	White	8.07143	44.6296	Inpatient Facility	4	1	28.15	Current Smoker	Not Immunocompromised	Not Diagnosed	Not Diagnosed	Not Diagnosed	Not Diagnosed	Diagnosed	Not Diagnosed	Diagnosed	Not Diagnosed	Diagnosed	Not Diagnosed	Not Diagnosed	Not Diagnosed	3	FALSE				102	25	6
4985_1	4985	59	Female	Non-Pneumonia Control	White	9.66667	103.333	Deceased	3	1	21.88	Current Smoker	Not Immunocompromised	Not Diagnosed	Not Diagnosed	Not Diagnosed	Not Diagnosed	Not Diagnosed	Not Diagnosed	Not Diagnosed	Not Diagnosed	Not Diagnosed	Not Diagnosed	Not Diagnosed	Not Diagnosed		FALSE					75	6		21.8	1
5660_1	5660	70	Female	Other Pneumonia	Black/African American	12.3	90.0652	Deceased	2	1	20.16	Never Smoker	Not Immunocompromised	Not Diagnosed	Not Diagnosed	Not Diagnosed	Not Diagnosed	Diagnosed	Not Diagnosed	Diagnosed	Not Diagnosed	Diagnosed	Not Diagnosed	Diagnosed	Not Diagnosed	6	FALSE				174	64	6		24.5	0.5
5660_2	5660	70	Female	Other Pneumonia	Black/African American	12.3	90.0652	Deceased	9	8	20.16	Never Smoker	Not Immunocompromised	Not Diagnosed	Not Diagnosed	Not Diagnosed	Not Diagnosed	Diagnosed	Not Diagnosed	Diagnosed	Not Diagnosed	Diagnosed	Not Diagnosed	Diagnosed	Not Diagnosed	6	TRUE		3460	3548.1	67	49	2		14.4	0.2
5660_3	5660	70	Female	Other Pneumonia	Black/African American	12.3	90.0652	Deceased	16	15	20.16	Never Smoker	Not Immunocompromised	Not Diagnosed	Not Diagnosed	Not Diagnosed	Not Diagnosed	Diagnosed	Not Diagnosed	Diagnosed	Not Diagnosed	Diagnosed	Not Diagnosed	Diagnosed	Not Diagnosed	6	TRUE		2826		945	79	1		16.6	0.5
5660_4	5660	70	Female	Other Pneumonia	Black/African American	12.3	90.0652	Deceased	38	37	20.16	Never Smoker	Not Immunocompromised	Not Diagnosed	Not Diagnosed	Not Diagnosed	Not Diagnosed	Diagnosed	Not Diagnosed	Diagnosed	Not Diagnosed	Diagnosed	Not Diagnosed	Diagnosed	Not Diagnosed	6	TRUE				116	83	2
6552_1	6552	50	Female	Other Pneumonia	White	17.9655	82.087	Deceased	3	4	22.86	Current Smoker	Not Immunocompromised	Not Diagnosed	Not Diagnosed	Not Diagnosed	Not Diagnosed	Not Diagnosed	Not Diagnosed	Not Diagnosed	Not Diagnosed	Not Diagnosed	Not Diagnosed	Not Diagnosed	Not Diagnosed	1	FALSE		1176		211	78	7		15.6	0.5
6552_2	6552	50	Female	Other Pneumonia	White	17.9655	82.087	Deceased	7	8	22.86	Current Smoker	Not Immunocompromised	Not Diagnosed	Not Diagnosed	Not Diagnosed	Not Diagnosed	Not Diagnosed	Not Diagnosed	Not Diagnosed	Not Diagnosed	Not Diagnosed	Not Diagnosed	Not Diagnosed	Not Diagnosed	1	TRUE				41	7	33		27.5	1.2
1998_1	1998	57	Female	Other Pneumonia	Black/African American	#NUM!	34.75	Home	4	2	16.88	Current Smoker	Immunocompromised	Not Diagnosed	Not Diagnosed	Diagnosed	Diagnosed	Diagnosed	Not Diagnosed	Not Diagnosed	Diagnosed	Diagnosed	Diagnosed	Not Diagnosed	Diagnosed	10	TRUE			33.3		94	2		1.1	0.7
2588_1	2588	82	Female	Other Pneumonia	Black/African American	8.83333	56.7	Inpatient Facility	1	1	21.72	Past Smoker	Not Immunocompromised	Not Diagnosed	Diagnosed	Not Diagnosed	Diagnosed	Diagnosed	Not Diagnosed	Not Diagnosed	Not Diagnosed	Not Diagnosed	Diagnosed	Diagnosed	Not Diagnosed	8	TRUE				3917	73	5		4	2.3
2588_2	2588	82	Female	Other Pneumonia	Black/African American	8.83333	56.7	Inpatient Facility	4	4	21.72	Past Smoker	Not Immunocompromised	Not Diagnosed	Diagnosed	Not Diagnosed	Diagnosed	Diagnosed	Not Diagnosed	Not Diagnosed	Not Diagnosed	Not Diagnosed	Diagnosed	Diagnosed	Not Diagnosed	8	TRUE				3300	98	2		8.1	0.7
393_1	393	76	Male	Other Pneumonia	White	11.8333	62.8889	Home	5	4	31.63	Past Smoker	Immunocompromised	Not Diagnosed	Diagnosed	Not Diagnosed	Diagnosed	Diagnosed	Not Diagnosed	Diagnosed	Not Diagnosed	Not Diagnosed	Not Diagnosed	Diagnosed	Not Diagnosed	14	FALSE				5625	86	4
9969_1	9969	67	Male	Other Pneumonia	White	13	74.5652	Deceased	1	20	23.85	Never Smoker	Immunocompromised	Not Diagnosed	Diagnosed	Not Diagnosed	Not Diagnosed	Not Diagnosed	Not Diagnosed	Diagnosed	Not Diagnosed	Not Diagnosed	Not Diagnosed	Diagnosed	Not Diagnosed	6	TRUE		1042		8	82	1	9.5	7.9	2.8
9969_2	9969	67	Male	Other Pneumonia	White	13	74.5652	Deceased	23	42	23.85	Never Smoker	Immunocompromised	Not Diagnosed	Diagnosed	Not Diagnosed	Not Diagnosed	Not Diagnosed	Not Diagnosed	Diagnosed	Not Diagnosed	Not Diagnosed	Not Diagnosed	Diagnosed	Not Diagnosed	6	TRUE				21	5	8	28.1	18.1	0.4
2270_1	2270	69	Female	Other Pneumonia	White	10.5	59.5	Inpatient Facility	15	7	34.89	Past Smoker	Not Immunocompromised	Not Diagnosed	Not Diagnosed	Not Diagnosed	Not Diagnosed	Not Diagnosed	Not Diagnosed	Not Diagnosed	Not Diagnosed	Diagnosed	Not Diagnosed	Not Diagnosed	Not Diagnosed	1	TRUE				4381	84	6
6811_1	6811	58	Male	Non-Pneumonia Control	White	13.75	59.6429	Inpatient Facility	4	5	23.97	Never Smoker	Not Immunocompromised	Not Diagnosed	Diagnosed	Not Diagnosed	Diagnosed	Diagnosed	Not Diagnosed	Diagnosed	Not Diagnosed	Diagnosed	Diagnosed	Diagnosed	Not Diagnosed	10	TRUE	48.3	3447		261	0	1		13.4	0.3
3778_1	3778	37	Male	Other Pneumonia	White	11	62.1111	Inpatient Facility	0	2	32	Current Smoker	Not Immunocompromised	Not Diagnosed	Not Diagnosed	Not Diagnosed	Not Diagnosed	Not Diagnosed	Not Diagnosed	Not Diagnosed	Not Diagnosed	Not Diagnosed	Not Diagnosed	Not Diagnosed	Not Diagnosed		TRUE	25.6			433	74	9		9	0.6
4049_1	4049	69	Female	Non-Pneumonia Control	Unknown or Not Reported	15.5	100.714	Deceased	4	16	40	Never Smoker	Immunocompromised	Not Diagnosed	Diagnosed	Not Diagnosed	Not Diagnosed	Not Diagnosed	Not Diagnosed	Diagnosed	Not Diagnosed	Not Diagnosed	Not Diagnosed	Diagnosed	Not Diagnosed	10	TRUE		187		76	2	3		0.6	0
4263_1	4263	37	Female	Other Pneumonia	White	14.4615	82.0455	Deceased	4	21	33.17	Past Smoker	Not Immunocompromised	Not Diagnosed	Diagnosed	Not Diagnosed	Not Diagnosed	Not Diagnosed	Not Diagnosed	Diagnosed	Not Diagnosed	Not Diagnosed	Not Diagnosed	Not Diagnosed	Not Diagnosed	9	TRUE		8675		494	65	2		9.2	0.1
7888_1	7888	67	Male	Non-Pneumonia Control	White	10.4444	79.7647	Deceased	10	10	42.14	Never Smoker	Not Immunocompromised	Not Diagnosed	Not Diagnosed	Not Diagnosed	Not Diagnosed	Diagnosed	Not Diagnosed	Not Diagnosed	Not Diagnosed	Not Diagnosed	Not Diagnosed	Diagnosed	Not Diagnosed	7	TRUE				26	33
2562_1	2562	46	Male	Other Pneumonia	White	9	41.6667	Inpatient Facility	5	1	29.95	Never Smoker	Not Immunocompromised	Not Diagnosed	Not Diagnosed	Not Diagnosed	Not Diagnosed	Not Diagnosed	Not Diagnosed	Not Diagnosed	Not Diagnosed	Not Diagnosed	Not Diagnosed	Not Diagnosed	Not Diagnosed		FALSE				467	66	4
3298_1	3298	59	Male	Other Pneumonia	White	#NUM!	74.3333	Deceased	30	1	23.92	Past Smoker	Immunocompromised	Not Diagnosed	Diagnosed	Not Diagnosed	Not Diagnosed	Not Diagnosed	Not Diagnosed	Not Diagnosed	Not Diagnosed	Not Diagnosed	Not Diagnosed	Not Diagnosed	Not Diagnosed	6	TRUE			1187.9	678	93			13.5	1
5446_1	5446	88	Male	Other Viral Pneumonia	Black/African American	11.6667	51.0769	Home	0	1	20.92	Never Smoker	Not Immunocompromised	Not Diagnosed	Not Diagnosed	Diagnosed	Not Diagnosed	Not Diagnosed	Diagnosed	Diagnosed	Not Diagnosed	Not Diagnosed	Diagnosed	Not Diagnosed	Not Diagnosed	5	TRUE				24500	90	1		1.6	0.3
8965_1	8965	69	Female	Other Pneumonia	Black/African American	12.4091	74.0417	Deceased	23	13	34.61	Never Smoker	Not Immunocompromised	Not Diagnosed	Diagnosed	Not Diagnosed	Diagnosed	Not Diagnosed	Not Diagnosed	Diagnosed	Not Diagnosed	Not Diagnosed	Not Diagnosed	Not Diagnosed	Not Diagnosed	10	TRUE		426			99	1		17.7	2.7
3363_1	3363	77	Female	Other Viral Pneumonia	Asian	9	53.4	Home	1	0	26.05	Never Smoker	Immunocompromised	Not Diagnosed	Diagnosed	Not Diagnosed	Not Diagnosed	Not Diagnosed	Not Diagnosed	Diagnosed	Not Diagnosed	Not Diagnosed	Not Diagnosed	Diagnosed	Not Diagnosed	9	FALSE				4150	90	2		21.2	0.5
9871_1	9871	59	Female	Other Pneumonia	Black/African American	6	65.3	Inpatient Facility	14	7	31.04	Current Smoker	Immunocompromised	Diagnosed	Not Diagnosed	Not Diagnosed	Diagnosed	Diagnosed	Not Diagnosed	Not Diagnosed	Not Diagnosed	Not Diagnosed	Not Diagnosed	Not Diagnosed	Not Diagnosed	9	TRUE				326	17	1		12.3	5.4
9871_2	9871	59	Female	Other Pneumonia	Black/African American	6	65.3	Inpatient Facility	16	9	31.04	Current Smoker	Immunocompromised	Diagnosed	Not Diagnosed	Not Diagnosed	Diagnosed	Diagnosed	Not Diagnosed	Not Diagnosed	Not Diagnosed	Not Diagnosed	Not Diagnosed	Not Diagnosed	Not Diagnosed	9	TRUE				568	46	13		12.3	5.4
7027_1	7027	34	Female	Other Pneumonia	Unknown or Not Reported	15.25	71.9333	Inpatient Facility	2	11	40.99	Never Smoker	Not Immunocompromised	Not Diagnosed	Diagnosed	Not Diagnosed	Diagnosed	Not Diagnosed	Not Diagnosed	Not Diagnosed	Not Diagnosed	Not Diagnosed	Not Diagnosed	Diagnosed	Not Diagnosed	6	TRUE		6873		153	16	6		48.3	3.9
6408_1	6408	48	Male	Other Pneumonia	White	9.33333	57.25	Home	4	1	27.01	Never Smoker	Not Immunocompromised	Not Diagnosed	Not Diagnosed	Not Diagnosed	Not Diagnosed	Diagnosed	Not Diagnosed	Not Diagnosed	Not Diagnosed	Diagnosed	Not Diagnosed	Not Diagnosed	Not Diagnosed	3	FALSE				3450	100			4.8	0.7
6640_1	6640	58	Female	Other Pneumonia	White	8.33333	62.1667	Home	1	0	21.01	Current Smoker	Not Immunocompromised	Not Diagnosed	Diagnosed	Diagnosed	Diagnosed	Diagnosed	Not Diagnosed	Diagnosed	Not Diagnosed	Not Diagnosed	Diagnosed	Not Diagnosed	Not Diagnosed	7	FALSE				385	62	5		16.2	1.8
9897_1	9897	43	Female	Other Pneumonia	White	14.6429	74.7143	Deceased	12	13	25.34	Current Smoker	Not Immunocompromised	Not Diagnosed	Not Diagnosed	Not Diagnosed	Diagnosed	Not Diagnosed	Not Diagnosed	Not Diagnosed	Not Diagnosed	Diagnosed	Not Diagnosed	Not Diagnosed	Not Diagnosed	3	FALSE				440	66	2
262_1	262	71	Male	Other Viral Pneumonia	White	7.75	57.7391	LTAC	20	15	33.14	Past Smoker	Immunocompromised	Not Diagnosed	Diagnosed	Not Diagnosed	Diagnosed	Not Diagnosed	Not Diagnosed	Not Diagnosed	Not Diagnosed	Not Diagnosed	Not Diagnosed	Diagnosed	Not Diagnosed	5	TRUE				351	76	3		1.2	3.8
7642_1	7642	53	Male	Other Pneumonia	White	10.2857	94	LTAC	7	3	25.89	Past Smoker	Not Immunocompromised	Not Diagnosed	Not Diagnosed	Not Diagnosed	Diagnosed	Diagnosed	Not Diagnosed	Diagnosed	Diagnosed	Not Diagnosed	Diagnosed	Diagnosed	Not Diagnosed	10	FALSE					81	4
4944_1	4944	79	Male	Other Pneumonia	White	11	71.3333	Home	0	1	19.94	Never Smoker	Immunocompromised	Not Diagnosed	Diagnosed	Not Diagnosed	Not Diagnosed	Diagnosed	Not Diagnosed	Not Diagnosed	Not Diagnosed	Diagnosed	Diagnosed	Diagnosed	Not Diagnosed	14	FALSE			1442.9	211	69	3		4.4	0.5
6388_1	6388	42	Male	Non-Pneumonia Control	Black/African American	14.5	109.75	Deceased	1	5	23.66	Past Smoker	Immunocompromised	Not Diagnosed	Diagnosed	Not Diagnosed	Not Diagnosed	Not Diagnosed	Not Diagnosed	Diagnosed	Not Diagnosed	Not Diagnosed	Not Diagnosed	Diagnosed	Not Diagnosed	11	FALSE				23	3	12		32.3	0.4
3003_1	3003	62	Male	Other Pneumonia	White	8.66667	52.75	Home	5	2	30.85	Never Smoker	Not Immunocompromised	Not Diagnosed	Not Diagnosed	Not Diagnosed	Not Diagnosed	Not Diagnosed	Not Diagnosed	Not Diagnosed	Not Diagnosed	Not Diagnosed	Not Diagnosed	Not Diagnosed	Not Diagnosed		FALSE				9500	97	1		6.2	0.5
4668_1	4668	62	Male	Other Pneumonia	Black/African American	4	40.5455	Home	5	4	16.29	Past Smoker	Not Immunocompromised	Not Diagnosed	Not Diagnosed	Not Diagnosed	Diagnosed	Not Diagnosed	Not Diagnosed	Not Diagnosed	Diagnosed	Not Diagnosed	Not Diagnosed	Diagnosed	Not Diagnosed	6	FALSE			277.9		92	8		3.1	0.7
1500_1	1500	48	Female	Other Viral Pneumonia	Black/African American	12.7778	92.1739	Deceased	3	12	30.84	Current Smoker	Immunocompromised	Not Diagnosed	Diagnosed	Diagnosed	Diagnosed	Diagnosed	Not Diagnosed	Diagnosed	Not Diagnosed	Not Diagnosed	Not Diagnosed	Diagnosed	Not Diagnosed	10	TRUE				1050	72	2
3247_1	3247	35	Female	Other Pneumonia	White	17.4444	55.9565	Deceased	7	9	34.23	Past Smoker	Not Immunocompromised	Not Diagnosed	Not Diagnosed	Not Diagnosed	Not Diagnosed	Not Diagnosed	Not Diagnosed	Not Diagnosed	Not Diagnosed	Not Diagnosed	Not Diagnosed	Not Diagnosed	Not Diagnosed		TRUE		2958		209	41	5		8.1	0.6
6602_1	6602	65	Female	Other Pneumonia	White	7	47.6667	Inpatient Facility	1	4	22.44	Past Smoker	Not Immunocompromised	Not Diagnosed	Not Diagnosed	Not Diagnosed	Not Diagnosed	Not Diagnosed	Not Diagnosed	Diagnosed	Not Diagnosed	Diagnosed	Not Diagnosed	Not Diagnosed	Not Diagnosed	2	TRUE		489		61	87	2		19.9	0.2
6565_1	6565	62	Male	Other Pneumonia	Black/African American	#NUM!	42.5789	Inpatient Facility	11	10	29.45	Never Smoker	Not Immunocompromised	Not Diagnosed	Diagnosed	Not Diagnosed	Diagnosed	Diagnosed	Not Diagnosed	Diagnosed	Diagnosed	Not Diagnosed	Diagnosed	Not Diagnosed	Not Diagnosed	9	TRUE				2100	94
1783_1	1783	81	Male	Other Pneumonia	Unknown or Not Reported	14	59.6	Inpatient Facility	1	0	26.58	Never Smoker	Not Immunocompromised	Not Diagnosed	Not Diagnosed	Not Diagnosed	Not Diagnosed	Diagnosed	Diagnosed	Diagnosed	Not Diagnosed	Not Diagnosed	Not Diagnosed	Diagnosed	Not Diagnosed	7	FALSE				7875	93			8.1	4.1
4589_1	4589	70	Male	Other Pneumonia	White	10	82.9091	Deceased	2	1	25.52	Never Smoker	Not Immunocompromised	Not Diagnosed	Not Diagnosed	Not Diagnosed	Not Diagnosed	Not Diagnosed	Not Diagnosed	Not Diagnosed	Not Diagnosed	Not Diagnosed	Not Diagnosed	Not Diagnosed	Not Diagnosed		FALSE		1129		3213	91	1		10.6	0.2
4589_2	4589	70	Male	Other Pneumonia	White	10	82.9091	Deceased	6	5	25.52	Never Smoker	Not Immunocompromised	Not Diagnosed	Not Diagnosed	Not Diagnosed	Not Diagnosed	Not Diagnosed	Not Diagnosed	Not Diagnosed	Not Diagnosed	Not Diagnosed	Not Diagnosed	Not Diagnosed	Not Diagnosed		FALSE		1129		146	94	1		6.5	0.6
4589_3	4589	70	Male	Other Pneumonia	White	10	82.9091	Deceased	9	8	25.52	Never Smoker	Not Immunocompromised	Not Diagnosed	Not Diagnosed	Not Diagnosed	Not Diagnosed	Not Diagnosed	Not Diagnosed	Not Diagnosed	Not Diagnosed	Not Diagnosed	Not Diagnosed	Not Diagnosed	Not Diagnosed		FALSE				230	91	2
951_1	951	76	Male	Other Pneumonia	White	12.5556	82.2581	Deceased	25	22	25.89	Past Smoker	Immunocompromised	Not Diagnosed	Diagnosed	Not Diagnosed	Diagnosed	Not Diagnosed	Not Diagnosed	Not Diagnosed	Not Diagnosed	Not Diagnosed	Diagnosed	Not Diagnosed	Not Diagnosed	8	FALSE				631	86	1
3416_1	3416	74	Male	Other Pneumonia	Black/African American	20.5	161	Deceased	0	10	25.08	Never Smoker	Immunocompromised	Not Diagnosed	Diagnosed	Diagnosed	Not Diagnosed	Not Diagnosed	Not Diagnosed	Not Diagnosed	Not Diagnosed	Not Diagnosed	Diagnosed	Diagnosed	Not Diagnosed	11	TRUE		22787		14	66	8		2	0.2
712_1	712	55	Male	Other Pneumonia	Unknown or Not Reported	13.5	76.9	Inpatient Facility	1	1	26.59	Never Smoker	Not Immunocompromised	Not Diagnosed	Not Diagnosed	Not Diagnosed	Not Diagnosed	Not Diagnosed	Not Diagnosed	Not Diagnosed	Not Diagnosed	Not Diagnosed	Not Diagnosed	Not Diagnosed	Not Diagnosed		TRUE		3315		181	89			11.4	3.3
5531_1	5531	76	Female	Other Pneumonia	White	13.2	81.9565	LTAC	5	0	23.38	Past Smoker	Not Immunocompromised	Not Diagnosed	Not Diagnosed	Not Diagnosed	Diagnosed	Diagnosed	Not Diagnosed	Not Diagnosed	Not Diagnosed	Not Diagnosed	Not Diagnosed	Not Diagnosed	Diagnosed	3	TRUE				61	90	1		32.3	0
7705_1	7705	37	Male	Other Pneumonia	White	17.0667	79.6667	Deceased	1	9	49.74	Never Smoker	Not Immunocompromised	Not Diagnosed	Not Diagnosed	Diagnosed	Diagnosed	Diagnosed	Not Diagnosed	Not Diagnosed	Not Diagnosed	Not Diagnosed	Not Diagnosed	Not Diagnosed	Not Diagnosed	7	TRUE	10.7	8910		888	85	2		13.2	1.4
5372_1	5372	79	Female	Other Pneumonia	White	9.2	69.8889	Deceased	5	2	34.71	Never Smoker	Not Immunocompromised	Not Diagnosed	Diagnosed	Not Diagnosed	Not Diagnosed	Not Diagnosed	Not Diagnosed	Not Diagnosed	Not Diagnosed	Not Diagnosed	Not Diagnosed	Not Diagnosed	Not Diagnosed	2	FALSE				111	45	14		3.8	7
5623_1	5623	35	Female	Other Viral Pneumonia	White	8.66667	62.1429	Inpatient Facility	4	46	17.34	Past Smoker	Immunocompromised	Not Diagnosed	Diagnosed	Diagnosed	Not Diagnosed	Not Diagnosed	Not Diagnosed	Not Diagnosed	Not Diagnosed	Not Diagnosed	Not Diagnosed	Not Diagnosed	Not Diagnosed	7	TRUE				180	0	19		0	0.2
6523_1	6523	66	Male	Other Pneumonia	Black/African American	9	47	Home	2	1	16.44	Past Smoker	Not Immunocompromised	Not Diagnosed	Not Diagnosed	Not Diagnosed	Diagnosed	Diagnosed	Not Diagnosed	Not Diagnosed	Not Diagnosed	Not Diagnosed	Not Diagnosed	Not Diagnosed	Not Diagnosed	3	FALSE		2603		1438	98			11.5	0.7
5806_1	5806	34	Male	Non-Pneumonia Control	Unknown or Not Reported	13	80.8	Deceased	6	0	24.62	Never Smoker	Not Immunocompromised	Not Diagnosed	Not Diagnosed	Not Diagnosed	Not Diagnosed	Not Diagnosed	Not Diagnosed	Not Diagnosed	Not Diagnosed	Not Diagnosed	Not Diagnosed	Diagnosed	Not Diagnosed	2	TRUE		6992	290.1	156	3	11		13.9	0.6
4514_1	4514	85	Male	Non-Pneumonia Control	White	11	61.5556	Deceased	2	3	34.46	Past Smoker	Not Immunocompromised	Not Diagnosed	Diagnosed	Diagnosed	Diagnosed	Not Diagnosed	Not Diagnosed	Not Diagnosed	Not Diagnosed	Not Diagnosed	Not Diagnosed	Diagnosed	Not Diagnosed	6	TRUE				399	89	4
7754_1	7754	75	Female	Other Viral Pneumonia	White	#NUM!	38.6667	Inpatient Facility	2	7	20.42	Past Smoker	Immunocompromised	Diagnosed	Diagnosed	Diagnosed	Diagnosed	Diagnosed	Not Diagnosed	Diagnosed	Not Diagnosed	Not Diagnosed	Not Diagnosed	Diagnosed	Not Diagnosed	16	TRUE				4450	91			13	1.6
7293_1	7293	68	Female	Other Pneumonia	White	15.85	97.913	Deceased	0	14	20.12	Never Smoker	Immunocompromised	Not Diagnosed	Diagnosed	Not Diagnosed	Not Diagnosed	Not Diagnosed	Not Diagnosed	Not Diagnosed	Not Diagnosed	Not Diagnosed	Not Diagnosed	Not Diagnosed	Not Diagnosed	6	TRUE		5150		5861	95	1		11.7	1.2
7293_2	7293	68	Female	Other Pneumonia	White	15.85	97.913	Deceased	8	22	20.12	Never Smoker	Immunocompromised	Not Diagnosed	Diagnosed	Not Diagnosed	Not Diagnosed	Not Diagnosed	Not Diagnosed	Not Diagnosed	Not Diagnosed	Not Diagnosed	Not Diagnosed	Not Diagnosed	Not Diagnosed	6	TRUE		4886		794	75	1		32.7	1.8
6375_1	6375	50	Male	Other Pneumonia	White	17.6667	93.3684	LTAC	41	27	29.28		Not Immunocompromised	Not Diagnosed	Not Diagnosed	Not Diagnosed	Not Diagnosed	Not Diagnosed	Not Diagnosed	Diagnosed	Not Diagnosed	Not Diagnosed	Not Diagnosed	Diagnosed	Not Diagnosed	4	TRUE				612	78	4		15.8	0.7
1980_1	1980	34	Male	Other Pneumonia	White	15.5	88.3333	Deceased	3	0	42.24	Current Smoker	Not Immunocompromised	Not Diagnosed	Not Diagnosed	Not Diagnosed	Not Diagnosed	Not Diagnosed	Not Diagnosed	Not Diagnosed	Not Diagnosed	Not Diagnosed	Not Diagnosed	Not Diagnosed	Not Diagnosed	1	FALSE		2237		58	92			23.4	0.8
4693_1	4693	49	Male	Other Pneumonia	White	11	70.375	Deceased	1	0	18.3	Never Smoker	Immunocompromised	Not Diagnosed	Diagnosed	Not Diagnosed	Not Diagnosed	Diagnosed	Not Diagnosed	Diagnosed	Not Diagnosed	Not Diagnosed	Diagnosed	Diagnosed	Not Diagnosed	8	FALSE					94	1		21.3	1.5
6962_1	6962	72	Female	Other Pneumonia	White	11.2	91.75	Deceased	1	29	19.33	Never Smoker	Not Immunocompromised	Not Diagnosed	Diagnosed	Not Diagnosed	Diagnosed	Not Diagnosed	Not Diagnosed	Not Diagnosed	Not Diagnosed	Not Diagnosed	Diagnosed	Not Diagnosed	Not Diagnosed	10	TRUE		7158		1100	95			9.3	0.6
6962_2	6962	72	Female	Other Pneumonia	White	11.2	91.75	Deceased	2	30	19.33	Never Smoker	Not Immunocompromised	Not Diagnosed	Diagnosed	Not Diagnosed	Diagnosed	Not Diagnosed	Not Diagnosed	Not Diagnosed	Not Diagnosed	Not Diagnosed	Diagnosed	Not Diagnosed	Not Diagnosed	10	TRUE		7158						5.2	0.4
3583_1	3583	75	Male	Other Pneumonia	White	12	69.1429	Inpatient Facility	3	3	17.68	Never Smoker	Immunocompromised	Not Diagnosed	Not Diagnosed	Diagnosed	Diagnosed	Diagnosed	Not Diagnosed	Diagnosed	Not Diagnosed	Diagnosed	Diagnosed	Diagnosed	Not Diagnosed	12	FALSE					91			9	1.2
301_1	301	80	Male	Other Pneumonia	White	10.6429	71.2593	Deceased	28	43	35.23	Past Smoker	Not Immunocompromised	Not Diagnosed	Not Diagnosed	Not Diagnosed	Diagnosed	Not Diagnosed	Not Diagnosed	Not Diagnosed	Not Diagnosed	Not Diagnosed	Not Diagnosed	Diagnosed	Not Diagnosed	3	TRUE					96			10.3	1.9
8916_1	8916	56	Male	Other Viral Pneumonia	Unknown or Not Reported	9.5	76.0833	Inpatient Facility	1	9	33.39	Never Smoker	Not Immunocompromised	Not Diagnosed	Not Diagnosed	Not Diagnosed	Not Diagnosed	Not Diagnosed	Not Diagnosed	Diagnosed	Not Diagnosed	Not Diagnosed	Not Diagnosed	Not Diagnosed	Not Diagnosed	3	TRUE				1900	92	1		19	0.2
8916_2	8916	56	Male	Other Viral Pneumonia	Unknown or Not Reported	9.5	76.0833	Inpatient Facility	7	15	33.39	Never Smoker	Not Immunocompromised	Not Diagnosed	Not Diagnosed	Not Diagnosed	Not Diagnosed	Not Diagnosed	Not Diagnosed	Diagnosed	Not Diagnosed	Not Diagnosed	Not Diagnosed	Not Diagnosed	Not Diagnosed	3	TRUE				43	33
1095_1	1095	72	Female	Other Pneumonia	Black/African American	#NUM!	46.5	Home	1	0	37.89	Past Smoker	Not Immunocompromised	Not Diagnosed	Diagnosed	Not Diagnosed	Diagnosed	Diagnosed	Not Diagnosed	Diagnosed	Diagnosed	Not Diagnosed	Not Diagnosed	Not Diagnosed	Not Diagnosed	11	FALSE				215	63	2		8.9	1.3
2455_1	2455	75	Male	Other Pneumonia	White	16.1429	92.8	Deceased	30	24	37.1		Not Immunocompromised	Not Diagnosed	Not Diagnosed	Not Diagnosed	Diagnosed	Diagnosed	Not Diagnosed	Not Diagnosed	Not Diagnosed	Not Diagnosed	Not Diagnosed	Diagnosed	Not Diagnosed	4	TRUE		2145		470	94	1		15	0.2
5476_1	5476	31	Female	Other Pneumonia	White	12.75	66.2	Home	2	1	17.26	Never Smoker	Immunocompromised	Not Diagnosed	Not Diagnosed	Not Diagnosed	Not Diagnosed	Not Diagnosed	Not Diagnosed	Not Diagnosed	Not Diagnosed	Not Diagnosed	Not Diagnosed	Not Diagnosed	Not Diagnosed	2	FALSE		998		269	63	5		24	4.5
2928_1	2928	20	Male	Non-Pneumonia Control	White	7	35.2	Home	2	4	24.44	Never Smoker	Not Immunocompromised	Not Diagnosed	Not Diagnosed	Not Diagnosed	Not Diagnosed	Not Diagnosed	Not Diagnosed	Not Diagnosed	Not Diagnosed	Not Diagnosed	Not Diagnosed	Not Diagnosed	Not Diagnosed		TRUE				295	25	5		17.9	0.6
8175_1	8175	51	Female	Other Pneumonia	White	15.7143	74.4615	Home	2	5	35.11	Never Smoker	Immunocompromised	Not Diagnosed	Diagnosed	Not Diagnosed	Not Diagnosed	Not Diagnosed	Not Diagnosed	Not Diagnosed	Not Diagnosed	Not Diagnosed	Not Diagnosed	Not Diagnosed	Not Diagnosed	6	TRUE		5357						2.5	0.1
4018_1	4018	55	Female	Other Pneumonia	White	18.25	75.1	Deceased	2	12	31.44	Never Smoker	Not Immunocompromised	Not Diagnosed	Not Diagnosed	Not Diagnosed	Not Diagnosed	Not Diagnosed	Not Diagnosed	Not Diagnosed	Not Diagnosed	Not Diagnosed	Not Diagnosed	Not Diagnosed	Not Diagnosed		FALSE				94	71	6		15.9	0.9
8398_1	8398	87	Female	Other Pneumonia	Black/African American	15.6667	87.1667	Deceased	4	1	27.34	Never Smoker	Not Immunocompromised	Not Diagnosed	Not Diagnosed	Not Diagnosed	Diagnosed	Diagnosed	Not Diagnosed	Not Diagnosed	Not Diagnosed	Not Diagnosed	Not Diagnosed	Diagnosed	Diagnosed	5	FALSE	23.3			21	50	10		10.4	0.3
5470_1	5470	66	Male	Other Pneumonia	White	12.25	70	Deceased	16	10	36.17		Immunocompromised	Not Diagnosed	Not Diagnosed	Not Diagnosed	Not Diagnosed	Not Diagnosed	Not Diagnosed	Diagnosed	Not Diagnosed	Not Diagnosed	Not Diagnosed	Diagnosed	Not Diagnosed	5	TRUE								20.9	1.6
5722_1	5722	90	Male	Other Pneumonia	Unknown or Not Reported	#NUM!	53.1667	Inpatient Facility	0	0	27.01		Not Immunocompromised	Not Diagnosed	Not Diagnosed	Not Diagnosed	Diagnosed	Not Diagnosed	Not Diagnosed	Not Diagnosed	Not Diagnosed	Not Diagnosed	Diagnosed	Not Diagnosed	Not Diagnosed	2	FALSE				43375	99			16.6	2
3040_1	3040	72	Female	Non-Pneumonia Control	White	9.5	49.35	LTAC	0	4	44.13	Never Smoker	Immunocompromised	Not Diagnosed	Diagnosed	Not Diagnosed	Not Diagnosed	Not Diagnosed	Not Diagnosed	Not Diagnosed	Not Diagnosed	Diagnosed	Not Diagnosed	Diagnosed	Not Diagnosed	8	TRUE				0				7.3	0.1
9845_1	9845	79	Female	Other Pneumonia	White	10.2	56.9333	Deceased	4	6	15.24	Past Smoker	Not Immunocompromised	Not Diagnosed	Not Diagnosed	Not Diagnosed	Diagnosed	Not Diagnosed	Not Diagnosed	Not Diagnosed	Not Diagnosed	Not Diagnosed	Not Diagnosed	Not Diagnosed	Not Diagnosed	1	FALSE					94	4		22.7	1
5982_1	5982	57	Male	Other Viral Pneumonia	White	12	77.1765	Inpatient Facility	0	13	34.82	Never Smoker	Immunocompromised	Not Diagnosed	Diagnosed	Diagnosed	Not Diagnosed	Diagnosed	Not Diagnosed	Not Diagnosed	Not Diagnosed	Not Diagnosed	Diagnosed	Not Diagnosed	Not Diagnosed	5	TRUE				96	24	1		0.6	0
5982_2	5982	57	Male	Other Viral Pneumonia	White	12	77.1765	Inpatient Facility	5	18	34.82	Never Smoker	Immunocompromised	Not Diagnosed	Diagnosed	Diagnosed	Not Diagnosed	Diagnosed	Not Diagnosed	Not Diagnosed	Not Diagnosed	Not Diagnosed	Diagnosed	Not Diagnosed	Not Diagnosed	5	TRUE				1050	81	4		1.8	0
4230_1	4230	51	Female	Other Pneumonia	Black/African American	7.5	37.7143	Inpatient Facility	0	0	50.47	Never Smoker	Not Immunocompromised	Not Diagnosed	Not Diagnosed	Not Diagnosed	Diagnosed	Diagnosed	Not Diagnosed	Diagnosed	Diagnosed	Not Diagnosed	Not Diagnosed	Not Diagnosed	Diagnosed	8	TRUE				190	73	9		3.6	0.7
395_1	395	77	Male	Other Pneumonia	White	12	46.8571	Inpatient Facility	1	5	18.82	Past Smoker	Not Immunocompromised	Not Diagnosed	Diagnosed	Not Diagnosed	Not Diagnosed	Not Diagnosed	Not Diagnosed	Not Diagnosed	Not Diagnosed	Not Diagnosed	Not Diagnosed	Not Diagnosed	Not Diagnosed	2	FALSE				2950	95			17.1	0.4
9183_1	9183	63	Male	Other Pneumonia	White	8	41.6842	Inpatient Facility	13	6	29.69	Past Smoker	Not Immunocompromised	Not Diagnosed	Not Diagnosed	Not Diagnosed	Not Diagnosed	Not Diagnosed	Not Diagnosed	Not Diagnosed	Not Diagnosed	Not Diagnosed	Not Diagnosed	Not Diagnosed	Not Diagnosed		FALSE				10100	95
9183_2	9183	63	Male	Other Pneumonia	White	8	41.6842	Inpatient Facility	18	11	29.69	Past Smoker	Not Immunocompromised	Not Diagnosed	Not Diagnosed	Not Diagnosed	Not Diagnosed	Not Diagnosed	Not Diagnosed	Not Diagnosed	Not Diagnosed	Not Diagnosed	Not Diagnosed	Not Diagnosed	Not Diagnosed		FALSE				23	16	3
576_1	576	30	Male	Other Pneumonia	Black/African American	13.8889	61.0312	Home	5	37	48.71	Never Smoker	Not Immunocompromised	Not Diagnosed	Not Diagnosed	Diagnosed	Not Diagnosed	Diagnosed	Not Diagnosed	Diagnosed	Not Diagnosed	Not Diagnosed	Not Diagnosed	Diagnosed	Not Diagnosed	6	FALSE				1100	18	1		7	1
4357_1	4357	90	Male	Other Pneumonia	White	14.8	86.6667	Deceased	5	2	29.59	Past Smoker	Not Immunocompromised	Not Diagnosed	Not Diagnosed	Not Diagnosed	Diagnosed	Diagnosed	Not Diagnosed	Not Diagnosed	Not Diagnosed	Not Diagnosed	Diagnosed	Diagnosed	Not Diagnosed	5	TRUE				28875	97			22.6	0.7
2704_1	2704	86	Female	Other Pneumonia	Black/African American	12	55	Inpatient Facility	0	2	23.63	Past Smoker	Not Immunocompromised	Not Diagnosed	Diagnosed	Not Diagnosed	Not Diagnosed	Not Diagnosed	Not Diagnosed	Not Diagnosed	Not Diagnosed	Not Diagnosed	Not Diagnosed	Not Diagnosed	Not Diagnosed	2	FALSE		416		656	55	11		11	0.9
474_1	474	64	Male	Other Pneumonia	White	10	59.4038	Deceased	39	64	24.66	Past Smoker	Immunocompromised	Not Diagnosed	Diagnosed	Diagnosed	Not Diagnosed	Not Diagnosed	Not Diagnosed	Not Diagnosed	Diagnosed	Not Diagnosed	Not Diagnosed	Not Diagnosed	Not Diagnosed	9	TRUE								1.2	0.2
5427_1	5427	70	Male	Other Viral Pneumonia	White	10	49.5	Home	5	0	19.92	Past Smoker	Not Immunocompromised	Not Diagnosed	Diagnosed	Not Diagnosed	Diagnosed	Not Diagnosed	Not Diagnosed	Diagnosed	Not Diagnosed	Not Diagnosed	Not Diagnosed	Not Diagnosed	Not Diagnosed	5	FALSE				2838	94	1		7.2	0.3
6608_1	6608	87	Female	Other Pneumonia	White	13	84.1667	Deceased	2	1	28.12	Never Smoker	Not Immunocompromised	Not Diagnosed	Not Diagnosed	Not Diagnosed	Not Diagnosed	Not Diagnosed	Not Diagnosed	Not Diagnosed	Not Diagnosed	Not Diagnosed	Not Diagnosed	Not Diagnosed	Not Diagnosed		FALSE		1054		1612	80	1		11.6	2.4
9004_1	9004	63	Female	Other Viral Pneumonia	White	5.66667	59.2	Deceased	8	3	23.25	Never Smoker	Immunocompromised	Not Diagnosed	Diagnosed	Not Diagnosed	Not Diagnosed	Not Diagnosed	Not Diagnosed	Diagnosed	Not Diagnosed	Not Diagnosed	Diagnosed	Diagnosed	Not Diagnosed	8	TRUE				7000	85	1		9.6	0
8953_1	8953	67	Male	Other Pneumonia	White	8.75	47.7273	Home	1	8	24.01	Past Smoker	Immunocompromised	Not Diagnosed	Not Diagnosed	Not Diagnosed	Diagnosed	Not Diagnosed	Not Diagnosed	Not Diagnosed	Not Diagnosed	Not Diagnosed	Not Diagnosed	Not Diagnosed	Diagnosed	2	TRUE				90	0	17		2.5	1.5
8953_2	8953	67	Male	Other Pneumonia	White	8.75	47.7273	Home	2	9	24.01	Past Smoker	Immunocompromised	Not Diagnosed	Not Diagnosed	Not Diagnosed	Diagnosed	Not Diagnosed	Not Diagnosed	Not Diagnosed	Not Diagnosed	Not Diagnosed	Not Diagnosed	Not Diagnosed	Diagnosed	2	TRUE				540	49	10		2.5	1.5
4922_1	4922	39	Male	Other Pneumonia	White	14.6667	68.1538	Deceased	1	7	27.05	Never Smoker	Immunocompromised	Not Diagnosed	Diagnosed	Not Diagnosed	Not Diagnosed	Not Diagnosed	Not Diagnosed	Not Diagnosed	Not Diagnosed	Not Diagnosed	Not Diagnosed	Not Diagnosed	Not Diagnosed	2	TRUE		5319	1305.4	126	3	1		1.5	16.3
4922_2	4922	40	Male	Other Pneumonia	White	14.6667	68.1538	Deceased	33	39	27.05	Never Smoker	Immunocompromised	Not Diagnosed	Diagnosed	Not Diagnosed	Not Diagnosed	Not Diagnosed	Not Diagnosed	Not Diagnosed	Not Diagnosed	Not Diagnosed	Not Diagnosed	Not Diagnosed	Not Diagnosed	2	TRUE		9992		181	41	18		1.8	7.3
8491_1	8491	73	Female	Other Pneumonia	White	16	122.5	Deceased	3	1	44.13	Never Smoker	Immunocompromised	Not Diagnosed	Diagnosed	Not Diagnosed	Diagnosed	Diagnosed	Not Diagnosed	Not Diagnosed	Not Diagnosed	Diagnosed	Diagnosed	Diagnosed	Not Diagnosed	11	TRUE		955		1580	88	4		10.6	0.2
483_1	483	80	Male	Other Pneumonia	White	11.1667	70.9167	Inpatient Facility	8	5	16.3	Past Smoker	Not Immunocompromised	Not Diagnosed	Not Diagnosed	Not Diagnosed	Diagnosed	Diagnosed	Not Diagnosed	Not Diagnosed	Not Diagnosed	Not Diagnosed	Diagnosed	Diagnosed	Not Diagnosed	5	TRUE				12250	86	2		8.7	0.3
483_2	483	80	Male	Other Pneumonia	White	11.1667	70.9167	Inpatient Facility	11	8	16.3	Past Smoker	Not Immunocompromised	Not Diagnosed	Not Diagnosed	Not Diagnosed	Diagnosed	Diagnosed	Not Diagnosed	Not Diagnosed	Not Diagnosed	Not Diagnosed	Diagnosed	Diagnosed	Not Diagnosed	5	TRUE				26625	97	1		12.2	0.6
9978_1	9978	60	Female	Other Pneumonia	White	16.6	80.5	Deceased	2	0	25.82	Past Smoker	Not Immunocompromised	Not Diagnosed	Not Diagnosed	Diagnosed	Not Diagnosed	Not Diagnosed	Not Diagnosed	Diagnosed	Not Diagnosed	Not Diagnosed	Not Diagnosed	Not Diagnosed	Diagnosed	6	TRUE		585	300.9	220	26	4		7.6	2.1
9978_2	9978	60	Female	Other Pneumonia	White	16.6	80.5	Deceased	5	3	25.82	Past Smoker	Not Immunocompromised	Not Diagnosed	Not Diagnosed	Diagnosed	Not Diagnosed	Not Diagnosed	Not Diagnosed	Diagnosed	Not Diagnosed	Not Diagnosed	Not Diagnosed	Not Diagnosed	Diagnosed	6	TRUE		1733		546	69	8		7.7	1.8
9978_3	9978	60	Female	Other Pneumonia	White	16.6	80.5	Deceased	11	9	25.82	Past Smoker	Not Immunocompromised	Not Diagnosed	Not Diagnosed	Diagnosed	Not Diagnosed	Not Diagnosed	Not Diagnosed	Diagnosed	Not Diagnosed	Not Diagnosed	Not Diagnosed	Not Diagnosed	Diagnosed	6	TRUE		1160	318.3	203	90	4		30.2	1.8
3120_1	3120	80	Male	Other Pneumonia	White	#NUM!	40.7692	Inpatient Facility	17	12	28.11	Current Smoker	Not Immunocompromised	Not Diagnosed	Not Diagnosed	Not Diagnosed	Not Diagnosed	Not Diagnosed	Diagnosed	Not Diagnosed	Not Diagnosed	Not Diagnosed	Not Diagnosed	Not Diagnosed	Not Diagnosed	1	FALSE					88	2
8536_1	8536	66	Male	Other Pneumonia	White	12.8	76.6154	Deceased	2	8	25.15	Never Smoker	Immunocompromised	Not Diagnosed	Not Diagnosed	Not Diagnosed	Diagnosed	Diagnosed	Not Diagnosed	Not Diagnosed	Not Diagnosed	Diagnosed	Not Diagnosed	Diagnosed	Not Diagnosed	7	TRUE	4			1144	75	4		0.2	0.5
5454_1	5454	75	Female	Other Viral Pneumonia	Unknown or Not Reported	15.3333	70.3333	Inpatient Facility	2	2	28.62	Never Smoker	Not Immunocompromised	Not Diagnosed	Diagnosed	Not Diagnosed	Not Diagnosed	Not Diagnosed	Not Diagnosed	Not Diagnosed	Not Diagnosed	Not Diagnosed	Not Diagnosed	Not Diagnosed	Not Diagnosed	6	FALSE		11692		480	0	1		0.1	0.5
948_1	948	77	Male	Other Pneumonia	White	7.75	48.8	Inpatient Facility	26	30	18.82	Past Smoker	Immunocompromised	Not Diagnosed	Diagnosed	Not Diagnosed	Not Diagnosed	Not Diagnosed	Not Diagnosed	Not Diagnosed	Not Diagnosed	Not Diagnosed	Not Diagnosed	Not Diagnosed	Not Diagnosed	2	TRUE				10275	99			9.2	0.8
5637_1	5637	73	Male	Other Pneumonia	White	7.25	60.875	Home	0	1	24.74	Past Smoker	Not Immunocompromised	Not Diagnosed	Not Diagnosed	Not Diagnosed	Not Diagnosed	Diagnosed	Not Diagnosed	Diagnosed	Not Diagnosed	Diagnosed	Diagnosed	Not Diagnosed	Not Diagnosed	5	FALSE				2263	69	2		16.4	0.7
1705_1	1705	72	Male	Other Pneumonia	White	7	42.4074	Inpatient Facility	0	18	16.92	Never Smoker	Not Immunocompromised	Not Diagnosed	Not Diagnosed	Diagnosed	Diagnosed	Not Diagnosed	Not Diagnosed	Not Diagnosed	Not Diagnosed	Not Diagnosed	Not Diagnosed	Not Diagnosed	Not Diagnosed	2	TRUE				480	36	1		19.1	0.9
1705_2	1705	72	Male	Other Pneumonia	White	7	42.4074	Inpatient Facility	10	28	16.92	Never Smoker	Not Immunocompromised	Not Diagnosed	Not Diagnosed	Diagnosed	Diagnosed	Not Diagnosed	Not Diagnosed	Not Diagnosed	Not Diagnosed	Not Diagnosed	Not Diagnosed	Not Diagnosed	Not Diagnosed	2	TRUE				2675	80	1		9	0.6
6724_1	6724	90	Female	Non-Pneumonia Control	White	10	58	Deceased	2	12	38.57	Never Smoker	Not Immunocompromised	Not Diagnosed	Not Diagnosed	Not Diagnosed	Not Diagnosed	Not Diagnosed	Not Diagnosed	Not Diagnosed	Not Diagnosed	Not Diagnosed	Not Diagnosed	Not Diagnosed	Not Diagnosed		FALSE		2729		4	16	8
1027_1	1027	85	Male	Other Viral Pneumonia	White	12.6667	78.3636	Deceased	8	8	25.48	Past Smoker	Not Immunocompromised	Not Diagnosed	Not Diagnosed	Not Diagnosed	Diagnosed	Not Diagnosed	Not Diagnosed	Not Diagnosed	Not Diagnosed	Diagnosed	Diagnosed	Not Diagnosed	Not Diagnosed	3	TRUE					94
5778_1	5778	60	Female	Other Pneumonia	White	10	52.65	Inpatient Facility	14	14	32.92	Current Smoker	Not Immunocompromised	Not Diagnosed	Not Diagnosed	Not Diagnosed	Not Diagnosed	Not Diagnosed	Not Diagnosed	Not Diagnosed	Not Diagnosed	Not Diagnosed	Not Diagnosed	Not Diagnosed	Not Diagnosed		FALSE					93	5		7.5	1.6
5938_1	5938	53	Female	Other Viral Pneumonia	White	14.4545	92.7692	Deceased	2	1	26.02	Past Smoker	Not Immunocompromised	Not Diagnosed	Not Diagnosed	Not Diagnosed	Not Diagnosed	Not Diagnosed	Not Diagnosed	Not Diagnosed	Not Diagnosed	Not Diagnosed	Not Diagnosed	Not Diagnosed	Not Diagnosed	3	TRUE		2848		130	84	3		22.1	1.9
8648_1	8648	60	Male	Other Pneumonia	Unknown or Not Reported	9.14286	53.0909	Inpatient Facility	1	0	25.9	Past Smoker	Not Immunocompromised	Not Diagnosed	Not Diagnosed	Not Diagnosed	Not Diagnosed	Not Diagnosed	Not Diagnosed	Not Diagnosed	Not Diagnosed	Not Diagnosed	Not Diagnosed	Not Diagnosed	Not Diagnosed		FALSE			376.7	201	88			8.1	1.6
8648_2	8648	60	Male	Other Pneumonia	Unknown or Not Reported	9.14286	53.0909	Inpatient Facility	3	2	25.9	Past Smoker	Not Immunocompromised	Not Diagnosed	Not Diagnosed	Not Diagnosed	Not Diagnosed	Not Diagnosed	Not Diagnosed	Not Diagnosed	Not Diagnosed	Not Diagnosed	Not Diagnosed	Not Diagnosed	Not Diagnosed		FALSE			376.7	86	7	8		11.9	1.2
7232_1	7232	68	Female	Other Pneumonia	White	10.5	54	Inpatient Facility	0	1	25.24	Never Smoker	Not Immunocompromised	Not Diagnosed	Diagnosed	Not Diagnosed	Diagnosed	Diagnosed	Diagnosed	Not Diagnosed	Not Diagnosed	Not Diagnosed	Diagnosed	Diagnosed	Not Diagnosed	13	TRUE				36	17	23		8.9	1.2
7232_2	7232	68	Female	Other Pneumonia	White	10.5	54	Inpatient Facility	2	3	25.24	Never Smoker	Not Immunocompromised	Not Diagnosed	Diagnosed	Not Diagnosed	Diagnosed	Diagnosed	Diagnosed	Not Diagnosed	Not Diagnosed	Not Diagnosed	Diagnosed	Diagnosed	Not Diagnosed	13	TRUE				34	11	26
3342_1	3342	39	Female	Other Viral Pneumonia	White	#NUM!	45.2727	Inpatient Facility	2	4	33.38	Never Smoker	Not Immunocompromised	Not Diagnosed	Diagnosed	Not Diagnosed	Diagnosed	Not Diagnosed	Not Diagnosed	Not Diagnosed	Not Diagnosed	Not Diagnosed	Not Diagnosed	Not Diagnosed	Not Diagnosed	4	FALSE		641		0				5.2	0.8
3342_2	3342	39	Female	Other Viral Pneumonia	White	#NUM!	45.2727	Inpatient Facility	3	2	33.38	Never Smoker	Not Immunocompromised	Not Diagnosed	Diagnosed	Not Diagnosed	Diagnosed	Not Diagnosed	Not Diagnosed	Not Diagnosed	Not Diagnosed	Not Diagnosed	Not Diagnosed	Not Diagnosed	Not Diagnosed	4	TRUE				975	53	12		5	1.1
3342_3	3342	39	Female	Other Viral Pneumonia	White	#NUM!	45.2727	Inpatient Facility	5	5	33.38	Never Smoker	Not Immunocompromised	Not Diagnosed	Diagnosed	Not Diagnosed	Diagnosed	Not Diagnosed	Not Diagnosed	Not Diagnosed	Not Diagnosed	Not Diagnosed	Not Diagnosed	Not Diagnosed	Not Diagnosed	4	TRUE				343	50	15		8.5	1
3342_4	3342	39	Female	Other Viral Pneumonia	White	#NUM!	45.2727	Inpatient Facility	10	10	33.38	Never Smoker	Not Immunocompromised	Not Diagnosed	Diagnosed	Not Diagnosed	Diagnosed	Not Diagnosed	Not Diagnosed	Not Diagnosed	Not Diagnosed	Not Diagnosed	Not Diagnosed	Not Diagnosed	Not Diagnosed	4	TRUE				366	51	4		7	1.3
3342_5	3342	39	Female	Other Viral Pneumonia	White	#NUM!	45.2727	Inpatient Facility	17	17	33.38	Never Smoker	Not Immunocompromised	Not Diagnosed	Diagnosed	Not Diagnosed	Diagnosed	Not Diagnosed	Not Diagnosed	Not Diagnosed	Not Diagnosed	Not Diagnosed	Not Diagnosed	Not Diagnosed	Not Diagnosed	4	TRUE				870	86	3		5.9	1
4644_1	4644	47	Female	Other Pneumonia	White	12.5789	73.2105	Deceased	1	5	17.79	Current Smoker	Immunocompromised	Not Diagnosed	Not Diagnosed	Diagnosed	Not Diagnosed	Diagnosed	Not Diagnosed	Not Diagnosed	Not Diagnosed	Not Diagnosed	Not Diagnosed	Diagnosed	Not Diagnosed	5	FALSE				190	48	3
4644_2	4644	47	Female	Other Pneumonia	White	12.5789	73.2105	Deceased	9	13	17.79	Current Smoker	Immunocompromised	Not Diagnosed	Not Diagnosed	Diagnosed	Not Diagnosed	Diagnosed	Not Diagnosed	Not Diagnosed	Not Diagnosed	Not Diagnosed	Not Diagnosed	Diagnosed	Not Diagnosed	5	TRUE					79			24.4	0.5
2636_1	2636	49	Male	Non-Pneumonia Control	Unknown or Not Reported	9.5	88.8333	Deceased	2	1		Current Smoker	Not Immunocompromised	Not Diagnosed	Not Diagnosed	Not Diagnosed	Not Diagnosed	Not Diagnosed	Not Diagnosed	Not Diagnosed	Not Diagnosed	Not Diagnosed	Not Diagnosed	Not Diagnosed	Not Diagnosed		FALSE				186	72	5		6.5	5.5
1471_1	1471	52	Male	Other Viral Pneumonia	Unknown or Not Reported	9.19231	61.6286	Home	6	6	31.33	Never Smoker	Not Immunocompromised	Not Diagnosed	Not Diagnosed	Not Diagnosed	Not Diagnosed	Not Diagnosed	Not Diagnosed	Not Diagnosed	Not Diagnosed	Not Diagnosed	Not Diagnosed	Not Diagnosed	Not Diagnosed		FALSE				2738	87	2
4838_1	4838	42	Female	Other Pneumonia	Black/African American	7.54545	39.0968	Inpatient Facility	0	14	25.41	Past Smoker	Not Immunocompromised	Not Diagnosed	Not Diagnosed	Not Diagnosed	Not Diagnosed	Diagnosed	Diagnosed	Not Diagnosed	Diagnosed	Not Diagnosed	Not Diagnosed	Not Diagnosed	Not Diagnosed	5	FALSE				376	76
4838_2	4838	43	Female	Other Pneumonia	Black/African American	7.54545	39.0968	Inpatient Facility	57	71	25.41	Past Smoker	Not Immunocompromised	Not Diagnosed	Not Diagnosed	Not Diagnosed	Not Diagnosed	Diagnosed	Diagnosed	Not Diagnosed	Diagnosed	Not Diagnosed	Not Diagnosed	Not Diagnosed	Not Diagnosed	5	FALSE	23.1	712		339	24	1	10.6	12.2	1.3
4547_1	4547	77	Female	Other Pneumonia	White	18.6667	87.6667	Deceased	1	11	27.92		Immunocompromised	Not Diagnosed	Diagnosed	Diagnosed	Not Diagnosed	Not Diagnosed	Not Diagnosed	Not Diagnosed	Not Diagnosed	Not Diagnosed	Not Diagnosed	Not Diagnosed	Not Diagnosed	8	TRUE		44739		400	78	3		12.9	1.1
8942_1	8942	59	Female	Other Viral Pneumonia	Unknown or Not Reported	13.3333	105	Deceased	1	0	17.8	Past Smoker	Not Immunocompromised	Not Diagnosed	Not Diagnosed	Not Diagnosed	Not Diagnosed	Not Diagnosed	Not Diagnosed	Not Diagnosed	Not Diagnosed	Not Diagnosed	Not Diagnosed	Not Diagnosed	Not Diagnosed		TRUE		8110	999.5	1113	77			8	1.6
911_1	911	50	Male	Other Viral Pneumonia	Unknown or Not Reported	#NUM!	60.75	Home	6	1	25.6	Past Smoker	Immunocompromised	Not Diagnosed	Diagnosed	Not Diagnosed	Not Diagnosed	Not Diagnosed	Not Diagnosed	Not Diagnosed	Not Diagnosed	Not Diagnosed	Not Diagnosed	Diagnosed	Not Diagnosed	8	FALSE		2398	876.8		10	1		8	0.5
3833_1	3833	29	Female	Non-Pneumonia Control	White	5	45.6	Home	0	0	25.31	Current Smoker	Not Immunocompromised	Not Diagnosed	Not Diagnosed	Not Diagnosed	Diagnosed	Not Diagnosed	Not Diagnosed	Not Diagnosed	Not Diagnosed	Not Diagnosed	Not Diagnosed	Not Diagnosed	Not Diagnosed	1	FALSE	1.9			4850	67	2		15.7	0.7
748_1	748	68	Female	Other Pneumonia	White	17.5455	95.75	Deceased	0	5	35.43	Past Smoker	Not Immunocompromised	Not Diagnosed	Not Diagnosed	Not Diagnosed	Diagnosed	Not Diagnosed	Not Diagnosed	Not Diagnosed	Not Diagnosed	Not Diagnosed	Not Diagnosed	Not Diagnosed	Not Diagnosed	4	FALSE		710	179.1	58	74	3		7.4	0.9
1245_1	1245	51	Female	Other Viral Pneumonia	Black/African American	#NUM!	56.4	Home	1	0	50.47	Never Smoker	Not Immunocompromised	Not Diagnosed	Not Diagnosed	Not Diagnosed	Diagnosed	Diagnosed	Not Diagnosed	Diagnosed	Diagnosed	Not Diagnosed	Not Diagnosed	Not Diagnosed	Diagnosed	8	TRUE				1950	92			9.4	0.3
4317_1	4317	60	Male	Other Viral Pneumonia	Black/African American	#NUM!	31.1111	Home	1	2	24.74	Never Smoker	Not Immunocompromised	Not Diagnosed	Diagnosed	Diagnosed	Not Diagnosed	Not Diagnosed	Not Diagnosed	Diagnosed	Diagnosed	Not Diagnosed	Not Diagnosed	Not Diagnosed	Not Diagnosed	6	FALSE		1564		3413	90	7		3.2	1.4
2434_1	2434	53	Male	Other Viral Pneumonia	White	14	85.5	Home	0	12	29.9	Current Smoker	Immunocompromised	Not Diagnosed	Diagnosed	Not Diagnosed	Diagnosed	Not Diagnosed	Not Diagnosed	Not Diagnosed	Not Diagnosed	Not Diagnosed	Not Diagnosed	Not Diagnosed	Not Diagnosed	3	TRUE				223				0.3	0.1
6504_1	6504	70	Female	Other Viral Pneumonia	White	8	56.3636	Deceased	0	1	31.2	Past Smoker	Not Immunocompromised	Not Diagnosed	Not Diagnosed	Diagnosed	Not Diagnosed	Diagnosed	Not Diagnosed	Diagnosed	Not Diagnosed	Not Diagnosed	Diagnosed	Diagnosed	Not Diagnosed	7	FALSE			506.6	144	12	6		17.2	0.8
9193_1	9193	43	Male	Non-Pneumonia Control	White	#NUM!	73	Inpatient Facility	0	0	26.9	Never Smoker	Not Immunocompromised	Not Diagnosed	Not Diagnosed	Not Diagnosed	Not Diagnosed	Not Diagnosed	Not Diagnosed	Not Diagnosed	Not Diagnosed	Not Diagnosed	Not Diagnosed	Not Diagnosed	Not Diagnosed	4	FALSE				255	57	5		2.9	0.5
791_1	791	68	Female	Other Viral Pneumonia	White	10.2857	77.2667	Deceased	0	4	21.37	Never Smoker	Immunocompromised	Not Diagnosed	Diagnosed	Not Diagnosed	Not Diagnosed	Not Diagnosed	Not Diagnosed	Not Diagnosed	Not Diagnosed	Not Diagnosed	Not Diagnosed	Not Diagnosed	Not Diagnosed	3	TRUE		1998		4075	65			14.8	0.7
791_2	791	68	Female	Other Viral Pneumonia	White	10.2857	77.2667	Deceased	2	6	21.37	Never Smoker	Immunocompromised	Not Diagnosed	Diagnosed	Not Diagnosed	Not Diagnosed	Not Diagnosed	Not Diagnosed	Not Diagnosed	Not Diagnosed	Not Diagnosed	Not Diagnosed	Not Diagnosed	Not Diagnosed	3	TRUE		1683		73	15	2		11.6	3.1
5987_1	5987	31	Female	Other Pneumonia	Black/African American	7.375	84.5556	Deceased	0	1	51.82	Never Smoker	Not Immunocompromised	Not Diagnosed	Not Diagnosed	Not Diagnosed	Not Diagnosed	Not Diagnosed	Not Diagnosed	Not Diagnosed	Not Diagnosed	Not Diagnosed	Not Diagnosed	Not Diagnosed	Not Diagnosed		FALSE		3115		4300	86	1		15	1.8
5987_2	5987	31	Female	Other Pneumonia	Black/African American	7.375	84.5556	Deceased	7	8	51.82	Never Smoker	Not Immunocompromised	Not Diagnosed	Not Diagnosed	Not Diagnosed	Not Diagnosed	Not Diagnosed	Not Diagnosed	Not Diagnosed	Not Diagnosed	Not Diagnosed	Not Diagnosed	Not Diagnosed	Not Diagnosed		TRUE		2819		8450	96			5.6	1.9
8150_1	8150	75	Male	Non-Pneumonia Control	White	5.5	50.1667	Home	1	9	25.69	Never Smoker	Not Immunocompromised	Not Diagnosed	Not Diagnosed	Diagnosed	Diagnosed	Diagnosed	Diagnosed	Diagnosed	Diagnosed	Not Diagnosed	Diagnosed	Diagnosed	Not Diagnosed	11	FALSE				35	8	2
6257_1	6257	41	Male	Other Pneumonia	White	16.0625	82.0556	Deceased	3	1	29.31	Current Smoker	Not Immunocompromised	Not Diagnosed	Not Diagnosed	Not Diagnosed	Not Diagnosed	Not Diagnosed	Not Diagnosed	Not Diagnosed	Not Diagnosed	Not Diagnosed	Not Diagnosed	Diagnosed	Not Diagnosed	5	TRUE		8053		2500	84	1		37.2	0.4
571_1	571	79	Male	Other Pneumonia	White	11	97.5	Deceased	1	2	24.73	Past Smoker	Not Immunocompromised	Not Diagnosed	Diagnosed	Not Diagnosed	Diagnosed	Not Diagnosed	Not Diagnosed	Not Diagnosed	Not Diagnosed	Not Diagnosed	Diagnosed	Not Diagnosed	Not Diagnosed	5	FALSE	4	410		1613	92	1		23.1	0.8
674_1	674	35	Female	Other Viral Pneumonia	Black/African American	8	47.1429	Inpatient Facility	#NUM!	1	64.18	Never Smoker	Not Immunocompromised	Not Diagnosed	Not Diagnosed	Not Diagnosed	Diagnosed	Diagnosed	Not Diagnosed	Diagnosed	Diagnosed	Not Diagnosed	Not Diagnosed	Not Diagnosed	Not Diagnosed	7	FALSE				383	10	7		4.9	1.6
2452_1	2452	72	Male	Other Pneumonia	White	6.5	52.7143	Inpatient Facility	1	0	21.23	Never Smoker	Not Immunocompromised	Not Diagnosed	Diagnosed	Diagnosed	Diagnosed	Diagnosed	Not Diagnosed	Diagnosed	Diagnosed	Not Diagnosed	Diagnosed	Diagnosed	Not Diagnosed	17	FALSE				1613	91			6	0.7
7357_1	7357	84	Male	Other Pneumonia	Asian	11	55.9655	LTAC	21	17	28.93	Past Smoker	Not Immunocompromised	Not Diagnosed	Not Diagnosed	Not Diagnosed	Not Diagnosed	Not Diagnosed	Not Diagnosed	Not Diagnosed	Not Diagnosed	Not Diagnosed	Not Diagnosed	Not Diagnosed	Not Diagnosed		FALSE				2700	90	1
7357_2	7357	84	Male	Other Pneumonia	Asian	11	55.9655	LTAC	29	25	28.93	Past Smoker	Not Immunocompromised	Not Diagnosed	Not Diagnosed	Not Diagnosed	Not Diagnosed	Not Diagnosed	Not Diagnosed	Not Diagnosed	Not Diagnosed	Not Diagnosed	Not Diagnosed	Not Diagnosed	Not Diagnosed		FALSE			836.5	284	57	5	18.5	14.3	0.6
4410_1	4410	60	Male	Other Viral Pneumonia	Black/African American	9.5	61.9	Inpatient Facility	6	3	24.97	Past Smoker	Immunocompromised	Diagnosed	Not Diagnosed	Not Diagnosed	Diagnosed	Not Diagnosed	Not Diagnosed	Not Diagnosed	Not Diagnosed	Not Diagnosed	Not Diagnosed	Diagnosed	Not Diagnosed	9	TRUE		437		800	66	2
8782_1	8782	75	Male	Other Pneumonia	White	10.7143	59.1111	Inpatient Facility	2	19	21.67	Never Smoker	Immunocompromised	Not Diagnosed	Diagnosed	Diagnosed	Not Diagnosed	Not Diagnosed	Not Diagnosed	Diagnosed	Not Diagnosed	Not Diagnosed	Not Diagnosed	Not Diagnosed	Not Diagnosed	9	FALSE		4622		1600	94	1	43.6	41.7	0.4
7861_1	7861	72	Male	Other Pneumonia	White	12	53.6	LTAC	0	0	21.23	Never Smoker	Not Immunocompromised	Not Diagnosed	Diagnosed	Diagnosed	Diagnosed	Diagnosed	Not Diagnosed	Diagnosed	Diagnosed	Not Diagnosed	Diagnosed	Diagnosed	Not Diagnosed	17	FALSE				343	88	5	9.3	8.3	0.5
3349_1	3349	68	Male	COVID-19	White	17.1333	104.812	Deceased	1	2	40.81	Past Smoker	Immunocompromised	Not Diagnosed	Diagnosed	Not Diagnosed	Diagnosed	Diagnosed	Not Diagnosed	Diagnosed	Not Diagnosed	Not Diagnosed	Diagnosed	Diagnosed	Not Diagnosed	17	FALSE	0.8	1440		126	86		11.1	21.3	0
3349_2	3349	68	Male	COVID-19	White	17.1333	104.812	Deceased	13	14	40.81	Past Smoker	Immunocompromised	Not Diagnosed	Diagnosed	Not Diagnosed	Diagnosed	Diagnosed	Not Diagnosed	Diagnosed	Not Diagnosed	Not Diagnosed	Diagnosed	Diagnosed	Not Diagnosed	17	TRUE	10.7	2637		439	95	1	13.6	9.6	0.1
3584_1	3584	50	Male	Other Pneumonia	Black/African American	10	67.5714	Deceased	1	44	19.13	Past Smoker	Immunocompromised	Not Diagnosed	Diagnosed	Not Diagnosed	Not Diagnosed	Not Diagnosed	Not Diagnosed	Not Diagnosed	Not Diagnosed	Not Diagnosed	Not Diagnosed	Diagnosed	Not Diagnosed	8	TRUE		6360			91	1	13.5	12.5	0.1
8378_1	8378	90	Female	Other Pneumonia	White	13.25	78.2222	Deceased	1	3	21.97	Past Smoker	Not Immunocompromised	Not Diagnosed	Not Diagnosed	Diagnosed	Not Diagnosed	Not Diagnosed	Not Diagnosed	Not Diagnosed	Not Diagnosed	Not Diagnosed	Not Diagnosed	Not Diagnosed	Not Diagnosed	1	TRUE		7008					29	10.2	1.4
7393_1	7393	60	Male	Other Pneumonia	White	#NUM!	66.0833	Home	0	3	40.19	Current Smoker	Immunocompromised	Not Diagnosed	Not Diagnosed	Diagnosed	Not Diagnosed	Diagnosed	Not Diagnosed	Diagnosed	Not Diagnosed	Not Diagnosed	Not Diagnosed	Diagnosed	Not Diagnosed	7	FALSE	15.1	614		413	69		16.6	16.4	0.6
5516_1	5516	32	Female	Other Pneumonia	White	8.875	66.5873	LTAC	90	47	26.41	Never Smoker	Not Immunocompromised	Not Diagnosed	Not Diagnosed	Not Diagnosed	Not Diagnosed	Not Diagnosed	Not Diagnosed	Not Diagnosed	Not Diagnosed	Not Diagnosed	Not Diagnosed	Not Diagnosed	Not Diagnosed		FALSE				338	11	1	11.6	8.1	0.9
5516_2	5516	32	Female	Other Pneumonia	White	8.875	66.5873	LTAC	110	67	26.41	Never Smoker	Not Immunocompromised	Not Diagnosed	Not Diagnosed	Not Diagnosed	Not Diagnosed	Not Diagnosed	Not Diagnosed	Not Diagnosed	Not Diagnosed	Not Diagnosed	Not Diagnosed	Not Diagnosed	Not Diagnosed		FALSE				3725	91	1	18.5	17	0.4
6890_1	6890	59	Male	Other Viral Pneumonia	White	7.11111	36.5882	Inpatient Facility	1	6	21.07	Current Smoker	Not Immunocompromised	Not Diagnosed	Not Diagnosed	Diagnosed	Diagnosed	Not Diagnosed	Not Diagnosed	Not Diagnosed	Not Diagnosed	Diagnosed	Not Diagnosed	Not Diagnosed	Not Diagnosed	3	FALSE	16.8	953		1375	86	3	8.8	7.4	0.8
517_1	517	59	Male	Other Viral Pneumonia	White	12.375	96.4444	Deceased	2	5	40.12	Never Smoker	Immunocompromised	Not Diagnosed	Diagnosed	Not Diagnosed	Not Diagnosed	Not Diagnosed	Not Diagnosed	Diagnosed	Not Diagnosed	Not Diagnosed	Diagnosed	Diagnosed	Not Diagnosed	7	FALSE							14.4	11.2	1.4
517_2	517	59	Male	Other Viral Pneumonia	White	12.375	96.4444	Deceased	6	9	40.12	Never Smoker	Immunocompromised	Not Diagnosed	Diagnosed	Not Diagnosed	Not Diagnosed	Not Diagnosed	Not Diagnosed	Diagnosed	Not Diagnosed	Not Diagnosed	Diagnosed	Diagnosed	Not Diagnosed	7	FALSE				6325	74		3.5	9.6	0.4
3764_1	3764	82	Male	COVID-19	White	6.71429	58.1875	Inpatient Facility	1	1	35.81	Never Smoker	Not Immunocompromised	Not Diagnosed	Diagnosed	Not Diagnosed	Not Diagnosed	Not Diagnosed	Not Diagnosed	Not Diagnosed	Not Diagnosed	Not Diagnosed	Diagnosed	Not Diagnosed	Not Diagnosed	4	FALSE	13.8	5297		104	14	13	5.2	4.2	0.7
2187_1	2187	53	Female	Non-Pneumonia Control	Black/African American	11	53	Home	1	0	20.52	Past Smoker	Not Immunocompromised	Not Diagnosed	Diagnosed	Not Diagnosed	Not Diagnosed	Diagnosed	Not Diagnosed	Diagnosed	Diagnosed	Not Diagnosed	Not Diagnosed	Diagnosed	Not Diagnosed	11	FALSE	8.2			30	6	12	4.8	3.9	0.4
2702_1	2702	33	Male	Other Pneumonia	White	#NUM!	36.5	Home	3	2	22.28	Never Smoker	Not Immunocompromised	Not Diagnosed	Not Diagnosed	Not Diagnosed	Not Diagnosed	Not Diagnosed	Not Diagnosed	Not Diagnosed	Not Diagnosed	Not Diagnosed	Not Diagnosed	Not Diagnosed	Not Diagnosed		FALSE				50	64	4	9.2	11.9	1.4
6324_1	6324	65	Male	COVID-19	White	8.71429	59.4	Home	1	0	27.2	Never Smoker	Not Immunocompromised	Not Diagnosed	Not Diagnosed	Not Diagnosed	Not Diagnosed	Not Diagnosed	Not Diagnosed	Not Diagnosed	Not Diagnosed	Not Diagnosed	Not Diagnosed	Not Diagnosed	Not Diagnosed		FALSE	17.9	485	771.8	76	20	36	4.8	4.4	0.4
3579_1	3579	65	Male	COVID-19	Asian	7.59091	66.5714	Inpatient Facility	8	7	25.98		Not Immunocompromised	Not Diagnosed	Not Diagnosed	Not Diagnosed	Not Diagnosed	Not Diagnosed	Not Diagnosed	Diagnosed	Not Diagnosed	Not Diagnosed	Not Diagnosed	Not Diagnosed	Not Diagnosed	1	FALSE	39.5	4560	1361.7	190	41	43	6.6	5.7	0.6
3579_2	3579	65	Male	COVID-19	Asian	7.59091	66.5714	Inpatient Facility	12	11	25.98		Not Immunocompromised	Not Diagnosed	Not Diagnosed	Not Diagnosed	Not Diagnosed	Not Diagnosed	Not Diagnosed	Diagnosed	Not Diagnosed	Not Diagnosed	Not Diagnosed	Not Diagnosed	Not Diagnosed	1	FALSE	1.4	3048	1158.6	785	29	49	6.1	3.6	1.2
1186_1	1186	70	Male	COVID-19	White	7.6	57.5	Home	0	1	33.06	Never Smoker	Not Immunocompromised	Not Diagnosed	Not Diagnosed	Not Diagnosed	Not Diagnosed	Not Diagnosed	Not Diagnosed	Not Diagnosed	Not Diagnosed	Not Diagnosed	Not Diagnosed	Not Diagnosed	Not Diagnosed		FALSE	15.6	843		48	5	26	8.3	6.7	0.7
3147_1	3147	62	Male	Other Pneumonia	White	11	60.6667	Home	0	0	27.17	Never Smoker	Immunocompromised	Not Diagnosed	Diagnosed	Not Diagnosed	Diagnosed	Not Diagnosed	Not Diagnosed	Diagnosed	Diagnosed	Not Diagnosed	Not Diagnosed	Diagnosed	Not Diagnosed	13	FALSE	2.7	27681		290	85	1	16	14.4	0.2
4112_1	4112	67	Female	Other Viral Pneumonia	White	14.7143	97.5	Deceased	1	6	28.33	Never Smoker	Immunocompromised	Not Diagnosed	Diagnosed	Not Diagnosed	Not Diagnosed	Not Diagnosed	Not Diagnosed	Diagnosed	Not Diagnosed	Not Diagnosed	Not Diagnosed	Not Diagnosed	Diagnosed	10	TRUE	36	610		166	7	55	5.2	4.2	0.8
9155_1	9155	62	Female	COVID-19	Black/African American	7.77778	74.4	Home	5	2	40.76	Past Smoker	Not Immunocompromised	Not Diagnosed	Diagnosed	Diagnosed	Not Diagnosed	Not Diagnosed	Not Diagnosed	Diagnosed	Not Diagnosed	Not Diagnosed	Not Diagnosed	Not Diagnosed	Not Diagnosed	4	FALSE	24.6	1218		275	32	21	7.2	5.4	1.2
4954_1	4954	54	Male	COVID-19	Unknown or Not Reported	12.5172	92.8621	Deceased	1	0	28.83	Never Smoker	Not Immunocompromised	Not Diagnosed	Not Diagnosed	Not Diagnosed	Not Diagnosed	Not Diagnosed	Not Diagnosed	Not Diagnosed	Not Diagnosed	Not Diagnosed	Not Diagnosed	Not Diagnosed	Not Diagnosed		FALSE	28.2	472		308	45	6	22.5	21.2	0.7
4954_2	4954	54	Male	COVID-19	Unknown or Not Reported	12.5172	92.8621	Deceased	25	24	28.83	Never Smoker	Not Immunocompromised	Not Diagnosed	Not Diagnosed	Not Diagnosed	Not Diagnosed	Not Diagnosed	Not Diagnosed	Not Diagnosed	Not Diagnosed	Not Diagnosed	Not Diagnosed	Not Diagnosed	Not Diagnosed		FALSE	7.8	29937		819	64	4	13.4	9.6	1.3
7863_1	7863	48	Female	COVID-19	Black/African American	8.3913	72.08	Home	25	18	32.76	Never Smoker	Not Immunocompromised	Not Diagnosed	Not Diagnosed	Diagnosed	Not Diagnosed	Diagnosed	Not Diagnosed	Diagnosed	Not Diagnosed	Not Diagnosed	Not Diagnosed	Diagnosed	Not Diagnosed	6	TRUE	2.2	2185					8.3	5.4	1.4
3056_1	3056	72	Male	COVID-19	White	8.47917	69.7846	Inpatient Facility	23	13	26.05	Past Smoker	Not Immunocompromised	Not Diagnosed	Not Diagnosed	Diagnosed	Not Diagnosed	Not Diagnosed	Not Diagnosed	Not Diagnosed	Not Diagnosed	Not Diagnosed	Diagnosed	Not Diagnosed	Not Diagnosed	2	FALSE	0	3430		1288	81	15	20.4	9.6	6.7
3056_2	3056	72	Male	COVID-19	White	8.47917	69.7846	Inpatient Facility	30	20	26.05	Past Smoker	Not Immunocompromised	Not Diagnosed	Not Diagnosed	Diagnosed	Not Diagnosed	Not Diagnosed	Not Diagnosed	Not Diagnosed	Not Diagnosed	Not Diagnosed	Diagnosed	Not Diagnosed	Not Diagnosed	2	FALSE	8.3	1860		500	75	2	16.4	12	2.5
3056_3	3056	72	Male	COVID-19	White	8.47917	69.7846	Inpatient Facility	37	27	26.05	Past Smoker	Not Immunocompromised	Not Diagnosed	Not Diagnosed	Diagnosed	Not Diagnosed	Not Diagnosed	Not Diagnosed	Not Diagnosed	Not Diagnosed	Not Diagnosed	Diagnosed	Not Diagnosed	Not Diagnosed	2	FALSE	15.7	1456		11688	100		15.4	12.3	2
3056_4	3056	72	Male	COVID-19	White	8.47917	69.7846	Inpatient Facility	50	40	26.05	Past Smoker	Not Immunocompromised	Not Diagnosed	Not Diagnosed	Diagnosed	Not Diagnosed	Not Diagnosed	Not Diagnosed	Not Diagnosed	Not Diagnosed	Not Diagnosed	Diagnosed	Not Diagnosed	Not Diagnosed	2	TRUE	10.4	1196	1810.6	17875	90	2	11.3	8.4	1.7
1160_1	1160	71	Female	COVID-19	White	7.5	57.2941	Home	17	10	30.62	Never Smoker	Not Immunocompromised	Not Diagnosed	Not Diagnosed	Not Diagnosed	Not Diagnosed	Not Diagnosed	Not Diagnosed	Not Diagnosed	Not Diagnosed	Not Diagnosed	Not Diagnosed	Not Diagnosed	Not Diagnosed		FALSE	0.7	3669		57	10	6	9.1	7.8	0.6
7846_1	7846	75	Female	COVID-19	Black/African American	6.96296	68.1111	LTAC	0	3	28.98	Never Smoker	Not Immunocompromised	Not Diagnosed	Diagnosed	Diagnosed	Diagnosed	Not Diagnosed	Not Diagnosed	Diagnosed	Not Diagnosed	Not Diagnosed	Diagnosed	Diagnosed	Not Diagnosed	9	TRUE	3.7	189	168.1	201	55	7	12.7	10	1.7
7846_2	7846	75	Female	COVID-19	Black/African American	6.96296	68.1111	LTAC	8	11	28.98	Never Smoker	Not Immunocompromised	Not Diagnosed	Diagnosed	Diagnosed	Diagnosed	Not Diagnosed	Not Diagnosed	Diagnosed	Not Diagnosed	Not Diagnosed	Diagnosed	Diagnosed	Not Diagnosed	9	TRUE	12.9	4182	1006	10438	98		21.8	19.6	0.9
7846_3	7846	75	Female	COVID-19	Black/African American	6.96296	68.1111	LTAC	19	22	28.98	Never Smoker	Not Immunocompromised	Not Diagnosed	Diagnosed	Diagnosed	Diagnosed	Not Diagnosed	Not Diagnosed	Diagnosed	Not Diagnosed	Not Diagnosed	Diagnosed	Diagnosed	Not Diagnosed	9	TRUE	1.6	4744		1062	60	4	19.5	16.2	2
9463_1	9463	70	Female	COVID-19	Black/African American	11.65	80.6667	Inpatient Facility	0	0	43.69	Past Smoker	Not Immunocompromised	Not Diagnosed	Not Diagnosed	Not Diagnosed	Diagnosed	Not Diagnosed	Not Diagnosed	Diagnosed	Not Diagnosed	Not Diagnosed	Not Diagnosed	Diagnosed	Not Diagnosed	5	FALSE	23.3	512	179.5	145	42	53	10.5	8.6	1.4
9463_2	9463	70	Female	COVID-19	Black/African American	11.65	80.6667	Inpatient Facility	15	15	43.69	Past Smoker	Not Immunocompromised	Not Diagnosed	Not Diagnosed	Not Diagnosed	Diagnosed	Not Diagnosed	Not Diagnosed	Diagnosed	Not Diagnosed	Not Diagnosed	Not Diagnosed	Diagnosed	Not Diagnosed	5	TRUE	20.4	574		520	77	6	19.3	16	1.4
9463_3	9463	70	Female	COVID-19	Black/African American	11.65	80.6667	Inpatient Facility	18	18	43.69	Past Smoker	Not Immunocompromised	Not Diagnosed	Not Diagnosed	Not Diagnosed	Diagnosed	Not Diagnosed	Not Diagnosed	Diagnosed	Not Diagnosed	Not Diagnosed	Not Diagnosed	Diagnosed	Not Diagnosed	5	TRUE	14.7	856		99	15	20	20.7	16.6	1.7
9463_4	9463	70	Female	COVID-19	Black/African American	11.65	80.6667	Inpatient Facility	20	20	43.69	Past Smoker	Not Immunocompromised	Not Diagnosed	Not Diagnosed	Not Diagnosed	Diagnosed	Not Diagnosed	Not Diagnosed	Diagnosed	Not Diagnosed	Not Diagnosed	Not Diagnosed	Diagnosed	Not Diagnosed	5	TRUE	14.1	2885		145	80	4	21.1	18.4	2.7
7571_1	7571	21	Male	COVID-19	White	6.7	51.3	Home	0	2	29.23	Never Smoker	Not Immunocompromised	Not Diagnosed	Not Diagnosed	Not Diagnosed	Not Diagnosed	Not Diagnosed	Not Diagnosed	Not Diagnosed	Not Diagnosed	Not Diagnosed	Not Diagnosed	Not Diagnosed	Not Diagnosed		FALSE	16.7	225	471.7				13	11.2	1
4012_1	4012	73	Male	COVID-19	Unknown or Not Reported	10.1	79	Home	1	0	34.51	Never Smoker	Not Immunocompromised	Not Diagnosed	Diagnosed	Diagnosed	Not Diagnosed	Not Diagnosed	Not Diagnosed	Diagnosed	Not Diagnosed	Not Diagnosed	Not Diagnosed	Not Diagnosed	Not Diagnosed	8	FALSE	16.1	1069	2210.1	371	67	9	5.4	4.4	0.6
9823_1	9823	43	Male	COVID-19	White	9.42857	68.4444	Home	7	7	34.94	Past Smoker	Not Immunocompromised	Not Diagnosed	Not Diagnosed	Not Diagnosed	Not Diagnosed	Not Diagnosed	Not Diagnosed	Not Diagnosed	Not Diagnosed	Not Diagnosed	Not Diagnosed	Not Diagnosed	Not Diagnosed		FALSE	2.9	13632	1576.1	175	24	12	3.8	2.3	1
5771_1	5771	38	Male	COVID-19	Black/African American	13.1667	78.2857	Home	3	4	44.09	Never Smoker	Not Immunocompromised	Not Diagnosed	Not Diagnosed	Not Diagnosed	Not Diagnosed	Not Diagnosed	Not Diagnosed	Diagnosed	Not Diagnosed	Not Diagnosed	Not Diagnosed	Not Diagnosed	Not Diagnosed	1	FALSE	29.8	536	1362.2	634	16	10	8.2	7.1	0.9
1111_1	1111	77	Male	COVID-19	White	9.71429	87.7143	Deceased	0	0	29.09	Never Smoker	Not Immunocompromised	Not Diagnosed	Not Diagnosed	Not Diagnosed	Not Diagnosed	Not Diagnosed	Not Diagnosed	Not Diagnosed	Not Diagnosed	Not Diagnosed	Not Diagnosed	Not Diagnosed	Not Diagnosed		FALSE	28.5	590	392.9	55	69	6	10.9	9.2	0.5
1111_2	1111	77	Male	COVID-19	White	9.71429	87.7143	Deceased	19	19	29.09	Never Smoker	Not Immunocompromised	Not Diagnosed	Not Diagnosed	Not Diagnosed	Not Diagnosed	Not Diagnosed	Not Diagnosed	Not Diagnosed	Not Diagnosed	Not Diagnosed	Not Diagnosed	Not Diagnosed	Not Diagnosed		TRUE	13.1	2667			48	7	26.2	23.1	0.8
4399_1	4399	40	Male	Other Pneumonia	Black/African American	7	56.1111	Inpatient Facility	1	1	26.88	Past Smoker	Not Immunocompromised	Not Diagnosed	Not Diagnosed	Diagnosed	Not Diagnosed	Not Diagnosed	Not Diagnosed	Not Diagnosed	Diagnosed	Not Diagnosed	Not Diagnosed	Not Diagnosed	Not Diagnosed	3	FALSE	15.3	456	66.6	158	33	7	14.8	11.2	1.9
5957_1	5957	27	Male	COVID-19	White	7.16667	55.5714	Home	3	2	50.69	Never Smoker	Not Immunocompromised	Not Diagnosed	Not Diagnosed	Not Diagnosed	Not Diagnosed	Not Diagnosed	Not Diagnosed	Not Diagnosed	Not Diagnosed	Not Diagnosed	Not Diagnosed	Not Diagnosed	Not Diagnosed		FALSE	117.78	686	1082	589	25	27	9.7	7.9	1.2
7428_1	7428	59	Male	COVID-19	Black/African American	8.28571	71.3	Home	3	1	32.22	Never Smoker	Immunocompromised	Not Diagnosed	Not Diagnosed	Not Diagnosed	Not Diagnosed	Diagnosed	Not Diagnosed	Diagnosed	Not Diagnosed	Not Diagnosed	Not Diagnosed	Diagnosed	Not Diagnosed	5	TRUE	30.5	1051		168	11	5	7.5	7	1.8
7301_1	7301	74	Female	COVID-19	White	9.54545	77.5	Inpatient Facility	16	8	51.95		Not Immunocompromised	Not Diagnosed	Diagnosed	Diagnosed	Not Diagnosed	Diagnosed	Not Diagnosed	Diagnosed	Not Diagnosed	Not Diagnosed	Not Diagnosed	Not Diagnosed	Not Diagnosed	10	FALSE	4	2545	516.5	219	50	18	11.3	9.4	0.8
497_1	497	67	Male	COVID-19	White	7.41176	61.4783	Inpatient Facility	0	4	26.43	Past Smoker	Not Immunocompromised	Not Diagnosed	Not Diagnosed	Not Diagnosed	Diagnosed	Not Diagnosed	Not Diagnosed	Diagnosed	Not Diagnosed	Not Diagnosed	Not Diagnosed	Not Diagnosed	Not Diagnosed	2	FALSE	19	6165	1378.2	131	6	25	10.2
1480_1	1480	50	Female	Non-Pneumonia Control	Black/African American	#NUM!	73	Home	0	0	30.4	Never Smoker	Not Immunocompromised	Not Diagnosed	Not Diagnosed	Not Diagnosed	Not Diagnosed	Not Diagnosed	Not Diagnosed	Not Diagnosed	Not Diagnosed	Not Diagnosed	Not Diagnosed	Not Diagnosed	Not Diagnosed	4	FALSE				200	0	9	9.2	10.3	3.2
4762_1	4762	66	Female	COVID-19	Unknown or Not Reported	9.90476	74.125	LTAC	16	8	37.28	Never Smoker	Not Immunocompromised	Not Diagnosed	Diagnosed	Not Diagnosed	Not Diagnosed	Not Diagnosed	Not Diagnosed	Not Diagnosed	Not Diagnosed	Not Diagnosed	Not Diagnosed	Not Diagnosed	Not Diagnosed	2	FALSE	18.1	725	649.9	156	69	11	14	11.9	0.4
3164_1	3164	51	Male	COVID-19	White	8.71795	73.1087	Home	4	3	30.18	Never Smoker	Not Immunocompromised	Not Diagnosed	Not Diagnosed	Not Diagnosed	Not Diagnosed	Not Diagnosed	Not Diagnosed	Not Diagnosed	Not Diagnosed	Not Diagnosed	Not Diagnosed	Not Diagnosed	Not Diagnosed		FALSE	6.3	773	913.7	238	40	27	9	6.6	1.2
3164_2	3164	51	Male	COVID-19	White	8.71795	73.1087	Home	7	6	30.18	Never Smoker	Not Immunocompromised	Not Diagnosed	Not Diagnosed	Not Diagnosed	Not Diagnosed	Not Diagnosed	Not Diagnosed	Not Diagnosed	Not Diagnosed	Not Diagnosed	Not Diagnosed	Not Diagnosed	Not Diagnosed		FALSE	4.2	5547	600.4	630	42	49	9.1	8	0.6
3164_3	3164	51	Male	COVID-19	White	8.71795	73.1087	Home	9	8	30.18	Never Smoker	Not Immunocompromised	Not Diagnosed	Not Diagnosed	Not Diagnosed	Not Diagnosed	Not Diagnosed	Not Diagnosed	Not Diagnosed	Not Diagnosed	Not Diagnosed	Not Diagnosed	Not Diagnosed	Not Diagnosed		FALSE	5	9509	340.4		19	54	9.1	6.2	0.9
3164_4	3164	51	Male	COVID-19	White	8.71795	73.1087	Home	15	14	30.18	Never Smoker	Not Immunocompromised	Not Diagnosed	Not Diagnosed	Not Diagnosed	Not Diagnosed	Not Diagnosed	Not Diagnosed	Not Diagnosed	Not Diagnosed	Not Diagnosed	Not Diagnosed	Not Diagnosed	Not Diagnosed		FALSE	2.2	34218	143.2	410	49	45	18	16	1.1
3164_5	3164	51	Male	COVID-19	White	8.71795	73.1087	Home	18	17	30.18	Never Smoker	Not Immunocompromised	Not Diagnosed	Not Diagnosed	Not Diagnosed	Not Diagnosed	Not Diagnosed	Not Diagnosed	Not Diagnosed	Not Diagnosed	Not Diagnosed	Not Diagnosed	Not Diagnosed	Not Diagnosed		FALSE	15.3	29864	164.4	889	75	12	13.3	16	1.1
3164_6	3164	51	Male	COVID-19	White	8.71795	73.1087	Home	20	19	30.18	Never Smoker	Not Immunocompromised	Not Diagnosed	Not Diagnosed	Not Diagnosed	Not Diagnosed	Not Diagnosed	Not Diagnosed	Not Diagnosed	Not Diagnosed	Not Diagnosed	Not Diagnosed	Not Diagnosed	Not Diagnosed		FALSE	15.1	37756	248.4	522	82	10	12.7
3164_7	3164	51	Male	COVID-19	White	8.71795	73.1087	Home	31	30	30.18	Never Smoker	Not Immunocompromised	Not Diagnosed	Not Diagnosed	Not Diagnosed	Not Diagnosed	Not Diagnosed	Not Diagnosed	Not Diagnosed	Not Diagnosed	Not Diagnosed	Not Diagnosed	Not Diagnosed	Not Diagnosed		FALSE	15.4	355	1026.6	243	30	12	15.5	8.1	1.9
3164_8	3164	51	Male	COVID-19	White	8.71795	73.1087	Home	34	33	30.18	Never Smoker	Not Immunocompromised	Not Diagnosed	Not Diagnosed	Not Diagnosed	Not Diagnosed	Not Diagnosed	Not Diagnosed	Not Diagnosed	Not Diagnosed	Not Diagnosed	Not Diagnosed	Not Diagnosed	Not Diagnosed		FALSE	24.8	1202	687.4				14.7	21.8	1
6460_1	6460	70	Female	Non-Pneumonia Control	White	8	50.75	Home	1	0	26.16	Never Smoker	Not Immunocompromised	Not Diagnosed	Not Diagnosed	Diagnosed	Diagnosed	Diagnosed	Diagnosed	Diagnosed	Diagnosed	Diagnosed	Diagnosed	Diagnosed	Diagnosed	14	FALSE	1	488	21.6	33	9	32	10.9	12.2	1.2
8154_1	8154	71	Male	COVID-19	Black/African American	9	59.5	Home	1	0	27.69		Not Immunocompromised	Not Diagnosed	Not Diagnosed	Not Diagnosed	Diagnosed	Not Diagnosed	Not Diagnosed	Not Diagnosed	Not Diagnosed	Not Diagnosed	Not Diagnosed	Diagnosed	Not Diagnosed	3	FALSE	23.5	9184		474	30	45	7.7	6.6	0.5
8154_2	8154	71	Male	COVID-19	Black/African American	9	59.5	Home	11	10	27.69		Not Immunocompromised	Not Diagnosed	Not Diagnosed	Not Diagnosed	Diagnosed	Not Diagnosed	Not Diagnosed	Not Diagnosed	Not Diagnosed	Not Diagnosed	Not Diagnosed	Diagnosed	Not Diagnosed	3	FALSE	13	2671		29	32	18	8.3	6.6	0.7
7877_1	7877	72	Male	COVID-19	Black/African American	11.2222	72.5135	LTAC	13	7	25.35	Never Smoker	Not Immunocompromised	Not Diagnosed	Not Diagnosed	Not Diagnosed	Not Diagnosed	Not Diagnosed	Not Diagnosed	Diagnosed	Not Diagnosed	Not Diagnosed	Not Diagnosed	Not Diagnosed	Not Diagnosed	1	FALSE	29.2	10472	6692.8	49	27	30	20.3	11.4	3
9988_1	9988	73	Male	COVID-19	White	6.2	45.5	Home	1	1	30.64	Never Smoker	Not Immunocompromised	Not Diagnosed	Not Diagnosed	Not Diagnosed	Not Diagnosed	Not Diagnosed	Not Diagnosed	Not Diagnosed	Not Diagnosed	Not Diagnosed	Not Diagnosed	Not Diagnosed	Not Diagnosed		FALSE	22.5	637	500	271	52	13	14.1	11.7	1.6
312_1	312	73	Female	Non-Pneumonia Control	White	14.875	91.6	Deceased	14	7	25.19		Not Immunocompromised	Not Diagnosed	Not Diagnosed	Diagnosed	Diagnosed	Diagnosed	Not Diagnosed	Not Diagnosed	Not Diagnosed	Not Diagnosed	Not Diagnosed	Diagnosed	Not Diagnosed	5	TRUE				7	6		20.4	19	0.4
1560_1	1560	64	Male	COVID-19	White	11	81.6667	Home	1	2	35.59	Never Smoker	Not Immunocompromised	Not Diagnosed	Not Diagnosed	Not Diagnosed	Not Diagnosed	Not Diagnosed	Not Diagnosed	Not Diagnosed	Not Diagnosed	Not Diagnosed	Not Diagnosed	Not Diagnosed	Not Diagnosed		FALSE	28.6	223	488.7	75	72	4	10	9.2	0.8
1560_2	1560	64	Male	COVID-19	White	11	81.6667	Home	5	6	35.59	Never Smoker	Not Immunocompromised	Not Diagnosed	Not Diagnosed	Not Diagnosed	Not Diagnosed	Not Diagnosed	Not Diagnosed	Not Diagnosed	Not Diagnosed	Not Diagnosed	Not Diagnosed	Not Diagnosed	Not Diagnosed		FALSE	38.3	867	1387	254	14	50	9.1	7.6	0.7
7715_1	7715	62	Female	Non-Pneumonia Control	White	10.6923	54.2222	Inpatient Facility	25		20.72		Immunocompromised	Not Diagnosed	Diagnosed	Not Diagnosed	Diagnosed	Not Diagnosed	Not Diagnosed	Not Diagnosed	Not Diagnosed	Not Diagnosed	Diagnosed	Not Diagnosed	Not Diagnosed	4	TRUE
7715_2	7715	62	Female	Non-Pneumonia Control	White	10.6923	54.2222	Inpatient Facility	51	51	20.72		Immunocompromised	Not Diagnosed	Diagnosed	Not Diagnosed	Diagnosed	Not Diagnosed	Not Diagnosed	Not Diagnosed	Not Diagnosed	Not Diagnosed	Diagnosed	Not Diagnosed	Not Diagnosed	4	TRUE				99	25		6.7
129_1	129	60	Female	COVID-19	Unknown or Not Reported	7.6	72.3214	Home	17		35.67	Never Smoker	Not Immunocompromised	Not Diagnosed	Not Diagnosed	Not Diagnosed	Diagnosed	Diagnosed	Not Diagnosed	Diagnosed	Not Diagnosed	Not Diagnosed	Not Diagnosed	Not Diagnosed	Not Diagnosed	3	TRUE
391_1	391	62	Female	COVID-19	Black/African American	10.1	65.2778	Inpatient Facility	15	10	43.75		Not Immunocompromised	Not Diagnosed	Not Diagnosed	Not Diagnosed	Not Diagnosed	Not Diagnosed	Not Diagnosed	Not Diagnosed	Not Diagnosed	Not Diagnosed	Not Diagnosed	Not Diagnosed	Not Diagnosed		FALSE	14.5	1774					9.2	5.2	1.7
391_2	391	62	Female	COVID-19	Black/African American	10.1	65.2778	Inpatient Facility	17	12	43.75		Not Immunocompromised	Not Diagnosed	Not Diagnosed	Not Diagnosed	Not Diagnosed	Not Diagnosed	Not Diagnosed	Not Diagnosed	Not Diagnosed	Not Diagnosed	Not Diagnosed	Not Diagnosed	Not Diagnosed		FALSE	10.1	1067					8.8	5.2	1.7
391_3	391	62	Female	COVID-19	Black/African American	10.1	65.2778	Inpatient Facility	19	14	43.75		Not Immunocompromised	Not Diagnosed	Not Diagnosed	Not Diagnosed	Not Diagnosed	Not Diagnosed	Not Diagnosed	Not Diagnosed	Not Diagnosed	Not Diagnosed	Not Diagnosed	Not Diagnosed	Not Diagnosed		TRUE	20.4	3020		863	81	9	13.2
6174_1	6174	53	Female	COVID-19	Unknown or Not Reported	7.4	42.125	Inpatient Facility	10	0	31.11		Not Immunocompromised	Not Diagnosed	Not Diagnosed	Not Diagnosed	Not Diagnosed	Not Diagnosed	Not Diagnosed	Not Diagnosed	Not Diagnosed	Not Diagnosed	Not Diagnosed	Not Diagnosed	Not Diagnosed		FALSE	15.2	487	835.8	490	78	1	9.3	6.5	1
9769_1	9769	62	Female	COVID-19	Black/African American	14.8182	98.4545	Deceased	3	8	42.14	Past Smoker	Not Immunocompromised	Not Diagnosed	Not Diagnosed	Not Diagnosed	Diagnosed	Diagnosed	Not Diagnosed	Diagnosed	Not Diagnosed	Not Diagnosed	Not Diagnosed	Diagnosed	Not Diagnosed	6	FALSE	45.3	561	25815	753	74	12	14.2	10.8	2.6
2460_1	2460	74	Male	COVID-19	Black/African American	13.3571	98.6552	LTAC	24	14	34.95		Immunocompromised	Not Diagnosed	Not Diagnosed	Not Diagnosed	Diagnosed	Diagnosed	Not Diagnosed	Diagnosed	Not Diagnosed	Not Diagnosed	Not Diagnosed	Diagnosed	Not Diagnosed	5	TRUE	10.6	862	2759.8	41	24	67	28.5
2460_2	2460	74	Male	COVID-19	Black/African American	13.3571	98.6552	LTAC	31	21	34.95		Immunocompromised	Not Diagnosed	Not Diagnosed	Not Diagnosed	Diagnosed	Diagnosed	Not Diagnosed	Diagnosed	Not Diagnosed	Not Diagnosed	Not Diagnosed	Diagnosed	Not Diagnosed	5	TRUE	1.3	2742	216.5	400	93	1	9.2
828_1	828	66	Female	COVID-19	Black/African American	8.84	72.6154	Inpatient Facility	3	2	45.91		Immunocompromised	Not Diagnosed	Diagnosed	Not Diagnosed	Diagnosed	Diagnosed	Not Diagnosed	Not Diagnosed	Not Diagnosed	Not Diagnosed	Not Diagnosed	Not Diagnosed	Not Diagnosed	4	TRUE	14.3	337	249.9	611	11	6	6.6	5	1
8321_1	8321	65	Male	COVID-19	White	8.11111	58.5625	Home	1	1	31.04		Not Immunocompromised	Not Diagnosed	Not Diagnosed	Not Diagnosed	Not Diagnosed	Not Diagnosed	Not Diagnosed	Diagnosed	Not Diagnosed	Not Diagnosed	Not Diagnosed	Not Diagnosed	Not Diagnosed	1	FALSE	22.8	447	218.4	136	64	18	6.5	3.2	1.7
9821_1	9821	56	Female	COVID-19	White	9.75	69.5	Home	12	3	50.38	Never Smoker	Not Immunocompromised	Not Diagnosed	Not Diagnosed	Not Diagnosed	Diagnosed	Not Diagnosed	Not Diagnosed	Not Diagnosed	Not Diagnosed	Not Diagnosed	Not Diagnosed	Not Diagnosed	Not Diagnosed	2	TRUE	10.7	2359	631.6	450	26	32	6.7	5.1	0.6
221_1	221	71	Male	Other Pneumonia	Black/African American	6	59.2609	LTAC	23	1	29.89		Not Immunocompromised	Not Diagnosed	Not Diagnosed	Not Diagnosed	Not Diagnosed	Not Diagnosed	Not Diagnosed	Not Diagnosed	Not Diagnosed	Not Diagnosed	Not Diagnosed	Not Diagnosed	Not Diagnosed		FALSE	10		728.1	58	74	5	12.2	11.9	2
424_1	424	38	Male	COVID-19	White	7.44444	59.4286	LTAC	1	0	37.59		Not Immunocompromised	Not Diagnosed	Not Diagnosed	Not Diagnosed	Not Diagnosed	Not Diagnosed	Not Diagnosed	Not Diagnosed	Not Diagnosed	Not Diagnosed	Not Diagnosed	Not Diagnosed	Not Diagnosed		FALSE	30	622	1442	622	56	20	11.4	10.6	0.7
424_2	424	38	Male	COVID-19	White	7.44444	59.4286	LTAC	5	4	37.59		Not Immunocompromised	Not Diagnosed	Not Diagnosed	Not Diagnosed	Not Diagnosed	Not Diagnosed	Not Diagnosed	Not Diagnosed	Not Diagnosed	Not Diagnosed	Not Diagnosed	Not Diagnosed	Not Diagnosed		FALSE	35.7	852	401.3	226	49	19	14.2	12.1	0.7
424_3	424	38	Male	COVID-19	White	7.44444	59.4286	LTAC	11	10	37.59		Not Immunocompromised	Not Diagnosed	Not Diagnosed	Not Diagnosed	Not Diagnosed	Not Diagnosed	Not Diagnosed	Not Diagnosed	Not Diagnosed	Not Diagnosed	Not Diagnosed	Not Diagnosed	Not Diagnosed		FALSE	9	1825	165.2				11.3
979_1	979	52	Male	COVID-19	Black/African American	9.76471	71.9535	LTAC	33	15	30.3		Not Immunocompromised	Not Diagnosed	Not Diagnosed	Not Diagnosed	Not Diagnosed	Not Diagnosed	Not Diagnosed	Not Diagnosed	Not Diagnosed	Not Diagnosed	Not Diagnosed	Not Diagnosed	Not Diagnosed		TRUE	1	18329	718.2	2338	30	53	15.2	8.7	3.8
979_2	979	52	Male	COVID-19	Black/African American	9.76471	71.9535	LTAC	40	22	30.3		Not Immunocompromised	Not Diagnosed	Not Diagnosed	Not Diagnosed	Not Diagnosed	Not Diagnosed	Not Diagnosed	Not Diagnosed	Not Diagnosed	Not Diagnosed	Not Diagnosed	Not Diagnosed	Not Diagnosed		TRUE	6.7	2996	512.3	208	48	33	19.5	12.1	3.7
979_3	979	52	Male	COVID-19	Black/African American	9.76471	71.9535	LTAC	44	26	30.3		Not Immunocompromised	Not Diagnosed	Not Diagnosed	Not Diagnosed	Not Diagnosed	Not Diagnosed	Not Diagnosed	Not Diagnosed	Not Diagnosed	Not Diagnosed	Not Diagnosed	Not Diagnosed	Not Diagnosed		TRUE	3.6	1090	286.5	43	29	45	19.8	13.5	4
1750_1	1750	77	Male	COVID-19	White	11.4286	85.2222	Deceased	0	4	25.72	Never Smoker	Not Immunocompromised	Not Diagnosed	Not Diagnosed	Not Diagnosed	Not Diagnosed	Not Diagnosed	Not Diagnosed	Not Diagnosed	Not Diagnosed	Not Diagnosed	Not Diagnosed	Not Diagnosed	Not Diagnosed		FALSE	28.4	3438	1088.4	31	43	14	17.6	10.7	0.3
110_1	110	52	Male	Non-Pneumonia Control	Unknown or Not Reported	8.25	66.4444	Home	1	0	32.53	Never Smoker	Not Immunocompromised	Not Diagnosed	Not Diagnosed	Not Diagnosed	Not Diagnosed	Not Diagnosed	Not Diagnosed	Not Diagnosed	Not Diagnosed	Diagnosed	Not Diagnosed	Not Diagnosed	Not Diagnosed	1	FALSE	0	3572	839.5	27	24	4	6.9	6.3	0.3
4598_1	4598	53	Male	COVID-19	White	10.3191	91.3333	LTAC	17	10	31.09	Past Smoker	Not Immunocompromised	Not Diagnosed	Not Diagnosed	Not Diagnosed	Not Diagnosed	Not Diagnosed	Not Diagnosed	Diagnosed	Not Diagnosed	Not Diagnosed	Not Diagnosed	Diagnosed	Not Diagnosed	4	FALSE	34.9	1496	1128.2	214	6	63	5.2	4.4	0.5
4598_2	4598	53	Male	COVID-19	White	10.3191	91.3333	LTAC	22	15	31.09	Past Smoker	Not Immunocompromised	Not Diagnosed	Not Diagnosed	Not Diagnosed	Not Diagnosed	Not Diagnosed	Not Diagnosed	Diagnosed	Not Diagnosed	Not Diagnosed	Not Diagnosed	Diagnosed	Not Diagnosed	4	FALSE	14.7	1188	959.3	370	54	14	6	3.8	0.6
4598_3	4598	53	Male	COVID-19	White	10.3191	91.3333	LTAC	27	20	31.09	Past Smoker	Not Immunocompromised	Not Diagnosed	Not Diagnosed	Not Diagnosed	Not Diagnosed	Not Diagnosed	Not Diagnosed	Diagnosed	Not Diagnosed	Not Diagnosed	Not Diagnosed	Diagnosed	Not Diagnosed	4	TRUE	16.9	1280	544.7	300	84	3	6.9	4.7	0.9
4598_4	4598	53	Male	COVID-19	White	10.3191	91.3333	LTAC	33	26	31.09	Past Smoker	Not Immunocompromised	Not Diagnosed	Not Diagnosed	Not Diagnosed	Not Diagnosed	Not Diagnosed	Not Diagnosed	Diagnosed	Not Diagnosed	Not Diagnosed	Not Diagnosed	Diagnosed	Not Diagnosed	4	TRUE	15.4	604	573.5	56	32	42	5.4	3.6	0.8
4598_5	4598	53	Male	COVID-19	White	10.3191	91.3333	LTAC	41	34	31.09	Past Smoker	Not Immunocompromised	Not Diagnosed	Not Diagnosed	Not Diagnosed	Not Diagnosed	Not Diagnosed	Not Diagnosed	Diagnosed	Not Diagnosed	Not Diagnosed	Not Diagnosed	Diagnosed	Not Diagnosed	4	TRUE	39.5	1342	632.7	4488	89	5	14.1	11.4	1.3
4598_6	4598	53	Male	COVID-19	White	10.3191	91.3333	LTAC	51	44	31.09	Past Smoker	Not Immunocompromised	Not Diagnosed	Not Diagnosed	Not Diagnosed	Not Diagnosed	Not Diagnosed	Not Diagnosed	Diagnosed	Not Diagnosed	Not Diagnosed	Not Diagnosed	Diagnosed	Not Diagnosed	4	TRUE	15.6	845	1040.4	2400	73		18	16	0.9
4598_7	4598	53	Male	COVID-19	White	10.3191	91.3333	LTAC	61	54	31.09	Past Smoker	Not Immunocompromised	Not Diagnosed	Not Diagnosed	Not Diagnosed	Not Diagnosed	Not Diagnosed	Not Diagnosed	Diagnosed	Not Diagnosed	Not Diagnosed	Not Diagnosed	Diagnosed	Not Diagnosed	4	TRUE	12.5	541	937.6		95	2	13.6	10.3	2.3
2063_1	2063	28	Female	COVID-19	Unknown or Not Reported	11.3333	82.1935	Inpatient Facility	0	0	21.15		Immunocompromised	Not Diagnosed	Not Diagnosed	Not Diagnosed	Not Diagnosed	Not Diagnosed	Not Diagnosed	Not Diagnosed	Diagnosed	Not Diagnosed	Not Diagnosed	Not Diagnosed	Not Diagnosed	2	FALSE	17.1	2826	8428.5	694	2	73	3.4	2.4	0.9
8695_1	8695	68	Male	Other Pneumonia	White	10	69.6	Home	0	0	26.68		Not Immunocompromised	Not Diagnosed	Not Diagnosed	Not Diagnosed	Diagnosed	Diagnosed	Not Diagnosed	Not Diagnosed	Not Diagnosed	Not Diagnosed	Not Diagnosed	Diagnosed	Not Diagnosed	4	FALSE	0	252	1210.3	1138	90	1	10.1	4.9	3.8
3057_1	3057	70	Male	COVID-19	White	6.42857	49.875	Home	0	5	27.83	Past Smoker	Not Immunocompromised	Not Diagnosed	Not Diagnosed	Not Diagnosed	Not Diagnosed	Not Diagnosed	Not Diagnosed	Diagnosed	Not Diagnosed	Not Diagnosed	Not Diagnosed	Not Diagnosed	Not Diagnosed	2	FALSE	0	0	336.2	154	82	3	7	4.6	1.1
6276_1	6276	86	Male	COVID-19	White	7.66667	62.3333	Inpatient Facility	0	6	27.1	Never Smoker	Not Immunocompromised	Not Diagnosed	Diagnosed	Not Diagnosed	Diagnosed	Not Diagnosed	Not Diagnosed	Not Diagnosed	Not Diagnosed	Not Diagnosed	Not Diagnosed	Not Diagnosed	Not Diagnosed	3	FALSE	7.1	955		106	21	2	9.8	8.7	0.6
6276_2	6276	86	Male	COVID-19	White	7.66667	62.3333	Inpatient Facility	7	13	27.1	Never Smoker	Not Immunocompromised	Not Diagnosed	Diagnosed	Not Diagnosed	Diagnosed	Not Diagnosed	Not Diagnosed	Not Diagnosed	Not Diagnosed	Not Diagnosed	Not Diagnosed	Not Diagnosed	Not Diagnosed	3	TRUE	8.4	754	212.7	50	83	6	10.6	9.2	0.4
1330_1	1330	43	Female	COVID-19	Unknown or Not Reported	8.17143	75.0444	LTAC	4	1	41.98		Not Immunocompromised	Not Diagnosed	Not Diagnosed	Not Diagnosed	Not Diagnosed	Not Diagnosed	Not Diagnosed	Diagnosed	Not Diagnosed	Not Diagnosed	Not Diagnosed	Not Diagnosed	Not Diagnosed	1	FALSE	9.2	3573	66.5	416	87	4	16.1	13.7	1.3
1330_2	1330	43	Female	COVID-19	Unknown or Not Reported	8.17143	75.0444	LTAC	28	25	41.98		Not Immunocompromised	Not Diagnosed	Not Diagnosed	Not Diagnosed	Not Diagnosed	Not Diagnosed	Not Diagnosed	Diagnosed	Not Diagnosed	Not Diagnosed	Not Diagnosed	Not Diagnosed	Not Diagnosed	1	FALSE	43.6	931	567.4	1050	73	4	22.1	16.2	2.2
2499_1	2499	50	Male	COVID-19	Unknown or Not Reported	4	39.25	Home	0	0	28.46		Not Immunocompromised	Not Diagnosed	Not Diagnosed	Not Diagnosed	Not Diagnosed	Not Diagnosed	Not Diagnosed	Diagnosed	Not Diagnosed	Not Diagnosed	Not Diagnosed	Not Diagnosed	Not Diagnosed	1	FALSE	25.5	10036	903.1				11.6	10	0.3
2192_1	2192	74	Female	Non-Pneumonia Control	White	11.3333	83	Inpatient Facility	1	0	41.52		Not Immunocompromised	Not Diagnosed	Not Diagnosed	Not Diagnosed	Not Diagnosed	Diagnosed	Not Diagnosed	Not Diagnosed	Not Diagnosed	Not Diagnosed	Diagnosed	Not Diagnosed	Not Diagnosed	2	FALSE				175	31	8	11.5	11.8	0.5
1836_1	1836	44	Male	COVID-19	Unknown or Not Reported	5.375	42.4	Home	0	2	30.26	Never Smoker	Not Immunocompromised	Not Diagnosed	Not Diagnosed	Not Diagnosed	Diagnosed	Not Diagnosed	Not Diagnosed	Not Diagnosed	Not Diagnosed	Not Diagnosed	Not Diagnosed	Not Diagnosed	Not Diagnosed	1	FALSE	29.6	257	1484.3	46	10	30	8.8	7.6	0.9
3793_1	3793	47	Male	COVID-19	White	12.1667	98.44	Deceased	23	12	37.02	Never Smoker	Not Immunocompromised	Not Diagnosed	Not Diagnosed	Not Diagnosed	Not Diagnosed	Not Diagnosed	Not Diagnosed	Diagnosed	Not Diagnosed	Not Diagnosed	Not Diagnosed	Not Diagnosed	Not Diagnosed	2	TRUE	31	3508	809.9	120	22	42	8.2	5.5	1.1
3793_2	3793	47	Male	COVID-19	White	12.1667	98.44	Deceased	16	4	37.02	Never Smoker	Not Immunocompromised	Not Diagnosed	Not Diagnosed	Not Diagnosed	Not Diagnosed	Not Diagnosed	Not Diagnosed	Diagnosed	Not Diagnosed	Not Diagnosed	Not Diagnosed	Not Diagnosed	Not Diagnosed	2	TRUE	38.9	16157	1794.4	2112	84	6	9	5.2	1.1
3793_3	3793	47	Male	COVID-19	White	12.1667	98.44	Deceased	35	23	37.02	Never Smoker	Not Immunocompromised	Not Diagnosed	Not Diagnosed	Not Diagnosed	Not Diagnosed	Not Diagnosed	Not Diagnosed	Diagnosed	Not Diagnosed	Not Diagnosed	Not Diagnosed	Not Diagnosed	Not Diagnosed	2	TRUE	22.7	16144	1536.9	2000	97		25.7	13.9	1.4
6235_1	6235	77	Female	Other Pneumonia	White	9	59.25	Inpatient Facility	0	0	19.47	Past Smoker	Not Immunocompromised	Not Diagnosed	Not Diagnosed	Diagnosed	Diagnosed	Diagnosed	Not Diagnosed	Diagnosed	Diagnosed	Not Diagnosed	Diagnosed	Not Diagnosed	Not Diagnosed	8	FALSE	9.2	466	40.9	344	99	1	37	35.2	0.4
678_1	678	65	Male	COVID-19	Unknown or Not Reported	14.75	98.5714	Deceased	4	1	24.41		Not Immunocompromised	Not Diagnosed	Not Diagnosed	Not Diagnosed	Not Diagnosed	Not Diagnosed	Not Diagnosed	Not Diagnosed	Not Diagnosed	Diagnosed	Not Diagnosed	Not Diagnosed	Not Diagnosed	1	FALSE	38.7	4198	891.6	351	84	4	7.9	9.5	0.3
678_2	678	65	Male	COVID-19	Unknown or Not Reported	14.75	98.5714	Deceased	7	4	24.41		Not Immunocompromised	Not Diagnosed	Not Diagnosed	Not Diagnosed	Not Diagnosed	Not Diagnosed	Not Diagnosed	Not Diagnosed	Not Diagnosed	Diagnosed	Not Diagnosed	Not Diagnosed	Not Diagnosed	1	FALSE	33.6	3162	276.6	153	16	72	11.8	10.6	0.7
7208_1	7208	37	Male	COVID-19	Unknown or Not Reported	7.9375	67.5	Home	1	3	42.84		Not Immunocompromised	Not Diagnosed	Not Diagnosed	Not Diagnosed	Not Diagnosed	Not Diagnosed	Not Diagnosed	Not Diagnosed	Not Diagnosed	Not Diagnosed	Not Diagnosed	Not Diagnosed	Not Diagnosed		FALSE	28.8	362	1365.2	122	11	14	9.6	8.1	1.2
7208_2	7208	37	Male	COVID-19	Unknown or Not Reported	7.9375	67.5	Home	5	7	42.84		Not Immunocompromised	Not Diagnosed	Not Diagnosed	Not Diagnosed	Not Diagnosed	Not Diagnosed	Not Diagnosed	Not Diagnosed	Not Diagnosed	Not Diagnosed	Not Diagnosed	Not Diagnosed	Not Diagnosed		FALSE	2.7	1738	1444	258	56	21	6.7	5.1	1.1
3271_1	3271	56	Female	COVID-19	Unknown or Not Reported	6.8	40.3333	Home	1	0	33.4	Never Smoker	Not Immunocompromised	Not Diagnosed	Not Diagnosed	Not Diagnosed	Not Diagnosed	Not Diagnosed	Not Diagnosed	Diagnosed	Not Diagnosed	Not Diagnosed	Not Diagnosed	Not Diagnosed	Not Diagnosed	1	FALSE	33.8	15109	410.8	100	46	30	11	8.1	1.8
2626_1	2626	47	Male	COVID-19	Unknown or Not Reported	7.92857	62.7059	Home	5	2	31.18	Never Smoker	Not Immunocompromised	Not Diagnosed	Not Diagnosed	Not Diagnosed	Not Diagnosed	Not Diagnosed	Not Diagnosed	Not Diagnosed	Not Diagnosed	Not Diagnosed	Not Diagnosed	Not Diagnosed	Not Diagnosed		TRUE	16.7	2618	3125.1	88	67	18	9.4	7.4	1.3
2626_2	2626	47	Male	COVID-19	Unknown or Not Reported	7.92857	62.7059	Home	11	8	31.18	Never Smoker	Not Immunocompromised	Not Diagnosed	Not Diagnosed	Not Diagnosed	Not Diagnosed	Not Diagnosed	Not Diagnosed	Not Diagnosed	Not Diagnosed	Not Diagnosed	Not Diagnosed	Not Diagnosed	Not Diagnosed		FALSE	0	1852	1008.8	46	1	95	6.8	3.8	1.5
2707_1	2707	60	Female	COVID-19	Black/African American	6	43.1667	Home	0	3	35.42		Not Immunocompromised	Not Diagnosed	Not Diagnosed	Not Diagnosed	Not Diagnosed	Not Diagnosed	Not Diagnosed	Diagnosed	Not Diagnosed	Not Diagnosed	Not Diagnosed	Not Diagnosed	Not Diagnosed	1	FALSE	34.9	1103	396.3	42	18	54	12.6	9.1	1.6
1102_1	1102	62	Male	COVID-19	Unknown or Not Reported	8.86111	86.119	LTAC	43	20	30.53	Never Smoker	Not Immunocompromised	Not Diagnosed	Not Diagnosed	Not Diagnosed	Diagnosed	Diagnosed	Not Diagnosed	Diagnosed	Not Diagnosed	Not Diagnosed	Diagnosed	Not Diagnosed	Not Diagnosed	4	TRUE	9.1	1125	343.8	153	8	58	11.1	9	0.8
1102_2	1102	62	Male	COVID-19	Unknown or Not Reported	8.86111	86.119	LTAC	51	28	30.53	Never Smoker	Not Immunocompromised	Not Diagnosed	Not Diagnosed	Not Diagnosed	Diagnosed	Diagnosed	Not Diagnosed	Diagnosed	Not Diagnosed	Not Diagnosed	Diagnosed	Not Diagnosed	Not Diagnosed	4	TRUE	8.8	802	343.7	135	7	26	8.9	6	1.1
2483_1	2483	66	Female	Non-Pneumonia Control	Unknown or Not Reported	14.4	45.8333	Home	2	4	24.24	Never Smoker	Not Immunocompromised	Not Diagnosed	Not Diagnosed	Diagnosed	Diagnosed	Diagnosed	Not Diagnosed	Diagnosed	Not Diagnosed	Not Diagnosed	Diagnosed	Diagnosed	Not Diagnosed	9	FALSE	9.8	2901		62	27	4	12.4	8.1	0.5
4014_1	4014	44	Male	COVID-19	White	7.14286	62.6875	Home	1	2	41.22		Not Immunocompromised	Not Diagnosed	Not Diagnosed	Not Diagnosed	Not Diagnosed	Not Diagnosed	Not Diagnosed	Diagnosed	Not Diagnosed	Not Diagnosed	Not Diagnosed	Not Diagnosed	Not Diagnosed	2	FALSE	23.7	222	2194.2	211	51	7	8.1	6.2	1.1
4014_2	4014	44	Male	COVID-19	White	7.14286	62.6875	Home	6	7	41.22		Not Immunocompromised	Not Diagnosed	Not Diagnosed	Not Diagnosed	Not Diagnosed	Not Diagnosed	Not Diagnosed	Diagnosed	Not Diagnosed	Not Diagnosed	Not Diagnosed	Not Diagnosed	Not Diagnosed	2	FALSE	31.6	2858	2091.9	48	64	11	10.7	8	1
6990_1	6990	45	Male	COVID-19	Unknown or Not Reported	8.57143	69.4444	Home	8	4	40.74		Not Immunocompromised	Not Diagnosed	Not Diagnosed	Not Diagnosed	Not Diagnosed	Not Diagnosed	Not Diagnosed	Diagnosed	Not Diagnosed	Not Diagnosed	Not Diagnosed	Not Diagnosed	Not Diagnosed	2	FALSE	28.9	456	460.9	488	81	3	6.6	5.5	0.5
6990_2	6990	45	Male	COVID-19	Unknown or Not Reported	8.57143	69.4444	Home	15	11	40.74		Not Immunocompromised	Not Diagnosed	Not Diagnosed	Not Diagnosed	Not Diagnosed	Not Diagnosed	Not Diagnosed	Diagnosed	Not Diagnosed	Not Diagnosed	Not Diagnosed	Not Diagnosed	Not Diagnosed	2	FALSE	6.4	2152	445.3	31	2	44	4.7	3.1	1
893_1	893	49	Male	Other Pneumonia	White	10	53.6667	Other	2	1	21.67	Current Smoker	Not Immunocompromised	Not Diagnosed	Not Diagnosed	Not Diagnosed	Not Diagnosed	Not Diagnosed	Not Diagnosed	Not Diagnosed	Not Diagnosed	Not Diagnosed	Not Diagnosed	Not Diagnosed	Not Diagnosed		TRUE	0	0	40.7	1300	93	1	14.9	13.7	0.3
6334_1	6334	86	Male	COVID-19	White	9.17391	87.3333	Deceased	29	20	19.22		Not Immunocompromised	Not Diagnosed	Not Diagnosed	Diagnosed	Not Diagnosed	Not Diagnosed	Diagnosed	Diagnosed	Not Diagnosed	Not Diagnosed	Diagnosed	Not Diagnosed	Not Diagnosed	5	FALSE	10	619	608	93	40	32	14.4
6334_2	6334	86	Male	COVID-19	White	9.17391	87.3333	Deceased	33	24	19.22		Not Immunocompromised	Not Diagnosed	Not Diagnosed	Diagnosed	Not Diagnosed	Not Diagnosed	Diagnosed	Diagnosed	Not Diagnosed	Not Diagnosed	Diagnosed	Not Diagnosed	Not Diagnosed	5	FALSE	16.6	1091	652.5	196	50	6	11.8
6334_3	6334	86	Male	COVID-19	White	9.17391	87.3333	Deceased	43	34	19.22		Not Immunocompromised	Not Diagnosed	Not Diagnosed	Diagnosed	Not Diagnosed	Not Diagnosed	Diagnosed	Diagnosed	Not Diagnosed	Not Diagnosed	Diagnosed	Not Diagnosed	Not Diagnosed	5	TRUE	7.7	669	569	1085	60	3	10.6
812_1	812	76	Male	Other Pneumonia	Asian	7	60.5882	Deceased	1	7	19.68		Not Immunocompromised	Not Diagnosed	Diagnosed	Diagnosed	Diagnosed	Diagnosed	Not Diagnosed	Not Diagnosed	Not Diagnosed	Not Diagnosed	Diagnosed	Diagnosed	Not Diagnosed	8	TRUE	1.7			272	32	35	17.2
812_2	812	76	Male	Other Pneumonia	Asian	7	60.5882	Deceased	10	16	19.68		Not Immunocompromised	Not Diagnosed	Diagnosed	Diagnosed	Diagnosed	Diagnosed	Not Diagnosed	Not Diagnosed	Not Diagnosed	Not Diagnosed	Diagnosed	Diagnosed	Not Diagnosed	8	TRUE				375	89		23
9115_1	9115	76	Male	Other Pneumonia	White	14.25	76.9091	Inpatient Facility	0	8	29.35	Past Smoker	Not Immunocompromised	Not Diagnosed	Diagnosed	Not Diagnosed	Diagnosed	Not Diagnosed	Not Diagnosed	Not Diagnosed	Not Diagnosed	Not Diagnosed	Not Diagnosed	Diagnosed	Not Diagnosed	9	TRUE		2104		163	81	8	8.3	5.8	0.9
5389_1	5389	52	Male	Other Pneumonia	White	8.66667	44.25	Home	2	1	22.93	Never Smoker	Not Immunocompromised	Not Diagnosed	Not Diagnosed	Not Diagnosed	Not Diagnosed	Not Diagnosed	Not Diagnosed	Not Diagnosed	Not Diagnosed	Not Diagnosed	Not Diagnosed	Not Diagnosed	Not Diagnosed		FALSE	0	7932	1360.8	606	12	50	17.1	2.3	7.6
5827_1	5827	32	Male	COVID-19	Unknown or Not Reported	11.0606	105.077	Deceased	6	3	25.38		Not Immunocompromised	Not Diagnosed	Not Diagnosed	Not Diagnosed	Not Diagnosed	Not Diagnosed	Not Diagnosed	Not Diagnosed	Not Diagnosed	Not Diagnosed	Not Diagnosed	Not Diagnosed	Not Diagnosed		TRUE	18	14419	663.2	280	77	8	16.1	15.5	0.2
5827_2	5827	32	Male	COVID-19	Unknown or Not Reported	11.0606	105.077	Deceased	14	11	25.38		Not Immunocompromised	Not Diagnosed	Not Diagnosed	Not Diagnosed	Not Diagnosed	Not Diagnosed	Not Diagnosed	Not Diagnosed	Not Diagnosed	Not Diagnosed	Not Diagnosed	Not Diagnosed	Not Diagnosed		TRUE	25.2	2124	750.6	361	82	3	15.7	13.3	0.9
5827_3	5827	32	Male	COVID-19	Unknown or Not Reported	11.0606	105.077	Deceased	24	21	25.38		Not Immunocompromised	Not Diagnosed	Not Diagnosed	Not Diagnosed	Not Diagnosed	Not Diagnosed	Not Diagnosed	Not Diagnosed	Not Diagnosed	Not Diagnosed	Not Diagnosed	Not Diagnosed	Not Diagnosed		TRUE	23.1	2814	1456.6	151	41	11	15.8	15.4	0.2
5827_4	5827	32	Male	COVID-19	Unknown or Not Reported	11.0606	105.077	Deceased	27	24	25.38		Not Immunocompromised	Not Diagnosed	Not Diagnosed	Not Diagnosed	Not Diagnosed	Not Diagnosed	Not Diagnosed	Not Diagnosed	Not Diagnosed	Not Diagnosed	Not Diagnosed	Not Diagnosed	Not Diagnosed		TRUE	25.6	2464	1455.8	1563	94	1	22.9	19	1.1
2800_1	2800	39	Male	COVID-19	Unknown or Not Reported	7	53.8125	Home	7	3	39		Not Immunocompromised	Not Diagnosed	Not Diagnosed	Not Diagnosed	Not Diagnosed	Not Diagnosed	Not Diagnosed	Not Diagnosed	Not Diagnosed	Not Diagnosed	Not Diagnosed	Not Diagnosed	Not Diagnosed		TRUE	2.4	2754	1881.9	143	14	32	7.5	5.4	1.4
43_1	43	72	Female	COVID-19	Unknown or Not Reported	9	70.0833	Inpatient Facility	1	1	26.7		Immunocompromised	Not Diagnosed	Not Diagnosed	Not Diagnosed	Not Diagnosed	Diagnosed	Not Diagnosed	Diagnosed	Not Diagnosed	Not Diagnosed	Not Diagnosed	Diagnosed	Not Diagnosed	5	FALSE	14.8	502	1169.9	325	41	11	12.1	9.9	1.5
43_2	43	72	Female	COVID-19	Unknown or Not Reported	9	70.0833	Inpatient Facility	10	10	26.7		Immunocompromised	Not Diagnosed	Not Diagnosed	Not Diagnosed	Not Diagnosed	Diagnosed	Not Diagnosed	Diagnosed	Not Diagnosed	Not Diagnosed	Not Diagnosed	Diagnosed	Not Diagnosed	5	FALSE	15.2	903	656.7	81	73	13	18.8	14.7	1.9
43_3	43	72	Female	COVID-19	Unknown or Not Reported	9	70.0833	Inpatient Facility	19	19	26.7		Immunocompromised	Not Diagnosed	Not Diagnosed	Not Diagnosed	Not Diagnosed	Diagnosed	Not Diagnosed	Diagnosed	Not Diagnosed	Not Diagnosed	Not Diagnosed	Diagnosed	Not Diagnosed	5	FALSE	13.6	1000	630	2375	91		19.3	16.6	1.5
9694_1	9694	28	Female	Other Pneumonia	Unknown or Not Reported	7.24138	56.8462	Home	20	23	37.89		Not Immunocompromised	Diagnosed	Not Diagnosed	Not Diagnosed	Not Diagnosed	Not Diagnosed	Not Diagnosed	Not Diagnosed	Not Diagnosed	Not Diagnosed	Not Diagnosed	Not Diagnosed	Not Diagnosed	6	TRUE	15.3	3007		58	59	18	12.7	10.4	1
2062_1	2062	62	Female	COVID-19	Black/African American	7	50.25	Inpatient Facility	1	7	34.18		Not Immunocompromised	Not Diagnosed	Diagnosed	Diagnosed	Diagnosed	Diagnosed	Diagnosed	Diagnosed	Diagnosed	Diagnosed	Diagnosed	Diagnosed	Diagnosed	18	FALSE	13.6	235	980	375	66	5	6.7	5.4	1
2062_2	2062	62	Female	COVID-19	Black/African American	7	50.25	Inpatient Facility	10	16	34.18		Not Immunocompromised	Not Diagnosed	Diagnosed	Diagnosed	Diagnosed	Diagnosed	Diagnosed	Diagnosed	Diagnosed	Diagnosed	Diagnosed	Diagnosed	Diagnosed	18	FALSE	4	272	359.5	43	90	6	10.7	7.7	1.9
3878_1	3878	45	Male	COVID-19	Unknown or Not Reported	10.15	70.3846	Home	42	21	43.4		Not Immunocompromised	Not Diagnosed	Not Diagnosed	Not Diagnosed	Not Diagnosed	Not Diagnosed	Not Diagnosed	Not Diagnosed	Not Diagnosed	Not Diagnosed	Not Diagnosed	Not Diagnosed	Not Diagnosed		FALSE	2.6	2660	311.6	190	79	3	6.4	4.7	1
9586_1	9586	37	Male	COVID-19	White	13.6571	80.1154	Deceased	1	14	20.8		Immunocompromised	Not Diagnosed	Not Diagnosed	Not Diagnosed	Diagnosed	Diagnosed	Not Diagnosed	Diagnosed	Not Diagnosed	Not Diagnosed	Not Diagnosed	Diagnosed	Not Diagnosed	7	TRUE	2.8	1768	120	298	87	1	12.2	10.7	0.5
9586_2	9586	37	Male	COVID-19	White	13.6571	80.1154	Deceased	3	16	20.8		Immunocompromised	Not Diagnosed	Not Diagnosed	Not Diagnosed	Diagnosed	Diagnosed	Not Diagnosed	Diagnosed	Not Diagnosed	Not Diagnosed	Not Diagnosed	Diagnosed	Not Diagnosed	7	TRUE	2.8	919	120	181	77	2	17.8	13.2	2.3
9586_3	9586	37	Male	COVID-19	White	13.6571	80.1154	Deceased	27	40	20.8		Immunocompromised	Not Diagnosed	Not Diagnosed	Not Diagnosed	Diagnosed	Diagnosed	Not Diagnosed	Diagnosed	Not Diagnosed	Not Diagnosed	Not Diagnosed	Diagnosed	Not Diagnosed	7	TRUE				84	98		24.8
2283_1	2283	73	Male	COVID-19	White	9.26087	73.7419	LTAC	0	6	25.55	Past Smoker	Not Immunocompromised	Not Diagnosed	Not Diagnosed	Not Diagnosed	Not Diagnosed	Not Diagnosed	Not Diagnosed	Not Diagnosed	Not Diagnosed	Not Diagnosed	Not Diagnosed	Not Diagnosed	Not Diagnosed		FALSE	14.2	9958	787	211	9	51	11.2	8.6	1.7
2283_2	2283	73	Male	COVID-19	White	9.26087	73.7419	LTAC	10	16	25.55	Past Smoker	Not Immunocompromised	Not Diagnosed	Not Diagnosed	Not Diagnosed	Not Diagnosed	Not Diagnosed	Not Diagnosed	Not Diagnosed	Not Diagnosed	Not Diagnosed	Not Diagnosed	Not Diagnosed	Not Diagnosed		FALSE	12	1827	1409.9	760	48	18	8.3	5.6	1.6
2283_3	2283	73	Male	COVID-19	White	9.26087	73.7419	LTAC	16	22	25.55	Past Smoker	Not Immunocompromised	Not Diagnosed	Not Diagnosed	Not Diagnosed	Not Diagnosed	Not Diagnosed	Not Diagnosed	Not Diagnosed	Not Diagnosed	Not Diagnosed	Not Diagnosed	Not Diagnosed	Not Diagnosed		FALSE	7.2	2067	688.6	1095	90	4	10.7	6.6	2.7
2283_4	2283	73	Male	COVID-19	White	9.26087	73.7419	LTAC	19	25	25.55	Past Smoker	Not Immunocompromised	Not Diagnosed	Not Diagnosed	Not Diagnosed	Not Diagnosed	Not Diagnosed	Not Diagnosed	Not Diagnosed	Not Diagnosed	Not Diagnosed	Not Diagnosed	Not Diagnosed	Not Diagnosed		FALSE	8.7	2843	706.1				10.8	6.9	2.6
8810_1	8810	58	Female	COVID-19	Unknown or Not Reported	14.8485	100.061	Deceased	8	0	31.24		Not Immunocompromised	Not Diagnosed	Not Diagnosed	Not Diagnosed	Not Diagnosed	Not Diagnosed	Not Diagnosed	Not Diagnosed	Not Diagnosed	Not Diagnosed	Not Diagnosed	Not Diagnosed	Not Diagnosed		FALSE	6.9	3613	1164.9	200	90	8	19.2	15.6	1
8810_2	8810	58	Female	COVID-19	Unknown or Not Reported	14.8485	100.061	Deceased	22	14	31.24		Not Immunocompromised	Not Diagnosed	Not Diagnosed	Not Diagnosed	Not Diagnosed	Not Diagnosed	Not Diagnosed	Not Diagnosed	Not Diagnosed	Not Diagnosed	Not Diagnosed	Not Diagnosed	Not Diagnosed		FALSE	0	2817	602.6	638	55	12	9.7
8810_3	8810	58	Female	COVID-19	Unknown or Not Reported	14.8485	100.061	Deceased	29	21	31.24		Not Immunocompromised	Not Diagnosed	Not Diagnosed	Not Diagnosed	Not Diagnosed	Not Diagnosed	Not Diagnosed	Not Diagnosed	Not Diagnosed	Not Diagnosed	Not Diagnosed	Not Diagnosed	Not Diagnosed		FALSE	2.3	2427	743.1	2750	88	3	12	9.3	3.6
8810_4	8810	58	Female	COVID-19	Unknown or Not Reported	14.8485	100.061	Deceased	33	25	31.24		Not Immunocompromised	Not Diagnosed	Not Diagnosed	Not Diagnosed	Not Diagnosed	Not Diagnosed	Not Diagnosed	Not Diagnosed	Not Diagnosed	Not Diagnosed	Not Diagnosed	Not Diagnosed	Not Diagnosed		FALSE	3.2	7865	585.7	863	87	1	12.6
1014_1	1014	68	Female	COVID-19	Unknown or Not Reported	11.3214	102	Deceased	1	0	35.46		Not Immunocompromised	Not Diagnosed	Not Diagnosed	Not Diagnosed	Not Diagnosed	Not Diagnosed	Not Diagnosed	Diagnosed	Not Diagnosed	Not Diagnosed	Not Diagnosed	Not Diagnosed	Not Diagnosed	1	FALSE	12.3	433	107.4				6.6	7.7	1
5833_1	5833	40	Male	COVID-19	Black/African American	13.8864	100.19	LTAC	84	42	41.05	Past Smoker	Not Immunocompromised	Not Diagnosed	Not Diagnosed	Not Diagnosed	Diagnosed	Not Diagnosed	Not Diagnosed	Not Diagnosed	Not Diagnosed	Not Diagnosed	Not Diagnosed	Not Diagnosed	Not Diagnosed	2	TRUE	25.7	5158	6342.9	263	29	3	22	14.1	2.3
5833_2	5833	40	Male	COVID-19	Black/African American	13.8864	100.19	LTAC	44	7	41.05	Past Smoker	Not Immunocompromised	Not Diagnosed	Not Diagnosed	Not Diagnosed	Diagnosed	Not Diagnosed	Not Diagnosed	Not Diagnosed	Not Diagnosed	Not Diagnosed	Not Diagnosed	Not Diagnosed	Not Diagnosed	2	TRUE	12.1	3222	1118.7	969	86	4	4.4	4.1	0.6
7887_1	7887	73	Male	Other Pneumonia	White	10.8	66.0909	Inpatient Facility	13	8	27.2	Never Smoker	Not Immunocompromised	Not Diagnosed	Not Diagnosed	Diagnosed	Diagnosed	Not Diagnosed	Not Diagnosed	Not Diagnosed	Not Diagnosed	Not Diagnosed	Diagnosed	Not Diagnosed	Not Diagnosed	3	TRUE				260	60		15.4	10.8	3.4
8360_1	8360	75	Female	COVID-19	White	8.76923	92.8846	Deceased	21	21	26.2		Not Immunocompromised	Not Diagnosed	Not Diagnosed	Not Diagnosed	Not Diagnosed	Not Diagnosed	Diagnosed	Diagnosed	Not Diagnosed	Not Diagnosed	Diagnosed	Not Diagnosed	Not Diagnosed	5	FALSE	3	1034		160	41	5	10.5	7.1	1
8806_1	8806	55	Male	COVID-19	Unknown or Not Reported	10.5833	70.1111	Home	1	4	41.18	Past Smoker	Not Immunocompromised	Not Diagnosed	Diagnosed	Not Diagnosed	Diagnosed	Diagnosed	Not Diagnosed	Diagnosed	Not Diagnosed	Not Diagnosed	Diagnosed	Not Diagnosed	Diagnosed	8	TRUE	13.5	561	2587.9	173	19	29	7.5
1339_1	1339	47	Male	COVID-19	Unknown or Not Reported	11.4872	91.8974	Deceased	3	0	31.76		Not Immunocompromised	Not Diagnosed	Not Diagnosed	Not Diagnosed	Not Diagnosed	Not Diagnosed	Not Diagnosed	Not Diagnosed	Not Diagnosed	Not Diagnosed	Not Diagnosed	Not Diagnosed	Not Diagnosed		FALSE	14.9	820	2128.6	1065	84	3	27.8	14.9	1.2
8059_1	8059	62	Male	COVID-19	White	6.5	43.4	Home	0	2	34.82		Not Immunocompromised	Not Diagnosed	Not Diagnosed	Not Diagnosed	Not Diagnosed	Not Diagnosed	Not Diagnosed	Diagnosed	Not Diagnosed	Not Diagnosed	Not Diagnosed	Not Diagnosed	Not Diagnosed	1	FALSE	27.9	244	2333	222	27	5	10.4	9.8	0.5
4567_1	4567	48	Male	COVID-19	Unknown or Not Reported	8.6	71.7647	Home	0	6	31.93	Never Smoker	Not Immunocompromised	Not Diagnosed	Not Diagnosed	Not Diagnosed	Not Diagnosed	Not Diagnosed	Not Diagnosed	Diagnosed	Not Diagnosed	Not Diagnosed	Not Diagnosed	Not Diagnosed	Not Diagnosed	1	FALSE	16	998	300.5				6	4.7	0.8
4567_2	4567	48	Male	COVID-19	Unknown or Not Reported	8.6	71.7647	Home	7	13	31.93	Never Smoker	Not Immunocompromised	Not Diagnosed	Not Diagnosed	Not Diagnosed	Not Diagnosed	Not Diagnosed	Not Diagnosed	Diagnosed	Not Diagnosed	Not Diagnosed	Not Diagnosed	Not Diagnosed	Not Diagnosed	1	FALSE	8.3	3104		205	45	35	7.5	5.7	0.8
8839_1	8839	75	Male	Other Pneumonia	Black/African American	9.5	61.0909	Inpatient Facility	1	0	34.95		Not Immunocompromised	Not Diagnosed	Not Diagnosed	Not Diagnosed	Not Diagnosed	Diagnosed	Not Diagnosed	Diagnosed	Not Diagnosed	Not Diagnosed	Not Diagnosed	Diagnosed	Not Diagnosed	4	FALSE	6.1	3079	119.3		60		9	5.4	1.9
8807_1	8807	64	Male	COVID-19	White	18.5	97	Deceased	0	7	30.85		Not Immunocompromised	Not Diagnosed	Diagnosed	Diagnosed	Diagnosed	Not Diagnosed	Not Diagnosed	Not Diagnosed	Not Diagnosed	Not Diagnosed	Not Diagnosed	Not Diagnosed	Not Diagnosed	11	FALSE	16.6	6619	147.6	150	30	11	20	17.4	1
9692_1	9692	68	Male	Other Pneumonia	White	#NUM!	48.4167	Inpatient Facility	2	1	15.32		Not Immunocompromised	Not Diagnosed	Not Diagnosed	Not Diagnosed	Diagnosed	Not Diagnosed	Not Diagnosed	Not Diagnosed	Not Diagnosed	Not Diagnosed	Not Diagnosed	Not Diagnosed	Not Diagnosed	1	FALSE	6	887	871.4	4325	82		8.2	4.6	0.9
978_1	978	60	Female	COVID-19	Black/African American	8.07692	61.5714	Home	0	1	43.74		Not Immunocompromised	Not Diagnosed	Not Diagnosed	Not Diagnosed	Diagnosed	Diagnosed	Not Diagnosed	Diagnosed	Not Diagnosed	Not Diagnosed	Diagnosed	Diagnosed	Diagnosed	9	FALSE	24.5	496	1337.9	375	77	10	6.3	4	1.8
978_2	978	60	Female	COVID-19	Black/African American	8.07692	61.5714	Home	7	8	43.74		Not Immunocompromised	Not Diagnosed	Not Diagnosed	Not Diagnosed	Diagnosed	Diagnosed	Not Diagnosed	Diagnosed	Not Diagnosed	Not Diagnosed	Diagnosed	Diagnosed	Diagnosed	9	TRUE	20.4	657	1098.4	344	65	7	13.1	9.4	1.6
537_1	537	72	Male	COVID-19	Unknown or Not Reported	11.0526	105.025	Deceased	43	29	30.91	Never Smoker	Not Immunocompromised	Not Diagnosed	Not Diagnosed	Not Diagnosed	Not Diagnosed	Not Diagnosed	Not Diagnosed	Not Diagnosed	Not Diagnosed	Not Diagnosed	Not Diagnosed	Not Diagnosed	Not Diagnosed		TRUE	11.4	1839	954.7	61	6		22.1
5273_1	5273	68	Male	Other Pneumonia	White	6.28571	51.5	Home	9	8	29.03		Immunocompromised	Not Diagnosed	Diagnosed	Not Diagnosed	Not Diagnosed	Not Diagnosed	Not Diagnosed	Not Diagnosed	Not Diagnosed	Not Diagnosed	Not Diagnosed	Not Diagnosed	Not Diagnosed	6	FALSE				400	83	1	5.4	4.3	0.2
5761_1	5761	45	Male	COVID-19	Unknown or Not Reported	6.57143	73.3571	Home	1	0	40.23	Never Smoker	Not Immunocompromised	Not Diagnosed	Not Diagnosed	Not Diagnosed	Not Diagnosed	Not Diagnosed	Not Diagnosed	Diagnosed	Not Diagnosed	Not Diagnosed	Not Diagnosed	Not Diagnosed	Not Diagnosed	1	FALSE	35.6	5631	75.2	229	38	28	27.9	25.4	0.6
5761_2	5761	45	Male	COVID-19	Unknown or Not Reported	6.57143	73.3571	Home	11	10	40.23	Never Smoker	Not Immunocompromised	Not Diagnosed	Not Diagnosed	Not Diagnosed	Not Diagnosed	Not Diagnosed	Not Diagnosed	Diagnosed	Not Diagnosed	Not Diagnosed	Not Diagnosed	Not Diagnosed	Not Diagnosed	1	TRUE	0	528	38.6	278	94	5	6.8	4.7	1.6
9469_1	9469	70	Male	Other Pneumonia	American Indian/Alaska Native	10.8	63.8933	Deceased	52	52	18.33	Never Smoker	Immunocompromised	Not Diagnosed	Diagnosed	Diagnosed	Diagnosed	Diagnosed	Not Diagnosed	Diagnosed	Not Diagnosed	Not Diagnosed	Diagnosed	Diagnosed	Diagnosed	11	TRUE				7	78	10	8.1	3.4	3
9469_2	9469	70	Male	Other Pneumonia	American Indian/Alaska Native	10.8	63.8933	Deceased	62	62	18.33	Never Smoker	Immunocompromised	Not Diagnosed	Diagnosed	Diagnosed	Diagnosed	Diagnosed	Not Diagnosed	Diagnosed	Not Diagnosed	Not Diagnosed	Diagnosed	Diagnosed	Diagnosed	11	TRUE		2544					5.3	1.9	2.3
7950_1	7950	52	Male	COVID-19	Unknown or Not Reported	15.4286	91.381	Deceased	41	2	22.82	Past Smoker	Not Immunocompromised	Not Diagnosed	Not Diagnosed	Not Diagnosed	Not Diagnosed	Not Diagnosed	Not Diagnosed	Not Diagnosed	Not Diagnosed	Not Diagnosed	Not Diagnosed	Not Diagnosed	Not Diagnosed		FALSE	20.6	2406	4908.6	34300	90		13.8	9.9	0.8
7950_2	7950	52	Male	COVID-19	Unknown or Not Reported	15.4286	91.381	Deceased	44	5	22.82	Past Smoker	Not Immunocompromised	Not Diagnosed	Not Diagnosed	Not Diagnosed	Not Diagnosed	Not Diagnosed	Not Diagnosed	Not Diagnosed	Not Diagnosed	Not Diagnosed	Not Diagnosed	Not Diagnosed	Not Diagnosed		TRUE	9.4	5584	63767.4				20.4	16.5	0.2
2629_1	2629	71	Male	Other Pneumonia	White	12	67.8	Home	0	1	21.91	Never Smoker	Not Immunocompromised	Not Diagnosed	Not Diagnosed	Not Diagnosed	Not Diagnosed	Diagnosed	Not Diagnosed	Not Diagnosed	Not Diagnosed	Diagnosed	Not Diagnosed	Not Diagnosed	Not Diagnosed	2	FALSE			200.5				16.8	8.3	1
5632_1	5632	41	Female	COVID-19	Black/African American	11.1304	68.1579	Inpatient Facility	4	2	34.17		Not Immunocompromised	Not Diagnosed	Not Diagnosed	Not Diagnosed	Diagnosed	Not Diagnosed	Not Diagnosed	Diagnosed	Not Diagnosed	Not Diagnosed	Not Diagnosed	Not Diagnosed	Not Diagnosed	3	TRUE	1.1	727	291.2	89	57	16	14.8	13	0.6
5632_2	5632	41	Female	COVID-19	Black/African American	11.1304	68.1579	Inpatient Facility	14	12	34.17		Not Immunocompromised	Not Diagnosed	Not Diagnosed	Not Diagnosed	Diagnosed	Not Diagnosed	Not Diagnosed	Diagnosed	Not Diagnosed	Not Diagnosed	Not Diagnosed	Not Diagnosed	Not Diagnosed	3	TRUE	4.7	3253	134.6	156	2	4	4.6	2.9	0.7
4784_1	4784	63	Female	Other Pneumonia	White	9	49.2292	Inpatient Facility	6	8	20.72		Immunocompromised	Not Diagnosed	Diagnosed	Not Diagnosed	Diagnosed	Diagnosed	Not Diagnosed	Not Diagnosed	Not Diagnosed	Not Diagnosed	Diagnosed	Diagnosed	Not Diagnosed	8	TRUE			1365.9	71	59	12	6.5	5.8	0.4
4784_2	4784	63	Female	Other Pneumonia	White	9	49.2292	Inpatient Facility	11	13	20.72		Immunocompromised	Not Diagnosed	Diagnosed	Not Diagnosed	Diagnosed	Diagnosed	Not Diagnosed	Not Diagnosed	Not Diagnosed	Not Diagnosed	Diagnosed	Diagnosed	Not Diagnosed	8	TRUE				383	1	1	6.6	5	0.5
4784_3	4784	63	Female	Other Pneumonia	White	9	49.2292	Inpatient Facility	39	41	20.72		Immunocompromised	Not Diagnosed	Diagnosed	Not Diagnosed	Diagnosed	Diagnosed	Not Diagnosed	Not Diagnosed	Not Diagnosed	Not Diagnosed	Diagnosed	Diagnosed	Not Diagnosed	8	TRUE				441	97	2	7.6	6.5	0.6
4494_1	4494	65	Female	Other Pneumonia	Black/African American	7.33333	62.88	LTAC	45	32	38.48		Not Immunocompromised	Not Diagnosed	Not Diagnosed	Not Diagnosed	Not Diagnosed	Not Diagnosed	Not Diagnosed	Diagnosed	Not Diagnosed	Not Diagnosed	Not Diagnosed	Not Diagnosed	Not Diagnosed	1	TRUE				195	17	51	9.7
3623_1	3623	62	Male	COVID-19	White	6.10526	57.5833	Inpatient Facility	24	1	22.78		Not Immunocompromised	Diagnosed	Not Diagnosed	Not Diagnosed	Not Diagnosed	Not Diagnosed	Not Diagnosed	Not Diagnosed	Not Diagnosed	Not Diagnosed	Not Diagnosed	Not Diagnosed	Not Diagnosed	6	FALSE	15.5	3621	224.1	8833	95	1	5.9	5.4	0.3
3623_2	3623	62	Male	COVID-19	White	6.10526	57.5833	Inpatient Facility	46	23	22.78		Not Immunocompromised	Diagnosed	Not Diagnosed	Not Diagnosed	Not Diagnosed	Not Diagnosed	Not Diagnosed	Not Diagnosed	Not Diagnosed	Not Diagnosed	Not Diagnosed	Not Diagnosed	Not Diagnosed	6	FALSE	20	2172	960.6	2900	91	3	13.3	12.6	1
1806_1	1806	42	Male	COVID-19	Unknown or Not Reported	11.4583	86.7586	Deceased	16	8	55.08		Not Immunocompromised	Not Diagnosed	Not Diagnosed	Not Diagnosed	Not Diagnosed	Not Diagnosed	Not Diagnosed	Not Diagnosed	Not Diagnosed	Not Diagnosed	Not Diagnosed	Not Diagnosed	Not Diagnosed		TRUE	17.1	5598	307.5		62	22	10.1	6.2	0.8
1806_2	1806	42	Male	COVID-19	Unknown or Not Reported	11.4583	86.7586	Deceased	21	13	55.08		Not Immunocompromised	Not Diagnosed	Not Diagnosed	Not Diagnosed	Not Diagnosed	Not Diagnosed	Not Diagnosed	Not Diagnosed	Not Diagnosed	Not Diagnosed	Not Diagnosed	Not Diagnosed	Not Diagnosed		TRUE	11.7	6041	228.3	349	76	10	9.4
369_1	369	82	Female	Other Pneumonia	White	13	58.75	Home	2	1		Past Smoker	Not Immunocompromised	Not Diagnosed	Not Diagnosed	Not Diagnosed	Not Diagnosed	Not Diagnosed	Not Diagnosed	Not Diagnosed	Not Diagnosed	Not Diagnosed	Not Diagnosed	Not Diagnosed	Not Diagnosed		FALSE	0.6	425	46.2	712	91	1	4.6	3.8	0.7
7595_1	7595	61	Female	COVID-19	Black/African American	6.85714	52.5455	Inpatient Facility	0	1	31.94	Never Smoker	Immunocompromised	Not Diagnosed	Diagnosed	Not Diagnosed	Not Diagnosed	Not Diagnosed	Not Diagnosed	Not Diagnosed	Not Diagnosed	Not Diagnosed	Diagnosed	Not Diagnosed	Diagnosed	5	TRUE	15.8	1050	96.8	440	53	13	6.7	5.2	1.2
6389_1	6389	83	Male	COVID-19	White	12.0909	108.6	Deceased	18	12	26.68		Immunocompromised	Not Diagnosed	Diagnosed	Not Diagnosed	Not Diagnosed	Not Diagnosed	Not Diagnosed	Not Diagnosed	Not Diagnosed	Not Diagnosed	Diagnosed	Not Diagnosed	Not Diagnosed	3	TRUE	36.8	7770		380	11	85	98.6	3	93.7
6389_2	6389	83	Male	COVID-19	White	12.0909	108.6	Deceased	22	16	26.68		Immunocompromised	Not Diagnosed	Diagnosed	Not Diagnosed	Not Diagnosed	Not Diagnosed	Not Diagnosed	Not Diagnosed	Not Diagnosed	Not Diagnosed	Diagnosed	Not Diagnosed	Not Diagnosed	3	TRUE	6.1	1274		45	34	54	74.6	4.5	69.4
454_1	454	24	Male	Other Pneumonia	Black/African American	9.15	83.9643	Home	20	10	23.69		Not Immunocompromised	Not Diagnosed	Not Diagnosed	Not Diagnosed	Not Diagnosed	Not Diagnosed	Not Diagnosed	Not Diagnosed	Not Diagnosed	Not Diagnosed	Not Diagnosed	Not Diagnosed	Not Diagnosed		TRUE				3950	87	2	24.7	22.2	1
9540_1	9540	50	Male	COVID-19	White	7.33333	46.4286	Inpatient Facility	0	2	34.23	Never Smoker	Not Immunocompromised	Not Diagnosed	Not Diagnosed	Not Diagnosed	Not Diagnosed	Not Diagnosed	Not Diagnosed	Not Diagnosed	Not Diagnosed	Not Diagnosed	Not Diagnosed	Not Diagnosed	Not Diagnosed		TRUE	22	0	1895.3	149	36	13	3.5	2.7	0.4
9540_2	9540	50	Male	COVID-19	White	7.33333	46.4286	Inpatient Facility	3	5	34.23	Never Smoker	Not Immunocompromised	Not Diagnosed	Not Diagnosed	Not Diagnosed	Not Diagnosed	Not Diagnosed	Not Diagnosed	Not Diagnosed	Not Diagnosed	Not Diagnosed	Not Diagnosed	Not Diagnosed	Not Diagnosed		TRUE	14.9	323	1179.2	28	18	3	5.2	4.1	0.4
4686_1	4686	59	Female	COVID-19	Unknown or Not Reported	10.3243	98.3958	Deceased	2	3	38.72	Never Smoker	Not Immunocompromised	Not Diagnosed	Not Diagnosed	Not Diagnosed	Not Diagnosed	Not Diagnosed	Not Diagnosed	Not Diagnosed	Not Diagnosed	Not Diagnosed	Not Diagnosed	Not Diagnosed	Not Diagnosed		TRUE	197.3	240	473.3	189	30	31	6.6	5.3	0.9
4686_2	4686	59	Female	COVID-19	Unknown or Not Reported	10.3243	98.3958	Deceased	5	6	38.72	Never Smoker	Not Immunocompromised	Not Diagnosed	Not Diagnosed	Not Diagnosed	Not Diagnosed	Not Diagnosed	Not Diagnosed	Not Diagnosed	Not Diagnosed	Not Diagnosed	Not Diagnosed	Not Diagnosed	Not Diagnosed		TRUE	30.8	370	400.2	1775	52	14	8.9	7.6	1
4686_3	4686		Female	COVID-19	Unknown or Not Reported	10.3243	98.3958	Deceased			38.72	Never Smoker	Not Immunocompromised	Not Diagnosed	Not Diagnosed	Not Diagnosed	Not Diagnosed	Not Diagnosed	Not Diagnosed	Not Diagnosed	Not Diagnosed	Not Diagnosed	Not Diagnosed	Not Diagnosed	Not Diagnosed		FALSE
6622_1	6622	51	Male	COVID-19	Unknown or Not Reported	13.75	106.414	Deceased	1	0	25.81		Not Immunocompromised	Not Diagnosed	Not Diagnosed	Not Diagnosed	Not Diagnosed	Not Diagnosed	Not Diagnosed	Not Diagnosed	Not Diagnosed	Not Diagnosed	Not Diagnosed	Not Diagnosed	Not Diagnosed		TRUE	0	942	692.6	638	82	9	21	17.2	2.5
6622_2	6622		Male	COVID-19	Unknown or Not Reported	13.75	106.414	Deceased			25.81		Not Immunocompromised	Not Diagnosed	Not Diagnosed	Not Diagnosed	Not Diagnosed	Not Diagnosed	Not Diagnosed	Not Diagnosed	Not Diagnosed	Not Diagnosed	Not Diagnosed	Not Diagnosed	Not Diagnosed		FALSE
6622_3	6622	51	Male	COVID-19	Unknown or Not Reported	13.75	106.414	Deceased	6	5	25.81		Not Immunocompromised	Not Diagnosed	Not Diagnosed	Not Diagnosed	Not Diagnosed	Not Diagnosed	Not Diagnosed	Not Diagnosed	Not Diagnosed	Not Diagnosed	Not Diagnosed	Not Diagnosed	Not Diagnosed		TRUE	355.6	2119	1396.8	884	54	14	14.4	13.2	0.6
6622_4	6622	51	Male	COVID-19	Unknown or Not Reported	13.75	106.414	Deceased	13	12	25.81		Not Immunocompromised	Not Diagnosed	Not Diagnosed	Not Diagnosed	Not Diagnosed	Not Diagnosed	Not Diagnosed	Not Diagnosed	Not Diagnosed	Not Diagnosed	Not Diagnosed	Not Diagnosed	Not Diagnosed		TRUE	296.8		1264.4	1210	52	8	13.6	12.6	0.6
7048_1	7048	70	Male	COVID-19	Unknown or Not Reported	10	76.6667	Deceased	0	8			Not Immunocompromised	Not Diagnosed	Not Diagnosed	Not Diagnosed	Not Diagnosed	Not Diagnosed	Not Diagnosed	Not Diagnosed	Not Diagnosed	Not Diagnosed	Not Diagnosed	Not Diagnosed	Not Diagnosed		TRUE	57.8	1329		204	39	11	13.8	10.6	1.2
7048_2	7048		Male	COVID-19	Unknown or Not Reported	10	76.6667	Deceased					Not Immunocompromised	Not Diagnosed	Not Diagnosed	Not Diagnosed	Not Diagnosed	Not Diagnosed	Not Diagnosed	Not Diagnosed	Not Diagnosed	Not Diagnosed	Not Diagnosed	Not Diagnosed	Not Diagnosed		FALSE
7048_3	7048	70	Male	COVID-19	Unknown or Not Reported	10	76.6667	Deceased	23	31			Not Immunocompromised	Not Diagnosed	Not Diagnosed	Not Diagnosed	Not Diagnosed	Not Diagnosed	Not Diagnosed	Not Diagnosed	Not Diagnosed	Not Diagnosed	Not Diagnosed	Not Diagnosed	Not Diagnosed		TRUE	172.9	1190		3256	67	6	17.6	14.3	1.4
271_1	271	53	Female	COVID-19	White	8.27273	66.4103	Home	1.5	1	27.66		Not Immunocompromised	Not Diagnosed	Not Diagnosed	Not Diagnosed	Diagnosed	Not Diagnosed	Not Diagnosed	Not Diagnosed	Not Diagnosed	Not Diagnosed	Not Diagnosed	Not Diagnosed	Not Diagnosed	1	TRUE	31.3	5540	100.8	142	68	14	20.1	17.5	0.8
271_2	271	53	Female	COVID-19	White	8.27273	66.4103	Home	5.5	5	27.66		Not Immunocompromised	Not Diagnosed	Not Diagnosed	Not Diagnosed	Diagnosed	Not Diagnosed	Not Diagnosed	Not Diagnosed	Not Diagnosed	Not Diagnosed	Not Diagnosed	Not Diagnosed	Not Diagnosed	1	TRUE	11.6	944	104.4	503	34	40	19.3	15.1	1.9
271_3	271	53	Female	COVID-19	White	8.27273	66.4103	Home	11.5	11	27.66		Not Immunocompromised	Not Diagnosed	Not Diagnosed	Not Diagnosed	Diagnosed	Not Diagnosed	Not Diagnosed	Not Diagnosed	Not Diagnosed	Not Diagnosed	Not Diagnosed	Not Diagnosed	Not Diagnosed	1	TRUE	309.9	822	359.9	530	27	37	8.2	5.8	1.1
271_4	271	53	Female	COVID-19	White	8.27273	66.4103	Home	27.5	27	27.66		Not Immunocompromised	Not Diagnosed	Not Diagnosed	Not Diagnosed	Diagnosed	Not Diagnosed	Not Diagnosed	Not Diagnosed	Not Diagnosed	Not Diagnosed	Not Diagnosed	Not Diagnosed	Not Diagnosed	1	TRUE	83.6	842	213.9	3363	93	3	14.4	11.7	1
4073_1	4073	64	Female	COVID-19	White	10.7037	85.3333	Deceased	1	1	28.22	Never Smoker	Not Immunocompromised	Not Diagnosed	Not Diagnosed	Not Diagnosed	Not Diagnosed	Not Diagnosed	Not Diagnosed	Diagnosed	Not Diagnosed	Not Diagnosed	Not Diagnosed	Not Diagnosed	Not Diagnosed	1	FALSE	87.8	3795	886.9	1600	79	9	10.6	9	0.7
4073_2	4073	64	Female	COVID-19	White	10.7037	85.3333	Deceased	5	5	28.22	Never Smoker	Not Immunocompromised	Not Diagnosed	Not Diagnosed	Not Diagnosed	Not Diagnosed	Not Diagnosed	Not Diagnosed	Diagnosed	Not Diagnosed	Not Diagnosed	Not Diagnosed	Not Diagnosed	Not Diagnosed	1	FALSE	170.4	3619			85	4	7.4	6.2	0.7
476_1	476	47	Male	COVID-19	Unknown or Not Reported	7.57143	64.75	Home	2	3	48.85	Never Smoker	Not Immunocompromised	Not Diagnosed	Not Diagnosed	Not Diagnosed	Not Diagnosed	Not Diagnosed	Not Diagnosed	Not Diagnosed	Not Diagnosed	Not Diagnosed	Not Diagnosed	Not Diagnosed	Not Diagnosed		TRUE	51.8	505		769			6.7	5.4	0.7
476_2	476	47	Male	COVID-19	Unknown or Not Reported	7.57143	64.75	Home	6	7	48.85	Never Smoker	Not Immunocompromised	Not Diagnosed	Not Diagnosed	Not Diagnosed	Not Diagnosed	Not Diagnosed	Not Diagnosed	Not Diagnosed	Not Diagnosed	Not Diagnosed	Not Diagnosed	Not Diagnosed	Not Diagnosed		TRUE	144.7	497		336			8.4	6.1	1.2
1294_1	1294			COVID-19																							FALSE
1294_2	1294			COVID-19																							FALSE
7096_1	7096			COVID-19																							FALSE
7096_2	7096			COVID-19																							FALSE
5357_1	5357	40	Female	Healthy Control	White				0		27.5	Never Smoker															FALSE
4096_1	4096	39	Female	Healthy Control	Black/African American				0		35.1	Never Smoker															FALSE
8435_1	8435	36	Female	Healthy Control	White				0		28.7	Never Smoker															FALSE
1351_1	1351	22	Male	Healthy Control	White				0		22.3	Never Smoker															FALSE
4164_1	4164	21	Male	Healthy Control	White				0		26	Never Smoker															FALSE
1496_1	1496	27	Female	Healthy Control	Asian				0		22.8	Never Smoker															FALSE
2355_1	2355	24	Female	Healthy Control	Asian				0		18.4	Never Smoker															FALSE
9736_1	9736	23	Male	Healthy Control	White				0		24.1	Never Smoker															FALSE
9905_1	9905	24	Male	Healthy Control	Asian				0		25.9	Never Smoker															FALSE
2243_1	2243	26	Female	Healthy Control	White				0		24.1	Never Smoker															FALSE
471_1	471	33	Male	Healthy Control	White				0		25.6	Never Smoker															FALSE
4377_1	4377	25	Male	Healthy Control	Asian				0		21.7	Never Smoker															FALSE
3085_1	3085	22	Female	Healthy Control	White				0		20.1	Never Smoker															FALSE
9625_1	9625	74	Male	Other Pneumonia	White	11.375	72.3333	Inpatient Facility	1	1	17.47	Past Smoker	Immunocompromised	Not Diagnosed	Diagnosed	Not Diagnosed	Diagnosed	Diagnosed	Not Diagnosed	Not Diagnosed	Not Diagnosed	Not Diagnosed	Diagnosed	Not Diagnosed	Diagnosed	6	TRUE	32.2							16	2
9625_2	9625	74	Male	Other Pneumonia	White	11.375	72.3333	Inpatient Facility	4	4	17.47	Past Smoker	Immunocompromised	Not Diagnosed	Diagnosed	Not Diagnosed	Diagnosed	Diagnosed	Not Diagnosed	Not Diagnosed	Not Diagnosed	Not Diagnosed	Diagnosed	Not Diagnosed	Diagnosed	6	TRUE	32.2			163	6	5		0.9	0.2
5479_1	5479	70	Male	Non-Pneumonia Control	White	10.5	37	Home	9	2	31.07	Never Smoker	Not Immunocompromised	Not Diagnosed	Diagnosed	Not Diagnosed	Not Diagnosed	Not Diagnosed	Not Diagnosed	Not Diagnosed	Not Diagnosed	Not Diagnosed	Not Diagnosed	Not Diagnosed	Not Diagnosed	6	FALSE				12	40	4		2	4.2
1536_1	1536	71	Male	Other Pneumonia	White	10.2353	100.737	Deceased	13	0	29.34	Past Smoker	Not Immunocompromised	Not Diagnosed	Not Diagnosed	Not Diagnosed	Diagnosed	Not Diagnosed	Not Diagnosed	Not Diagnosed	Not Diagnosed	Not Diagnosed	Not Diagnosed	Not Diagnosed	Not Diagnosed	1	FALSE		733	2021.9	27375	93	2
1536_2	1536	71	Male	Other Pneumonia	White	10.2353	100.737	Deceased	17	4	29.34	Past Smoker	Not Immunocompromised	Not Diagnosed	Not Diagnosed	Not Diagnosed	Diagnosed	Not Diagnosed	Not Diagnosed	Not Diagnosed	Not Diagnosed	Not Diagnosed	Not Diagnosed	Not Diagnosed	Not Diagnosed	1	TRUE		545	2021.9	5700	94	2		21.8	0.9
1536_3	1536	71	Male	Other Pneumonia	White	10.2353	100.737	Deceased	27	14	29.34	Past Smoker	Not Immunocompromised	Not Diagnosed	Not Diagnosed	Not Diagnosed	Diagnosed	Not Diagnosed	Not Diagnosed	Not Diagnosed	Not Diagnosed	Not Diagnosed	Not Diagnosed	Not Diagnosed	Not Diagnosed	1	TRUE				130	94	4		13.4	0.6
9871_3	9871	59	Female	Other Pneumonia	Black/African American	6	65.3	Inpatient Facility	21	14	31.04	Current Smoker	Immunocompromised	Diagnosed	Not Diagnosed	Not Diagnosed	Diagnosed	Diagnosed	Not Diagnosed	Not Diagnosed	Not Diagnosed	Not Diagnosed	Not Diagnosed	Not Diagnosed	Not Diagnosed	9	TRUE					77
4575_1	4575	84	Male	Non-Pneumonia Control	White	11.5	76.25	Home	2	5	31.65	Never Smoker	Not Immunocompromised	Not Diagnosed	Diagnosed	Diagnosed	Diagnosed	Diagnosed	Diagnosed	Not Diagnosed	Not Diagnosed	Diagnosed	Diagnosed	Diagnosed	Not Diagnosed	11	FALSE		3567		78	18	16		17.8	11.2
7705_2	7705	37	Male	Other Pneumonia	White	17.0667	79.6667	Deceased	23	31	49.74	Never Smoker	Not Immunocompromised	Not Diagnosed	Not Diagnosed	Diagnosed	Diagnosed	Diagnosed	Not Diagnosed	Not Diagnosed	Not Diagnosed	Not Diagnosed	Not Diagnosed	Not Diagnosed	Not Diagnosed	7	TRUE	4.4	6856	177.6	63	0	6		7.7	0.3
4651_1	4651	37	Male	Non-Pneumonia Control	Black/African American	7.25	43.4444	Home	1	1	70.6	Past Smoker	Not Immunocompromised	Not Diagnosed	Not Diagnosed	Not Diagnosed	Diagnosed	Diagnosed	Not Diagnosed	Diagnosed	Not Diagnosed	Not Diagnosed	Not Diagnosed	Diagnosed	Not Diagnosed	6	FALSE			92.4	137	50	9		13.8	1
4960_1	4960	70	Male	Other Viral Pneumonia	American Indian/Alaska Native	#NUM!	70.125	Inpatient Facility	0	3	18.33	Never Smoker	Immunocompromised	Not Diagnosed	Diagnosed	Not Diagnosed	Diagnosed	Not Diagnosed	Not Diagnosed	Diagnosed	Not Diagnosed	Not Diagnosed	Diagnosed	Diagnosed	Diagnosed	9	TRUE	29.5		2781.7	938	84	4		5.3	2.2
8217_1	8217	88	Female	Non-Pneumonia Control	White	13	70.5238	Deceased	1	9	32.04	Past Smoker	Not Immunocompromised	Not Diagnosed	Not Diagnosed	Not Diagnosed	Not Diagnosed	Not Diagnosed	Not Diagnosed	Not Diagnosed	Not Diagnosed	Not Diagnosed	Not Diagnosed	Not Diagnosed	Not Diagnosed		TRUE				236	63	7		21.8	0.3
1404_1	1404	70	Female	Other Pneumonia	Asian	16.7143	96.4615	Deceased	7	2	23.78	Never Smoker	Not Immunocompromised	Not Diagnosed	Not Diagnosed	Not Diagnosed	Not Diagnosed	Not Diagnosed	Not Diagnosed	Diagnosed	Not Diagnosed	Not Diagnosed	Not Diagnosed	Not Diagnosed	Not Diagnosed	2	TRUE	2.9	48657	23599.7	518	59	18		0.5	0.3
1404_2	1404	70	Female	Other Pneumonia	Asian	16.7143	96.4615	Deceased	52	47	23.78	Never Smoker	Not Immunocompromised	Not Diagnosed	Not Diagnosed	Not Diagnosed	Not Diagnosed	Not Diagnosed	Not Diagnosed	Diagnosed	Not Diagnosed	Not Diagnosed	Not Diagnosed	Not Diagnosed	Not Diagnosed	2	TRUE		3586		41	4	12		8.2	13.6
1404_3	1404	70	Female	Other Pneumonia	Asian	16.7143	96.4615	Deceased	56	51	23.78	Never Smoker	Not Immunocompromised	Not Diagnosed	Not Diagnosed	Not Diagnosed	Not Diagnosed	Not Diagnosed	Not Diagnosed	Diagnosed	Not Diagnosed	Not Diagnosed	Not Diagnosed	Not Diagnosed	Not Diagnosed	2	TRUE		11254		68	2	7		4.3	34.8
7090_1	7090	60	Male	Non-Pneumonia Control	White	14	66.5556	Home	1	1	30.25	Never Smoker	Not Immunocompromised	Not Diagnosed	Not Diagnosed	Not Diagnosed	Diagnosed	Diagnosed	Not Diagnosed	Not Diagnosed	Not Diagnosed	Not Diagnosed	Not Diagnosed	Diagnosed	Diagnosed	5	TRUE	5.7			2175	71	3		10.6	0.6
1471_2	1471	52	Male	Other Viral Pneumonia	Unknown or Not Reported	9.19231	61.6286	Home	16	16	31.33	Never Smoker	Not Immunocompromised	Not Diagnosed	Not Diagnosed	Not Diagnosed	Not Diagnosed	Not Diagnosed	Not Diagnosed	Not Diagnosed	Not Diagnosed	Not Diagnosed	Not Diagnosed	Not Diagnosed	Not Diagnosed		FALSE				595	73	6
1471_3	1471	52	Male	Other Viral Pneumonia	Unknown or Not Reported	9.19231	61.6286	Home	26	26	31.33	Never Smoker	Not Immunocompromised	Not Diagnosed	Not Diagnosed	Not Diagnosed	Not Diagnosed	Not Diagnosed	Not Diagnosed	Not Diagnosed	Not Diagnosed	Not Diagnosed	Not Diagnosed	Not Diagnosed	Not Diagnosed		FALSE				181	8	6
1471_4	1471	52	Male	Other Viral Pneumonia	Unknown or Not Reported	9.19231	61.6286	Home	30	30	31.33	Never Smoker	Not Immunocompromised	Not Diagnosed	Not Diagnosed	Not Diagnosed	Not Diagnosed	Not Diagnosed	Not Diagnosed	Not Diagnosed	Not Diagnosed	Not Diagnosed	Not Diagnosed	Not Diagnosed	Not Diagnosed		FALSE				330	30	3		10.7	1.7
3349_3	3349	68	Male	COVID-19	White	17.1333	104.812	Deceased	9	10	40.81	Past Smoker	Immunocompromised	Not Diagnosed	Diagnosed	Not Diagnosed	Diagnosed	Diagnosed	Not Diagnosed	Diagnosed	Not Diagnosed	Not Diagnosed	Diagnosed	Diagnosed	Not Diagnosed	17	TRUE							4.3	2.8	0
1886_1	1886	74	Female	Other Pneumonia	White	7	46.2	Home	12	10	32.7	Past Smoker	Not Immunocompromised	Not Diagnosed	Not Diagnosed	Diagnosed	Not Diagnosed	Not Diagnosed	Not Diagnosed	Not Diagnosed	Not Diagnosed	Not Diagnosed	Not Diagnosed	Not Diagnosed	Not Diagnosed	1	FALSE				1163	88	5	8.1
828_2	828	66	Female	COVID-19	Black/African American	8.84	72.6154	Inpatient Facility	15		45.91		Immunocompromised	Not Diagnosed	Diagnosed	Not Diagnosed	Diagnosed	Diagnosed	Not Diagnosed	Not Diagnosed	Not Diagnosed	Not Diagnosed	Not Diagnosed	Not Diagnosed	Not Diagnosed	4	FALSE
2063_2	2063	28	Female	COVID-19	Unknown or Not Reported	11.3333	82.1935	Inpatient Facility	2	2	21.15		Immunocompromised	Not Diagnosed	Not Diagnosed	Not Diagnosed	Not Diagnosed	Not Diagnosed	Not Diagnosed	Not Diagnosed	Diagnosed	Not Diagnosed	Not Diagnosed	Not Diagnosed	Not Diagnosed	2	TRUE	38	1239	3975.1	835	49	31	12.2	9.8	0.4
2063_3	2063	28	Female	COVID-19	Unknown or Not Reported	11.3333	82.1935	Inpatient Facility	7		21.15		Immunocompromised	Not Diagnosed	Not Diagnosed	Not Diagnosed	Not Diagnosed	Not Diagnosed	Not Diagnosed	Not Diagnosed	Diagnosed	Not Diagnosed	Not Diagnosed	Not Diagnosed	Not Diagnosed	2	FALSE
2063_4	2063	28	Female	COVID-19	Unknown or Not Reported	11.3333	82.1935	Inpatient Facility	11	11	21.15		Immunocompromised	Not Diagnosed	Not Diagnosed	Not Diagnosed	Not Diagnosed	Not Diagnosed	Not Diagnosed	Not Diagnosed	Diagnosed	Not Diagnosed	Not Diagnosed	Not Diagnosed	Not Diagnosed	2	TRUE	35	9129	1435.2				17.8	12.4	1.1
2063_5	2063	28	Female	COVID-19	Unknown or Not Reported	11.3333	82.1935	Inpatient Facility	28	28	21.15		Immunocompromised	Not Diagnosed	Not Diagnosed	Not Diagnosed	Not Diagnosed	Not Diagnosed	Not Diagnosed	Not Diagnosed	Diagnosed	Not Diagnosed	Not Diagnosed	Not Diagnosed	Not Diagnosed	2	TRUE	33.6	3615	3520.8	1206	71	16	25.1	14.9	4.2
2063_6	2063	28	Female	COVID-19	Unknown or Not Reported	11.3333	82.1935	Inpatient Facility	30	30	21.15		Immunocompromised	Not Diagnosed	Not Diagnosed	Not Diagnosed	Not Diagnosed	Not Diagnosed	Not Diagnosed	Not Diagnosed	Diagnosed	Not Diagnosed	Not Diagnosed	Not Diagnosed	Not Diagnosed	2	TRUE	33.3	3507	4194.8	2494	78	2	32.5	18.2	3.1
51_1	51	61	Male	COVID-19	White	15.5349	79.7907	Deceased	2		30.49		Not Immunocompromised	Not Diagnosed	Not Diagnosed	Not Diagnosed	Not Diagnosed	Not Diagnosed	Not Diagnosed	Diagnosed	Not Diagnosed	Not Diagnosed	Not Diagnosed	Not Diagnosed	Not Diagnosed	1	FALSE
51_2	51	61	Male	COVID-19	White	15.5349	79.7907	Deceased	15	13	30.49		Not Immunocompromised	Not Diagnosed	Not Diagnosed	Not Diagnosed	Not Diagnosed	Not Diagnosed	Not Diagnosed	Diagnosed	Not Diagnosed	Not Diagnosed	Not Diagnosed	Not Diagnosed	Not Diagnosed	1	FALSE	20.9	16188	1148.1	446	89	4	12.5	10.1	0.6
51_3	51	61	Male	COVID-19	White	15.5349	79.7907	Deceased	25	23	30.49		Not Immunocompromised	Not Diagnosed	Not Diagnosed	Not Diagnosed	Not Diagnosed	Not Diagnosed	Not Diagnosed	Diagnosed	Not Diagnosed	Not Diagnosed	Not Diagnosed	Not Diagnosed	Not Diagnosed	1	TRUE	10.3	41922	788.1	513	84	4	35	26.2	1.6
51_4	51	61	Male	COVID-19	White	15.5349	79.7907	Deceased	32	30	30.49		Not Immunocompromised	Not Diagnosed	Not Diagnosed	Not Diagnosed	Not Diagnosed	Not Diagnosed	Not Diagnosed	Diagnosed	Not Diagnosed	Not Diagnosed	Not Diagnosed	Not Diagnosed	Not Diagnosed	1	TRUE	11	12014	783.6	530	90	3	39.6	21.4	2.2
51_5	51	61	Male	COVID-19	White	15.5349	79.7907	Deceased	40	38	30.49		Not Immunocompromised	Not Diagnosed	Not Diagnosed	Not Diagnosed	Not Diagnosed	Not Diagnosed	Not Diagnosed	Diagnosed	Not Diagnosed	Not Diagnosed	Not Diagnosed	Not Diagnosed	Not Diagnosed	1	TRUE	4.2	3289	509.8	928	95	1	31.7	24.9	3.9
4365_1	4365	31	Female	COVID-19	Unknown or Not Reported	15.625	99.8065	Deceased	2	0	81.81		Not Immunocompromised	Not Diagnosed	Not Diagnosed	Not Diagnosed	Not Diagnosed	Not Diagnosed	Not Diagnosed	Diagnosed	Not Diagnosed	Not Diagnosed	Not Diagnosed	Not Diagnosed	Not Diagnosed	1	FALSE	25.8	573		42	49	14	14.2	10.8	2.7
4365_2	4365	31	Female	COVID-19	Unknown or Not Reported	15.625	99.8065	Deceased	28	26	81.81		Not Immunocompromised	Not Diagnosed	Not Diagnosed	Not Diagnosed	Not Diagnosed	Not Diagnosed	Not Diagnosed	Diagnosed	Not Diagnosed	Not Diagnosed	Not Diagnosed	Not Diagnosed	Not Diagnosed	1	TRUE	23.3	1014	299.2	19250	88	3	18.2	11.9	3.8
1810_1	1810	57	Male	Other Pneumonia	Unknown or Not Reported	17.25	81.8	Home	3	4	28.41		Not Immunocompromised	Not Diagnosed	Not Diagnosed	Not Diagnosed	Not Diagnosed	Not Diagnosed	Not Diagnosed	Not Diagnosed	Not Diagnosed	Not Diagnosed	Not Diagnosed	Diagnosed	Not Diagnosed	5	FALSE					92	5	14.3	4.9	0.8
1014_2	1014	68	Female	COVID-19	Unknown or Not Reported	11.3214	102	Deceased	9	8	35.46		Not Immunocompromised	Not Diagnosed	Not Diagnosed	Not Diagnosed	Not Diagnosed	Not Diagnosed	Not Diagnosed	Diagnosed	Not Diagnosed	Not Diagnosed	Not Diagnosed	Not Diagnosed	Not Diagnosed	1	FALSE	25.7	2434	137.1	389	48	21	13.1
1014_3	1014	68	Female	COVID-19	Unknown or Not Reported	11.3214	102	Deceased	13	12	35.46		Not Immunocompromised	Not Diagnosed	Not Diagnosed	Not Diagnosed	Not Diagnosed	Not Diagnosed	Not Diagnosed	Diagnosed	Not Diagnosed	Not Diagnosed	Not Diagnosed	Not Diagnosed	Not Diagnosed	1	FALSE	10.7	3659	145.1	281	21	8	13.7
1014_4	1014	68	Female	COVID-19	Unknown or Not Reported	11.3214	102	Deceased	20	19	35.46		Not Immunocompromised	Not Diagnosed	Not Diagnosed	Not Diagnosed	Not Diagnosed	Not Diagnosed	Not Diagnosed	Diagnosed	Not Diagnosed	Not Diagnosed	Not Diagnosed	Not Diagnosed	Not Diagnosed	1	TRUE	12	658	94.2	79	65	3	21.3
1339_2	1339	47	Male	COVID-19	Unknown or Not Reported	11.4872	91.8974	Deceased	9	6	31.76		Not Immunocompromised	Not Diagnosed	Not Diagnosed	Not Diagnosed	Not Diagnosed	Not Diagnosed	Not Diagnosed	Not Diagnosed	Not Diagnosed	Not Diagnosed	Not Diagnosed	Not Diagnosed	Not Diagnosed		FALSE	24.1	40798	2679.1	17250	86	1	5.4	5.1	0.3
1339_3	1339	47	Male	COVID-19	Unknown or Not Reported	11.4872	91.8974	Deceased	14	11	31.76		Not Immunocompromised	Not Diagnosed	Not Diagnosed	Not Diagnosed	Not Diagnosed	Not Diagnosed	Not Diagnosed	Not Diagnosed	Not Diagnosed	Not Diagnosed	Not Diagnosed	Not Diagnosed	Not Diagnosed		FALSE	16.9	34535	3011.2	4250	75	5	9.1	4.8	0.8
1339_4	1339	47	Male	COVID-19	Unknown or Not Reported	11.4872	91.8974	Deceased	21	18	31.76		Not Immunocompromised	Not Diagnosed	Not Diagnosed	Not Diagnosed	Not Diagnosed	Not Diagnosed	Not Diagnosed	Not Diagnosed	Not Diagnosed	Not Diagnosed	Not Diagnosed	Not Diagnosed	Not Diagnosed		FALSE	15.3	14218	3532.1	900	85	4	8.1	6.1	0.8
1339_5	1339	47	Male	COVID-19	Unknown or Not Reported	11.4872	91.8974	Deceased	24	21	31.76		Not Immunocompromised	Not Diagnosed	Not Diagnosed	Not Diagnosed	Not Diagnosed	Not Diagnosed	Not Diagnosed	Not Diagnosed	Not Diagnosed	Not Diagnosed	Not Diagnosed	Not Diagnosed	Not Diagnosed		FALSE	9.7	35800	2137.4	245	88	4	7.3	5.7	0.7
1339_6	1339	47	Male	COVID-19	Unknown or Not Reported	11.4872	91.8974	Deceased	29	26	31.76		Not Immunocompromised	Not Diagnosed	Not Diagnosed	Not Diagnosed	Not Diagnosed	Not Diagnosed	Not Diagnosed	Not Diagnosed	Not Diagnosed	Not Diagnosed	Not Diagnosed	Not Diagnosed	Not Diagnosed		TRUE	15	3381	1768.1	10625	87	1	4.7	3	1
1339_7	1339	47	Male	COVID-19	Unknown or Not Reported	11.4872	91.8974	Deceased	34	31	31.76		Not Immunocompromised	Not Diagnosed	Not Diagnosed	Not Diagnosed	Not Diagnosed	Not Diagnosed	Not Diagnosed	Not Diagnosed	Not Diagnosed	Not Diagnosed	Not Diagnosed	Not Diagnosed	Not Diagnosed		TRUE	18.3	5665	2759.3	869	52	4	11.8	5.6	2.3
9702_1	9702	55	Female	Other Pneumonia	Black/African American	14.6667	103.5	Deceased	3	2	34.59	Current Smoker	Not Immunocompromised	Not Diagnosed	Diagnosed	Diagnosed	Diagnosed	Diagnosed	Not Diagnosed	Diagnosed	Not Diagnosed	Not Diagnosed	Diagnosed	Diagnosed	Not Diagnosed	10	TRUE		17424			83	1	11.7	9.5	1.4
5293_1	5293	68	Male	Other Pneumonia	White	16.3889	81.1875	LTAC	0	19	21.35		Immunocompromised	Not Diagnosed	Diagnosed	Diagnosed	Not Diagnosed	Not Diagnosed	Not Diagnosed	Diagnosed	Not Diagnosed	Not Diagnosed	Diagnosed	Not Diagnosed	Not Diagnosed	8	TRUE		4734		8	14		0.1
5293_2	5293	68	Male	Other Pneumonia	White	16.3889	81.1875	LTAC	23	42	21.35		Immunocompromised	Not Diagnosed	Diagnosed	Diagnosed	Not Diagnosed	Not Diagnosed	Not Diagnosed	Diagnosed	Not Diagnosed	Not Diagnosed	Diagnosed	Not Diagnosed	Not Diagnosed	8	TRUE							1.4	1.2	0
5293_3	5293	68	Male	Other Pneumonia	White	16.3889	81.1875	LTAC	25	44	21.35		Immunocompromised	Not Diagnosed	Diagnosed	Diagnosed	Not Diagnosed	Not Diagnosed	Not Diagnosed	Diagnosed	Not Diagnosed	Not Diagnosed	Diagnosed	Not Diagnosed	Not Diagnosed	8	TRUE				6250	95	3	0.9	1.1	0
5293_4	5293	68	Male	Other Pneumonia	White	16.3889	81.1875	LTAC	29	48	21.35		Immunocompromised	Not Diagnosed	Diagnosed	Diagnosed	Not Diagnosed	Not Diagnosed	Not Diagnosed	Diagnosed	Not Diagnosed	Not Diagnosed	Diagnosed	Not Diagnosed	Not Diagnosed	8	TRUE					90	2	1.2	0.9	0.1
5293_5	5293	68	Male	Other Pneumonia	White	16.3889	81.1875	LTAC	31	50	21.35		Immunocompromised	Not Diagnosed	Diagnosed	Diagnosed	Not Diagnosed	Not Diagnosed	Not Diagnosed	Diagnosed	Not Diagnosed	Not Diagnosed	Diagnosed	Not Diagnosed	Not Diagnosed	8	TRUE				21	27	12	2.2	1.5	0
387_1	387	51	Female	COVID-19	Unknown or Not Reported	8.63636	74.2468	Deceased	8	1	30.08	Never Smoker	Not Immunocompromised	Not Diagnosed	Not Diagnosed	Not Diagnosed	Not Diagnosed	Not Diagnosed	Not Diagnosed	Not Diagnosed	Not Diagnosed	Not Diagnosed	Not Diagnosed	Not Diagnosed	Not Diagnosed		FALSE	15.3	2352	8987.5	656	57	22	19.6	15.1	2.9
387_2	387	51	Female	COVID-19	Unknown or Not Reported	8.63636	74.2468	Deceased	12	5	30.08	Never Smoker	Not Immunocompromised	Not Diagnosed	Not Diagnosed	Not Diagnosed	Not Diagnosed	Not Diagnosed	Not Diagnosed	Not Diagnosed	Not Diagnosed	Not Diagnosed	Not Diagnosed	Not Diagnosed	Not Diagnosed		FALSE	29	2027	6785.4	5350	89	2	24.2	20.3	1.7
387_3	387	51	Female	COVID-19	Unknown or Not Reported	8.63636	74.2468	Deceased	19	12	30.08	Never Smoker	Not Immunocompromised	Not Diagnosed	Not Diagnosed	Not Diagnosed	Not Diagnosed	Not Diagnosed	Not Diagnosed	Not Diagnosed	Not Diagnosed	Not Diagnosed	Not Diagnosed	Not Diagnosed	Not Diagnosed		TRUE	31.1	999	1773.6	1150	89	3	10.2	8.1	1
387_4	387	51	Female	COVID-19	Unknown or Not Reported	8.63636	74.2468	Deceased	20	13	30.08	Never Smoker	Not Immunocompromised	Not Diagnosed	Not Diagnosed	Not Diagnosed	Not Diagnosed	Not Diagnosed	Not Diagnosed	Not Diagnosed	Not Diagnosed	Not Diagnosed	Not Diagnosed	Not Diagnosed	Not Diagnosed		TRUE	31.1	999	1773.6				13.7	7.8	3.2
387_5	387	51	Female	COVID-19	Unknown or Not Reported	8.63636	74.2468	Deceased	22		30.08	Never Smoker	Not Immunocompromised	Not Diagnosed	Not Diagnosed	Not Diagnosed	Not Diagnosed	Not Diagnosed	Not Diagnosed	Not Diagnosed	Not Diagnosed	Not Diagnosed	Not Diagnosed	Not Diagnosed	Not Diagnosed		FALSE
387_6	387	51	Female	COVID-19	Unknown or Not Reported	8.63636	74.2468	Deceased	31	24	30.08	Never Smoker	Not Immunocompromised	Not Diagnosed	Not Diagnosed	Not Diagnosed	Not Diagnosed	Not Diagnosed	Not Diagnosed	Not Diagnosed	Not Diagnosed	Not Diagnosed	Not Diagnosed	Not Diagnosed	Not Diagnosed		TRUE	3.5	5999	2025.9	1163	88	2	13.2	16.4	1.2
387_7	387	51	Female	COVID-19	Unknown or Not Reported	8.63636	74.2468	Deceased	37	30	30.08	Never Smoker	Not Immunocompromised	Not Diagnosed	Not Diagnosed	Not Diagnosed	Not Diagnosed	Not Diagnosed	Not Diagnosed	Not Diagnosed	Not Diagnosed	Not Diagnosed	Not Diagnosed	Not Diagnosed	Not Diagnosed		TRUE	9.3	4828	2005.8	1525	81		14.2	8.5	1.8
387_8	387	51	Female	COVID-19	Unknown or Not Reported	8.63636	74.2468	Deceased	44	37	30.08	Never Smoker	Not Immunocompromised	Not Diagnosed	Not Diagnosed	Not Diagnosed	Not Diagnosed	Not Diagnosed	Not Diagnosed	Not Diagnosed	Not Diagnosed	Not Diagnosed	Not Diagnosed	Not Diagnosed	Not Diagnosed		TRUE	30.1	5708	1498.1		93		20	16.2	1.4
1487_1	1487	52	Female	COVID-19	Unknown or Not Reported	12.0133	74.0875	LTAC	4	1	25.37		Not Immunocompromised	Not Diagnosed	Not Diagnosed	Not Diagnosed	Not Diagnosed	Not Diagnosed	Not Diagnosed	Not Diagnosed	Not Diagnosed	Not Diagnosed	Not Diagnosed	Not Diagnosed	Not Diagnosed		FALSE	29	496	650.4	1113	72	18	19.5	17.9	1.2
1487_2	1487	52	Female	COVID-19	Unknown or Not Reported	12.0133	74.0875	LTAC	12	9	25.37		Not Immunocompromised	Not Diagnosed	Not Diagnosed	Not Diagnosed	Not Diagnosed	Not Diagnosed	Not Diagnosed	Not Diagnosed	Not Diagnosed	Not Diagnosed	Not Diagnosed	Not Diagnosed	Not Diagnosed		FALSE	23.3	12993	594.6	625	43	9	14.2	11.8	1.3
1487_3	1487	52	Female	COVID-19	Unknown or Not Reported	12.0133	74.0875	LTAC	23	20	25.37		Not Immunocompromised	Not Diagnosed	Not Diagnosed	Not Diagnosed	Not Diagnosed	Not Diagnosed	Not Diagnosed	Not Diagnosed	Not Diagnosed	Not Diagnosed	Not Diagnosed	Not Diagnosed	Not Diagnosed		TRUE	4.4	8859	874.4	350	60		19.5	14.4	2.1
1487_4	1487	52	Female	COVID-19	Unknown or Not Reported	12.0133	74.0875	LTAC	27	24	25.37		Not Immunocompromised	Not Diagnosed	Not Diagnosed	Not Diagnosed	Not Diagnosed	Not Diagnosed	Not Diagnosed	Not Diagnosed	Not Diagnosed	Not Diagnosed	Not Diagnosed	Not Diagnosed	Not Diagnosed		TRUE	28.1	2027	1099.5		82	2	33.7	19.3	1.1
1487_5	1487	52	Female	COVID-19	Unknown or Not Reported	12.0133	74.0875	LTAC	39	36	25.37		Not Immunocompromised	Not Diagnosed	Not Diagnosed	Not Diagnosed	Not Diagnosed	Not Diagnosed	Not Diagnosed	Not Diagnosed	Not Diagnosed	Not Diagnosed	Not Diagnosed	Not Diagnosed	Not Diagnosed		TRUE	3.3	14500	1961.5				12.7	9	2.2
537_2	537	72	Male	COVID-19	Unknown or Not Reported	11.0526	105.025	Deceased	26	12	30.91	Never Smoker	Not Immunocompromised	Not Diagnosed	Not Diagnosed	Not Diagnosed	Not Diagnosed	Not Diagnosed	Not Diagnosed	Not Diagnosed	Not Diagnosed	Not Diagnosed	Not Diagnosed	Not Diagnosed	Not Diagnosed		FALSE	31.5	2922	1170.9	188	69	10	7.2
537_3	537	72	Male	COVID-19	Unknown or Not Reported	11.0526	105.025	Deceased	36	22	30.91	Never Smoker	Not Immunocompromised	Not Diagnosed	Not Diagnosed	Not Diagnosed	Not Diagnosed	Not Diagnosed	Not Diagnosed	Not Diagnosed	Not Diagnosed	Not Diagnosed	Not Diagnosed	Not Diagnosed	Not Diagnosed		FALSE	8.8	2433	962	514	72	5	15.9
537_4	537	72	Male	COVID-19	Unknown or Not Reported	11.0526	105.025	Deceased	45	31	30.91	Never Smoker	Not Immunocompromised	Not Diagnosed	Not Diagnosed	Not Diagnosed	Not Diagnosed	Not Diagnosed	Not Diagnosed	Not Diagnosed	Not Diagnosed	Not Diagnosed	Not Diagnosed	Not Diagnosed	Not Diagnosed		TRUE	17.9	3133	965.9	294	44		26
7329_1	7329	66	Male	Other Viral Pneumonia	White	12.1	63.3333	Deceased	0	8	24.67		Immunocompromised	Not Diagnosed	Diagnosed	Not Diagnosed	Diagnosed	Not Diagnosed	Not Diagnosed	Diagnosed	Not Diagnosed	Not Diagnosed	Not Diagnosed	Not Diagnosed	Not Diagnosed	6	TRUE		876		831	55	2	8.5	5.4	0.2
2465_1	2465	51	Female	Non-Pneumonia Control	Black/African American	10	61	Home	0	0	50.47	Never Smoker	Not Immunocompromised	Not Diagnosed	Not Diagnosed	Not Diagnosed	Diagnosed	Diagnosed	Not Diagnosed	Diagnosed	Diagnosed	Not Diagnosed	Not Diagnosed	Not Diagnosed	Diagnosed	8	TRUE				158	20	3	5.4	4.3	0.5
4494_2	4494	65	Female	Other Pneumonia	Black/African American	7.33333	62.88	LTAC	54	41	38.48		Not Immunocompromised	Not Diagnosed	Not Diagnosed	Not Diagnosed	Not Diagnosed	Not Diagnosed	Not Diagnosed	Diagnosed	Not Diagnosed	Not Diagnosed	Not Diagnosed	Not Diagnosed	Not Diagnosed	1	TRUE				600	38	50	6.2
4494_3	4494	65	Female	Other Pneumonia	Black/African American	7.33333	62.88	LTAC	60	47	38.48		Not Immunocompromised	Not Diagnosed	Not Diagnosed	Not Diagnosed	Not Diagnosed	Not Diagnosed	Not Diagnosed	Diagnosed	Not Diagnosed	Not Diagnosed	Not Diagnosed	Not Diagnosed	Not Diagnosed	1	TRUE				206	57	14	7.6
6315_1	6315	78	Male	Non-Pneumonia Control	Asian	14.75	74.1667	LTAC	2	2	24.51		Not Immunocompromised	Not Diagnosed	Not Diagnosed	Not Diagnosed	Not Diagnosed	Diagnosed	Diagnosed	Diagnosed	Not Diagnosed	Diagnosed	Diagnosed	Not Diagnosed	Not Diagnosed	10	FALSE		2750	250.5	22	7	3	7.6	6.3	0.6
6315_2	6315	78	Male	Non-Pneumonia Control	Asian	14.75	74.1667	LTAC	9	9	24.51		Not Immunocompromised	Not Diagnosed	Not Diagnosed	Not Diagnosed	Not Diagnosed	Diagnosed	Diagnosed	Diagnosed	Not Diagnosed	Diagnosed	Diagnosed	Not Diagnosed	Not Diagnosed	10	FALSE				3375	89	1	10.6	8.6	0.8
9628_1	9628	73	Male	Other Pneumonia	White	13.3333	83.619	Deceased	6	3	33.38	Never Smoker	Not Immunocompromised	Not Diagnosed	Diagnosed	Not Diagnosed	Not Diagnosed	Diagnosed	Not Diagnosed	Diagnosed	Not Diagnosed	Not Diagnosed	Not Diagnosed	Not Diagnosed	Not Diagnosed	4	FALSE			609.2	510	86	3	11.6	8.4	0.9
9628_2	9628	73	Male	Other Pneumonia	White	13.3333	83.619	Deceased	9	6	33.38	Never Smoker	Not Immunocompromised	Not Diagnosed	Diagnosed	Not Diagnosed	Not Diagnosed	Diagnosed	Not Diagnosed	Diagnosed	Not Diagnosed	Not Diagnosed	Not Diagnosed	Not Diagnosed	Not Diagnosed	4	FALSE			609.2	91	18	11	12.4	6.1	0.7
4265_1	4265	55	Male	Other Pneumonia	White	9.66667	79.4865	LTAC	6	3	32.4	Current Smoker	Immunocompromised	Not Diagnosed	Diagnosed	Not Diagnosed	Diagnosed	Not Diagnosed	Not Diagnosed	Not Diagnosed	Not Diagnosed	Not Diagnosed	Not Diagnosed	Not Diagnosed	Not Diagnosed	7	TRUE	7.9	382	68	179	58	16	14.9	14.2	0.1

## Sheet: S7 BAL Cytokine Values (2)
sample	CCL1	CCL11	CCL17	CCL2	CCL22	CCL24	CCL27	CCL3	CCL4	CSF2	CSF3	CXCL1	CXCL10	CXCL13	EGF	FLT-3L	IFNg	IL-10	IL-15	IL-17A	IL-1a	IL-2	IL-21	IL-3	IL-33	IL-4	IL-5	IL-6	IL-7	IL-8	IL-9	IL1RN	LIF	LTA	TGFa	TNFa	TRAIL	TSLP	VEGF-A	CCL7	CCL8	IL-16	IL-1b	CCL15
3008_1	1.29537	8.30606	2.61903	3779.6	13.499	91.8151	6.42268	268.596	159.376	33.7856	406.065	10937.6	103.599	77.607	19.954	1.51656	3.12845	80.5453	14.8537	1.36574	308.103	0.79255	1.47249	13.3037	8.21676	0.75024	0.874202	1265.97	0.0206242	15557.8	6.25446	527.304	7.16637	7.88801	11.0175	271.821	83.7414	2.15396	92.5826
3008_2	0	19.8038	1.42356	1572.73		8.65355	0	14.8527	4.57869	16.1933		1842.97	184.701	10.5439	53.5419	29.4893	29.5752	40.204	13.6447	12.6787	51.2319	0	6.41135	0	8.24653		0	120.259	48.4264	901.015	0		0	0	2.7278	42.6175	38.7591	5.08711		51.8205	6.37539	170.131	49.3888
5330_1	0	0	0	1366.2		18.6576	0	55.4878	79.643	3.39706		2247.7	81.8572	0	7.5637	7.80962	3.24588	0	0	0	0	0	0	0.637303	0		0	58.6367	11.539	5511.83	0		0	0	0.879568	7.15972	0	0		32.5888	0	230.921	33.503	992.147
3020_1	0.70835	0	0	1317.57		0	0	6.67802	3.42082	9.5389		922.335	864.68	8.03699	12.0315	15.0686	5.4165	0	6.96056	4.28098	8.03329	0	18.1406	1.22185	0		0.470011	340.102	31.0646	192.443	0		0	0	1.27147	8.94899	26.5353	0		29.1537	121.263	0	0	0
3020_2	7.60368	113.993	9.4984	4384.46		179.613	0	301.505	1294.55	9.43807		2967.56	6503.59	29.7748	361.644	8.1743	4.59068	7.56155	12.4042	16.7643	0	0	0	0.60298	0		0.335382	7933.46	20.4127	4985.34	0		0	0	24.679	14.9216	187.932	0		3410.08	675.992	502.981	0	5930.6
666_1	0	41.7579	15.3813	5603.82		231.663	0	722.822	1606.67	16.9168		3209.1	3887.97	5.41378	736.662	11.1841	6.24526	80.9447	3.70865	3.15393	90.2334	0	0	1.1152	0		1.78676	1466.86	29.3152	4474.37	0		0	0	12.856	51.5381	258.267	0		1643.81	0	582.238	748.584	3870.19
666_2	0	0	0	2364.17		394.657	0	10.2352	5.46804	7.63978		502.537	788.048	2.76504	2.52323	10.6631	5.04076	0	0	0	0	0	42.0208	0.620042	0		0	51.4278	33.9451	502.926	0		0	0	1.26093	3.95348	32.8998	0		152.294	233.812	0	0	0
1008_1	0	13.9097	0	1517.32		6.09939	0	338.08	461.08	10.6542		2405.03	552.789	0	72.3276	16.3824	7.45576	4.85694	4.18629	4.1796	17.9522	0	0	0.654762	0		0.753602	218.86	27.5069	4697.25	0		0	0	2.1208	38.0448	48.1306	0		24.1266	0	0	50.2689	1472.24
9715_1	0	0	7.35014	779.692		40.5538	10.1604	9.69676	0.707192	0		4433.1	552.825	2.90697	39.2025	0	0	0	3.53707	0	0	0	17.782	0	0		0	49.3512	43.3881	7550.41	0		0	0	2.68545	0	215.506	3.63361		0	3.69906	204.586	0
207_1	0	0	13.0936	1079.69		298.511	0	3.81245	6.2684	17.3022		884.88	255.987	0	45.0035	0	0	0	5.79026	0	0	0	4.65879	0	0		0	185.611	0	678.496	0		0	0	2.70658	0	24.3346	3.00852		110.644	35.5907	134.035	0
1936_1	0	0	4.03338	84.8288		190.484	17.4024	0	0.0168576	0		32.4391	0	8.58499	0	0	0	0	0	0	0	0	21.1009	0	0		0	0	0	10.5605	0		0	0	1.32603	0	62.7589	4.21803		0	14.3357	169.876	0
1936_2	0.584619	6.93538	3.34638	146.306	3.26389	59.7539	2.31163	0	2.63677	39.655	5.29528	243.964	36.9657	1.60224	4.75341	1.10699	2.04117	1.86409	1.93563	0	2.09833	0.613045	0.949082	15.0029	0	0.641811	0.346639	1.64613	1.992	39.5491	5.23281	241.399	7.00096	0.192907	5.48043	0	11.487	1.9979	4.83098
1936_3	1.07991	14.6133	6.73436	25686.5	94.0791	56.178	1.82052	512.461	2939.75	162.326	331.243	9739.3	14260.5	47.8634	25.5457	5.43811	10.1807	49.5494	2.62894	6.31954	836.36	0.898896	6.98047	6.13754	0	0.811309	1.93682	357.543	0.582519	15557.8	6.82147	538.594	10.2752	4.12414	12.6107	64.2342	235.175	2.16928	91.3789
8958_1	0.615417	6.76679	1.00345	471.86	14.8536	10.8702	0.811103	110.398	247.741	91.7629	83.35	1022.45	303.094	2.36949	26.0303	1.45298	2.45125	4.94478	1.65287	0	29.5139	1.03716	0.772723	21.1661	0	0.658064	0.36177	169.221	2.8345	1081.12	5.88484	237.798	7.80777	1.0474	5.63005	11.1962	25.4034	2.01282	11.9073
7447_1	1.62001	9.0237	5.18131	25686.5	28.8707	261.45	16.1284	33.0215	21.3195	44.6262	3045.78	8324.52	1796.81	28.247	184.712	5.07179	4.40996	25.2418	18.726	17.5151	12.457	3.82404	3.19405	11.2933	3.25469	1.29214	0.88069	25686.1	9.96065	3809.59	9.01232	114.103	45.5562	16.7669	29.4739	35.2116	277.798	2.26203	318.823
7447_2	0.824659	7.4202	2.66046	430.374	24.2324	114.716	0	76.0266	97.4419	18.969	96.5673	4595.68	125.463	0.683887	34.2132	1.32641	2.63352	6.27154	1.79308	0.315316	21.7911	0.568797	0.949082	3.19682	10.9415	0.71337	15.7184	553.284	0.184291	4071.69	5.75173	73.4497	7.55541	5.2394	8.01002	13.8427	88.8823	2.04779	115.808
7180_1	0	78.072	46.6665	171.071		157.226	0	20.2884	43.9424	0		383.32	2184.78	7.61997	1.83239	0	60.0588	0	0	0	0	0	3.00372	0	0		0	0	7.52665	507.414	23.8117		0	0	1.70286	0	36.9131	2.83326		0	20.687	193.015	2.02291
997_1	0.746827	5.3915	0.832085	557.8	2.42197	222.968		0	4.35128	1.38531	57.5193	1015.22	25.0378	0.619661	4.59321	0.173985	0.314905	0.308114	3.74768	1.58137	2.18026	0.747073	3.8981	0	0	0.118174	0.0496558	22.1335	0.452606	257.084	4.95519	62.3145		0	1.90958	3.3551			12.0596	23.5506	7.22494		3.58376	302.522
3542_1	0.710443	5.48705	0.604384	1492.99	1.14055	12.9879		61.58	78.5816	37.8581	73.7755	215.424	4723.34	1.06797	5.09299	0.648663	2.67112	18.8498	5.04674	1.49307	17.5928	0.795165	4.74454	0	1.96546	0.1151	0.0164546	49.0301	0.339378	606.046	3.50385	172.923		0	3.44858	10.0787			5.93444	17.214	180.642		50.3722	30.4403
5732_1	0.885823	7.35695	2.91308	440.542	24.7772	109.553	0	71.5723	96.6477	26.1718	98.9797	4322.56	132.099	0.710823	34.0748	1.50065	2.50065	6.02047	1.79308	0	22.5666	0.672453	0.505061	4.39156	11.0169	0.724638	14.6524	547.521	0.204208	3146.63	5.64801	72.5834	7.72346	5.39982	8.01002	12.3171	91.8972	2.05782	114.255
2181_1	0.729952	7.77868	1.54239	25686.5	13.2496	167.897	0	59.7643	68.7872	83.161	58.0707	653.273	659.278	1.95122	6.54	1.80493	3.32136	2.36667	2.52724	0.114174	6.95258	0.583516	1.29873	0.788051	0	0.655344	7.00478	66.1621	3.00182	1238.07	5.81899	83.1996	10.877	0.104488	4.01979	5.08574	48.5755	2.0178	7.98921
5746_1	3.84739	13.0237	2.48397	933.318	8.91661	9.87126	0	7.12761	6.61962	4.85929		3281.76	2219.94	3.57074	23.2325	0	0	0	1.19383	0.539767	1.12858	1.41783	0	1.81138	0	0	0	23.8217	22.1731	623.659	1.52749	279.088	14.7245	0	4.50993	7.44758	54.2175	6.42069	53.1093	16.8395	10.6425	40.6806	1.96056	142.761
5506_1	3.95208	74.0961	8.13312	2712.87	37.3009	120.684	0	25.4285	47.2154	1.68627		6578.73	366.612	8.14448	694.228	3.55261	0	0	4.71993	1.34823	0.991886	1.41783	0	1.71661	0	0	8.2169	80.5831	19.5112	2147.91	1.25018	120.975	13.277	0	4.2284	3.52093	324.176	6.4387	210.938	36.8727	15.992	40.6806	2.54463	1655.31
8410_1	1.66941	7.52563	3.892	1273.86	32.5724	280.313	41.7432	0	8.23308	30.6054	7.1395	15.4781	89.2361	68.8643	3.95463	1.35798	1.93958	384.962	9.45083	0	2.21964	0.524833	1.12433	0.768685	0	0.649918	0.864496	466.289	0	397.557	5.46673	680.789	9.44596	1.9974	3.68783	7.54201	9.68998	3.11205	18.4166
1985_1	7.07228	40.6711	6.13143	3021.52	80.8682	179.763	9.51025	6.13656	11.4542	6.4107		360.765	3405.5	13.1366	4.57754	34.8915	0	22.578	13.3123	0	0.137728	1.52543	0	2.47235	0	0	0.733386	212.435	14.5047	82.2884	1.17387	308.088	15.3438	0	4.50993	10.5482	20.0323	6.51102	81.9171	121.908	256.893	35.2953	0	6146.21
1985_2	4.4716	8.59923	4.20847	2011.66	40.0569	37.0033	0.320192	6.49129	4.17864	0.903006		1071.29	1895.32	11.7144	27.5175	10.653	0	0	0.803836	0	0.137728	1.31238	0	1.95751	0	0	0.914665	61.9073	14.5047	296.262	1.17387	1563.02	14.1178	0	6.18373	4.37446	78.1648	6.36682	26.1572	60.4252	47.1493	31.9479	0.0434693	966.682
4278_1	2.17075	6.01391	1.78448	30.566	8.52347	19.9118	0	6.98738	7.8446	1.36974	27.8307	1486.12	1270.4	1.24797	4.6824	0.316003	0.164478	0.145978	1.66172	0.816357	1.61841	1.2078	2.13495	1.15475	0	0.0469866	0.118059	5.44961	6.30872	283.844	1.60443	23.0683	16.2455	0	2.39616	2.29872	22.6696	6.51102	24.758	11.0176	5.97954	27.9504	2.14782	117.485
3556_1	0.590221	6.34543	3.24545	2952.03	17.7913	40.2781	0	273.029	171.494	0	55.9226	2167.06	176.196	0.869236	343.354	1.46092	6.91123	41.6211	2.88677	7.80821	621.162	1.27095	4.30931	1.72056	0	0.671728	2.20432	101.725	0.351758	15557.8	6.42544	810.202	13.9371	2.35439	20.3	82.6752	186.049	2.26203	33.9043
3556_2	0.657365	6.55609	3.74623	808.773	30.5482	68.8289	0	336.39	1532.39	16.9645	644.826	17219.5	398.2	6.14355	86.7889	1.80493	2.768	22.3422	3.04385	1.36574	2.52719	0.975507	0.594813	0	0	0.751672	0.614355	1467.12	0.347169	15557.8	5.39091	134.907	8.11858	8.43503	8.9864	73.0991	43.1594	2.00784	143.791
7580_1	0.626609	6.42969	1.45609	236.484	7.9604	49.6906	0	15.6143	24.5165	0	81.9561	1292.34	61.6892	3.50244	187.122	1.1694	2.5835	1.87687	0.787863	0.114174	41.8606	0.975507	0.772723	0	0	0.711966	2.40789	329.24	0.717931	2035.13	5.39091	163.903	7.38815	2.25208	6.23527	4.24307	138.481	2.02778	124.859
118_1	0.93858	6.34543	0.319865	25686.5	2.39683	4.79453	0	4.4782	11.1988	223.06	115.673	215.51	251.208	0.797266	5.66674	2.53962	2.32879	5.2337	10.5989	0	7.2181	0.672453	0.772723	15.1329	0	0.707762	0.3848	57.9325	4.17844	302.794	5.313	20.2596	7.33258	0.192907	3.21891	3.62003	14.0144	2.00287	25.3651
6619_1	3.56672	14.5928	2.48397	2334	17.4805	6.66492	0	73.9923	92.268	4.11899		4422.29	169.846	1.66981	34.5658	0	0	0	1.09633	0	3.40541	1.56176	0	1.82923	0	0	0	35.688	10.9378	1406.58	1.32782	225.174	12.7305	0	3.87122	7.32406	25.0907	6.58379	45.5344	22.0351	6.6096	34.7922	11.1806	922.607
4631_1	3.84739	7.71625	5.29122	149.775	23.8791	3.86093	0.398161	11.6253	8.51631	0.300328		5018.89	376.434	3.20079	126.793	0	0	3.10358	0.608745	0.800935	8.49421	1.52543	14.5902	1.80124	0	0	0	36.7462	17.1168	1167.1	1.28884	1617.58	17.1378	0	7.26959	12.9181	91.2938	6.84203	129.396	19.7147	7.45566	110.506	13.104	232.126
970_1	3.11167	120.851	117.221	3163.97	540.841	469.807	6.17356	31.4711	152.87	6.15195	7617.81	422.329	424.608	11.7624	13.6373	28.7325	6.6826	158.354	1.90261	0.600132	6.29498	0	0	0	0		164.232	9037.17	51.0079	2313.95	4.76895	5271.33	21.4981	6.19644	0	53.019	64.4172	6.06124	27.3454	142.961	5.6038	459.141	96.0923	103.113
2693_1	5.25792	41.8122	28.5445	1526.67	79.9407	70.0697	1.21433	15.1809	169.77	29.1089		9705.7	13568.1	7.46094	709.783	23.437	0	3.91719	6.89527	2.80811	3.00293	2.23251	0	1.76107	0	0	4.68384	77.1676	25.0579	17483.5	1.6095	1451.82	12.6106	0	9.74985	6.21439	332.837	6.73068	116.471	83.5285	7.17817	94.5332	7.08642	1990.37
9060_1	0.349179	3.38482	0.176388	97.0539	0.714383	17.1123	0	1.71123	0.00503737	1.27603	18.4624	562.868	58.6078	1.41263	3.45875	0.0653718	0.136488	0.107176	4.02862	0.658783	2.92032	0.349873	4.05848	0	0	0.0984403	0.00301315	0.794322	0.237896	61.5111	0.806989	17.774	0	0	1.77777	1.50851	39.4645	3.04091	4.36041	2.22516	4.64049	269.143	1.03264	13.8693
9103_1	3.49619	15.1075	4.20847	622.439	23.8791	54.0612	0	37.1588	92.0744	2.8897		2903.22	254.065	2.31976	99.136	6.81235	0	19.8497	2.07193	2.35951	186.028	1.97595	0	1.72642	0	0	0	80.9613	22.5984	3179.23	2.2606	1132.59	12.972	0	5.1501	17.2448	76.0392	6.36682	106.423	29.8836	5.71693	46.781	68.697	1864.38
9103_2	1.39456	7.50454	0.929983	10820	3.12454	36.2584	0	9.55906	23.3968	26.7463	23.2132	1507.43	22589.4	27.6056	30.1055	5.11529	12.1738	64.6549	2.93894	0	3.03088	0.883636	1.64574	1.40854	0	0.688268	0.867728	157.111	0.170328	954.059	5.75173	82.3072	7.49957	0.469411	8.01002	27.2727	114.195	2.08801	10.4958
3498_1	2.33933	7.7365	2.69346	1180.69	24.7661	335.613	31.7793	0	27.8819	0	83.8474	51.9595	13223.8	22.2268	3.05013	5.77122	2.65024	146.867	4.93333	1.49763	3.65648	0.79255	9.41743	1.45232	88.2138	0.744521	0.469766	842.519	0	596.882	8.74613	40.2538	13.0444	20.3666	17.4917	21.4599	9.81033	116.711	138.262
3498_2	0.977415	7.35695	3.22204	3721.2	19.5071	63.4585	1.31588	11.964	13.8591	47.2259	11.4774	668.297	1700.96	14.8006	13.375	2.4901	2.1043	1.6754	1.16069	0	8.04798	0.762375	0.135555	13.9189	0	0.688268	1.40249	15.901	2.74966	132.902	6.01264	101.455	6.94601	0	3.82971	7.83397	96.348	2.03778	6.72065
6520_1	1.18221	8.49597	0.840756	4448.32	20.1847	159.029	22.0147	498.34	566.842	110.669	8411.35	33509.6	17959.6	30.7563	17.353	6.77954	30.7969	917.479	5.52274	32.1374	112.493	6.19973	4.65278	0.131745	2.84136	0.674474	3.88227	1506.65	0	15557.8	9.23646	89.4786	10.9983	5.34632	15.5939	121.338	628.834	2.02778	0.339929
2157_1	0.584619	6.59823	0.399703	344.974	1.73519	15.3578	0.723988	37.3799	22.1091	66.3019	137.545	2024.43	27.0838	1.05469	4.7133	1.06035	2.15991	1.76274	0.827758	4.33922	19.7162	0.732298	0.772723	12.3059	0	0.620387	0.371957	64.3692	0.403823	1828.45	5.39091	22.8421	6.89114	0	2.75564	3.8548	31.379	1.9979	1.95936
9883_1	1.22915	6.76679	3.08055	7422.23	31.3445	30.8119	2.50526	15.4209	41.906	16.6525	93.1637	10937.6	15455.7	98.9633	109.137	6.93992	97.5183	2.39404	8.36373	0.489677	48.8169	1.46063	1.12433	0	0	0.718995	12.8772	315.192	0.639992	1532.2	17.7226	1021.37	6.4014	3.38922	7.79654	22.8438	999.371	2.00287	95.2684
3232_1	0.994049	7.75759	2.63563	25686.5	29.7801	190.109	5.8092	4182.56	5012.02	139.462	6038.55	17219.5	4487.59	22.9967	79.1567	3.10549	3.93445	17.4844	4.13255	46.283	728.92	1.19259	1.47249	1.69786	4.79569	0.710564	39.9036	1379.56	1.08633	15557.8	6.13569	161.707	9.7994	6.58361	34.4476	194.012	665.053	2.10316	35.9253
3232_2	0.607021	14.2949	3.53823	1573.38	619.949	311.063	0	874.213	4460.05	23.4534	14274.8	91950.1	142.259	5.23107	530.822	1.56437	7.00605	200.756	3.47095	11.9625	1771.06	2.22171	1.29873	1.49637	0	0.940486	0.992981	553.818	0.0327752	15557.8	6.8961	1500.54	13.0444	17.6206	98.3386	305.629	412.42	2.10822	336.078
3232_3	0.607021	9.04481	1.81442	172.976	23.7195	75.8848	0	29.5613	52.969	11.2691	35.1952	4854.18	77.6881	1.06728	224.608	1.2713	2.63352	2.43528	1.3799	0	26.4459	0.853184	0.230426	0	0	0.808359	3.66831	102.856	0.500445	1339.11	5.42907	126.16	7.33258	5.07923	8.33262	8.4148	458.418	2.05782	198.74
2607_1	0.595822	7.9896	5.24788	365.967	45.209	228.572	1.99862	0	23.1219	38.6518	37.6324	1686.5	78.9197	0.710823	26.5492	1.34219	2.04904	1.6138	10.4624	0.489677	18.9851	0.672453	1.29873	6.94168	0	0.681358	1.85647	27.6699	0.268788	385.689	5.50389	77.1267	6.56383	0.469411	5.23253	1.24582	83.8634	1.98302	45.1747
2607_2	0.991277	8.41156	3.37727	116.547	61.0651	225.093	5.50104	101.322	116.418	0	501.391	2888.17	68.2228	24.0629	283.014	1.43712	2.48416	26.6742	2.62894	2.8268	412.834	0.77745	7.6741	0	61.9324	0.741668	5.60957	374.853	0.298309	6990.16	9.57425	3303.91	8.63273	5.18598	13.0336	55.5816	239.564	6.9026	100.097
2515_1	3.70734	559.663	3.4145	2387.34	58.3015	4.99261	0	17.276	692.85	0.354029		154.461	2085.8	3.38626	4.8679	0	0	188.351	0.998841	3.26401	3.73259	1.45346	0	1.83435	0	0	0	1413.25	32.746	291.343	1.17387	3493.18	15.5752	0	3.01795	40.2741	9.90363	6.52917	20.7845	71.0911	13.6954	31.447	9.82071	0
4883_1	0	60.4482	5.0159	1089.46		77.7568	3.53636	0.459865	0.258745	0		289.228	65.027	9.28133	3.03965	0	0	0	7.99526	0	0	0	2.12808	0	0		0	114.141	0	70.7478	0		0	0	1.56389	0	11.3207	2.67817		81.0491	23.2407	174.185	0
5817_1	3.30914	9.93199	4.68583	4693.55	35.866	656.365	45.2754	19.7542	43.3766	0	2407.23	5478.96	7125.86	34.0391	792.561	5.53437	3.30371	8.38043	12.2999	0	3.63463	0.9448	1.81859	0	0	0.95774	0.573604	481.098	2.47106	15557.8	6.48069	101.489	8.2892	6.69182	14.0158	13.4283	255.093	2.1949	289.369
5817_2	0.612619	6.80894	3.03297	625.636	14.6079	70.3651	0.939879	0	11.0023	10.7004	44.4546	4094.5	54.4776	15.6552	199.605	1.24773	2.51717	1.99301	3.22926	0	18.1469	0.822821	2.67916	0	10.6388	0.78491	4.6826	85.7531	1.91396	2241.36	7.36251	72.0587	7.00096	7.23425	6.59335	1.3757	267.08	2.8363	226.692
6820_1	3.77743	12.0889	2.71701	2727.89	22.0075	0.651625	0	880.718	11396.6	5.81855		8243.61	48.4147	1.93237	189.743	3.55261	0	23.932	1.97428	10.1369	413.721	1.69069	0	1.93084	0	0	0	67.952	20.4211	3683.46	2.53756	2205.69	15.9757	0	21.1708	852.605	101.726	6.76769	154.671	28.5314	6.02041	1229.12	1611.96	1770.27
6359_1	0.356414	5.73521	1.70002	375.795	6.88323	24.1232	0.433925	373.512	181.748	0	640.218	1688.83	17.8269	1.88912	27.3291	1.27799	1.49361	69.4178	7.12167	17.3696	208.44	6.48641	1.72272	0	0.798721	0.57966	0.0949946	608.543	0.136744	2599.39	7.60408	262.849	1.58059	20.2614	10.3546	292.328	142.743	1.59665	99.1695	12.1139	6.51813		384.647
4359_1	0.506538	21.0793	0.940943	1011.24	23.2753	36.4778	1.65673	186.873	347.842	0.458714	3981.02	3229.55	553.225	1.36983	9.37849	0.834854	1.64151	169.503	4.02642	2.06538	495.114	1.1697	1.65388	0	0	0.316419	0.134917	1417.76	0.0383326	7581.88	5.91704	2125.54	18.5746	9.53954	8.61337	375.423	414.984	1.58367	58.2969	17.7061	6.48219		2205.99
4359_2	0.353353	3.62172	0.325486	165.137	0.379634	7.61354	0.749909	0	2.54535	9.29523	6.56209	113.188	29.3006	0.326666	5.77127	0.115725	0	2.39582	2.86067	1.04948	1.77562	0.681315	1.317	0	0	0.253784	0.00683274	3.05614	0.200502	68.0157	4.12049	2.90188	2.34719	1.03914	1.5063	2.54758	3.02279	1.47745	3.36653	0	6.33779		0.958666
4359_3	0.44012	4.15885	0.635549	759.131	44.4754	101.16	0.483743	86.1494	8.04674	0	2001.15	382.693	5594.85	1.81718	19.086	4.09115	0.711834	67.5179	16.4757	3.42672	730.258	2.40749	2.00254	0	0	0.739935	0.958317	1345.49	0.407667	1596.92	6.27712	2002.81	10.6664	43.2657	6.03363	12.8775	415.32	1.59665	1602.58	10.0936	6.69692		5869.11
4794_1	0.350296	4.59791	0.905669	1088.85	10.1013	86.4993	1.28029	0	10.0539	18.7019	941.014	1463.93	31.2249	0.380679	11.4827	0.249316	0.132134	8.92163	2.29584	1.36788	39.4787	0.662659	1.82683	0	0	0.612506	0.0724312	341.568	0.0159254	3850.2	6.18627	401.451	3.9212	4.18917	3.59555	7.38583	14.55	1.47745	72.687	9.68959	6.48219		134.761
9449_1	1.19712	14.3183	1.46666	122.501	14.3578	5.4307	1.83923	48.3269	52.5564	4.49327	39.157	1980.64	62.8937	1.62113	84.4253	12.7412	6.23549	4.59991	0.489219	0.996405	18.9269	0	0	0	0		0	34.0679	15.1574	1142.55	4.4496	128.952	5.82697	4.89531	0	17.1764	27.3366	5.40398	34.0623	31.0037	5.6038	74.2986	40.0201	256.047
9056_1	1.66269	33.487	7.12247	3949	48.9006	146.11	2.30111	125.338	72.9956	8.23003	91.2006	948.351	360.594	10.8707	344.964	17.4426	10.1004	116.595	4.3254	3.11832	5.56917	0	0	0	0		0.183262	52.2256	16.7041	1750.61	5.27884	4797.7	6.48493	4.47954	0	51.6879	41.0689	5.58886	254.421	50.1249	10.308	83.603	326.028	2083.04
5445_1	0.350296	3.80084	0.319459	2.35094	0.282022	6.00175	1.74669	0	2.948	0	513.377	2856	2.57025	0.490692	11.5307	0.177666	0	2.77638	1.90046	1.36788	6.12384	0.607483	2.32525	0	6.98361	0.340849	0.0129861	8.10766	0.0075549	621.089	4.6463	53.2012	2.46423	1.41061	3.69186	2.4922	14.446	1.95124	10.0809	4.44614	6.42816		5.62209
5445_2	0.385633	4.69544	0.925852	52.3245	1.10792	41.13	1.1009	0	4.84957	0	22.2664	1457.17	21.499	1.58438	46.8854	0.330749	0	2.66773	1.98614	1.7155	1.83552	0.839993	2.2168	0	41.9688	0.321034	0.102985	4.95705	0.0996437	140.132	5.18668	3.823	2.77327	2.48729	4.12257	2.46455	50.7278	4.60619	15.0511	3.26894	6.41012		4.38703
5445_3	0.368684	4.12632	1.07019	36.7605	3.49051	10.0316	0.756117	36.6369	12.8558	0	13.7268	957.261	15.5425	2.23016	74.3402	0.707268	0	4.0199	2.08404	2.47143	7.11799	0.76202	2.65562	0	78.7287	0.396043	0.287281	30.8264	0.0719275	602.685	6.50666	18.2485	2.80832	4.47594	12.1333	3.07886	114.601	7.85972	40.8927	3.75461	6.55401		16.6679
5445_4	0.619454	7.96077	8.32322	133.307	73.9178	45.8313	10.9089	644.111	403.436	0	313.994	1463.08	82.7198	26.8227	490.277	10.1258	2.37334	355.279	11.0864	20.1222	768.308	4.13496	40.6983	0	2434.79	1.86826	8.66556	450.595	0.999532	4039.23	14.9678	313.28	35.9596	81.6291	1869.01	59.7868	844.342	932.623	292.11	18.9134	10.6456		818.804
8194_1	3.84739	28.4063	4.20847	1229.37	57.8008	56.4103	0	179.152	152.438	2.97443		2385.53	760.212	17.9207	294.32	16.4148	8.58629	19.8497	1.77905	3.5716	22.7525	1.97595	0	1.6874	102.928	0	0.00963927	76.2151	19.5112	2036.72	3.4191	883.095	14.1494	35.4245	8.1507	5.35411	313.284	18.6766	113.604	64.5454	6.6096	526.517	14.5746	5161.66
8194_2	0.930523	4.15885	35.3371	165.813	30.7685	471.175	5.45792	0	12.4327	0	89.7472	20.0755	648.397	3.03719	8.29094	1.27799	0	4.97257	3.05804	1.58151	3.35873	0.639523	1.72272	0	6.15026	0.281281	0.155496	1414.6	0.00338656	49.8044	6.796	76.9115	4.11773	5.56964	2.35768	13.9088	4.09128	3.28438	0.931097	14.8258	7.20725		4.52612
9039_1	0.356414	4.0287	0.515596	185.302	9.41778	9.96519	0.478146	33.095	21.6623	0	83.7321	2427.29	84.4162	0.938283	135.602	0.168159	0	9.40863	1.9646	1.74234	35.9461	0.757211	1.38335	0	0	0.283514	0.0742281	176.259	0.529067	1836.67	4.13931	21.1912	1.75943	2.58837	3.85891	7.55391	119.208	1.54931	62.6601	12.1752	6.26521		43.4023
3543_1	0	36.6098	20.296	2964.31		400.965	0	153.131	574.553	2.47029		2997.7	3606.96	11.1179	418.765	11.0109	4.7406	0	0	0	0	0	0	0.646008	0		0	256.372	17.5126	2761.56	0		0	0	3.44214	12.4378	575.992	0		60.9572	82.8772	459.265	21.7615	1208.43
2135_1	0	395.563	0	3662.69		333.756	0	13.6361	21.5721	3.02435		1246.27	706.223	10.0224	6.71411	9.25366	6.24526	0	0	0	0	0	0	0.620042	0		0	5549.58	17.5126	1844.65	0		0	0	1.431	5.6638	3.21184	0		77.2077	18.8274	0	0.918883	326.925
2504_1	0	141.73	0	1022.68		0	0	61.6434	29.8572	3.21039		1051.57	80.6711	0	#NUM!	8.53644	5.19098	5.54205	36.9152	#NUM!	822.558	0	0	0.637303	0		0	3436.63	13.9423	2353.43	0		0	0	2.19019	204.399	0	0		1933.48	0	0	17.7036	0
4801_1	6.58679	30.2481	27.2674	602.964	114.53	252.344	4.25151	18.0002	56.6973	4.83163	69.9425	1219.62	258.679	2.09933	21.4439	14.8362	5.90142	0.759151	2.46941	0	1.05697	0	0	0	0		0	185.873	15.195	272.488	4.62461	378.568	6.57628	3.31484	0	13.1162	16.4837	5.39094	22.2726	40.8417	5.93161	79.3573	11.0932	595.95
7702_1	0	0	0	246.514		0	0	7.4719	2.82429	3.96076		1155.16	212.312	0	11.9122	13.064	5.04076	0	0.470192	0.765855	0	0	0	0.879491	0		0.470011	28.5973	20.7208	312.546	0		0	0	1.71425	9.67118	43.4762	0		16.4673	0	23.0684	13.3806	1037.8
1350_1	0	0	9.27013	294.405		21.5315	0	7.50161	2.83877	3.39706		1306.02	181.743	6.7203	51.7383	9.609	5.19098	0	0	0	0	0	16.2251	0.620042	0		0.0198852	27.1519	20.7208	501.152	0		0	0	1.69216	1.59396	325.2	0		15.3897	0	180.349	1.59689	3227.52
2040_1	0	166.26	0	2350.34		223.436	0	95.6443	283.68	2.65428		3015.57	3585.8	0	589.825	7.80962	3.99197	0	0	0	0	0	0	0.611486	0		0	79.6357	19.4724	4387.78	0		0	0	3.79657	4.81629	303.363	0		100.421	0	100.268	2.59438	1889.46
1352_1	0	0	0	80.7899		7.26125	0	6.39231	1.91557	3.21039		200.442	82.0941	1.99751	4.87905	13.7371	6.09436	0	0.268438	1.22358	0	0	26.7894	0.708318	0		0.657254	2.83195	23.1026	13.5936	0		0	0	1.15625	3.07077	93.9797	0		15.6082	0	163.82	0	0
5840_1	0.362543	7.14827	0.709883	1167.82	17.8308	17.2298	0.238918	100.089	407.959	0	4774.02	1748.59	249.593	2.06532	274.534	0.862271	6.49995	363.573	5.19936	4.52896	7602.29	1.54768	4.04264	0	0	0.371769	1.76725	1483.52	0.192297	7918.36	5.0072	2025.08	3.99945	27.2428	43.8076	309.66	176.815	1.55358	538.991	40.7347	19.6975		8147.88
5840_2	0.362543	4.97171	2.69319	663.516	24.9916	23.1021	0.428467	788.975	182.832	0	2424.94	2767.5	4855.15	6.20981	365.246	0.881926	10.2905	140.482	6.24581	10.0313	1660.89	1.89586	2.58158	0	0.520926	0.306102	2.04547	1509.22	0.437841	3589.69	5.62411	837.911	4.19719	16.2818	30.7819	132.114	417.003	1.82015	502.169	176.158	307.403		2418.87
4480_1	1.31995	3.84968	7.68676	1198.45	57.2943	315.818	14.8631	16.1332	15.9308	128.518	1520.12	2913.29	867.9	30.0409	72.4605	22.1567	0	4.68461	35.3057	1.90364	3.2157	1.40005	1.68824	0	0	0.300411	0.0428791	1042.07	2.70756	3892.17	5.11639	139.189	1.913	3.3429	4.01998	14.2812	28.0498	1.57074	25.5306	94.5143	94.9298		7.74449
4480_2	3.4501	6.80714	3.78726	1204.18	20.0556	77.5515	13.9275	28.916	21.7133	0	2416.17	1986.77	287.588	25.0797	121.022	14.6123	2.84741	32.2143	34.5107	15.2066	106.727	3.03625	5.93975	0	0	0.763265	1.55891	1353.94	1.09202	3291.7	7.38725	891.928	3.9212	12.6154	8.96597	8.07556	63.1888	1.69331	73.1013	287.592	142.735		57.6388
3752_1	0	1.48154	2.68103	6014.42		60.5805	0	25.3879	7.00991	14.6925		9380.89	2687.01	0	248.678	11.3569	6.54733	0	4.66797	4.07801	4.01765	0	56.0278	0.763635	0		3.37058	67.7136	24.2442	6566.94	0		0	0	4.57675	4.73076	88.8554	0		85.5765	0	171.634	3.57726	1825.53
8954_1	0	0	0	1212.54		32.0056	0	13.3286	4.95662	3.21039		2684.31	43.9587	0	66.2121	8.1743	4.14149	0	0	0.406119	0.779234	0	0	0.726563	0		0	14.1054	7.80962	1080.18	0		0	0	3.97068	12.1246	275.77	0		13.3473	0	0	137.102	5693.66
8954_2	0	4.66506	0	398.085		20.3055	0	40.8469	4.98857	3.21039		3979.24	138.449	4.96614	129.944	10.3136	4.89063	0	0	0	6.91835	0	0	0.628648	0		0	27.4953	17.5126	3972.34	0		0	0	10.2333	4.64507	151.907	0		15.6082	0	138.217	12.9147	1877
86_1	3.84739	14.2042	3.00842	2486.74	21.3753	126.986	0	444.325	162.594	2.2312		4893.01	2787.99	4.65995	344.747	6.81235	0	52.0871	3.73647	1.20885	368.399	1.67211	0	1.97363	0	0	0	640.853	27.7587	4054.71	1.28884	3631	12.6705	0	5.26986	58.2223	141.071	6.4387	133.514	64.7137	17.9708	39.4995	102.208	1556.36
582_1	4.12595	12.4914	3.21548	1110.68	20.0973	7.29582	0	11.1391	45.1598	3.14538		1681.39	2270.53	4.65995	116.771	6.81235	0	0	2.07193	0.800935	3.40541	1.97595	0	1.6971	0	0	0	46.2983	10.9378	896.009	1.36713	308.088	13.866	0	4.19297	5.10883	104.541	6.58379	149.221	29.3472	20.7884	86.717	2.58717	222.203
582_2	4.40268	19.9486	3.79295	2247.93	32.2121	47.3787	0	24.6851	119.364	5.33443		2300.14	4332.65	2.95184	21.1347	9.45506	0	3.10358	3.14796	5.22665	8.68049	2.05399	0	1.76606	0	0	0	118.545	18.5754	1296.45	1.65095	904.812	16.5859	0	5.20147	6.95375	77.9283	6.62035	128.257	46.0747	21.6043	166.424	10.3407	122.614
6680_1	0.359477	4.54914	0.307344	195.886	3.58876	4.68472	0.749909	163.503	28.7371	4.22206	184.22	699.242	1.74466	0	271.322	0.276117	0.760936	59.4812	1.93244	2.22752	134.291	0.924875	2.2168	0	0	0.261405	0.0733277	533.134	0.275134	3377.19	4.30049	212.171	4.07818	6.8777	14.7721	134.195	40.3077	1.57074	85.6956	19.2907	6.44619		910.425
5034_1	0	0	3.18629	160.197		23.9936	0	6.17616	2.76155	0		1991.95	467.356	0	94.5581	0	0	0	6.34525	0	0	0	3.14564	0	0		0	0	0	685.105	0		0	0	2.12801	0	44.6123	3.39067		0	3.055	41.7204	0
9168_1	0	0	2.99905	10704		117.25	0	53.1545	2106.31	79.3993		6383.91	105.447	65.9438	1588.04	48.4895	18.4812	644.199	90.8262	16.9769	1245.57	24.079	2.72546	0	144.023		78.9779	10696.5	34.268	7550.41	41.7437		144.392	363.453	1007.58	66.9408	158.891	29.4348		215.79	4.59983	3603.22	6438.93
6024_1	0	37.6377	12.0602	10704		276.236	0	545.522	7300.93	0		6383.91	3707.01	32.0458	128.897	0	0	40.204	15.6283	0	0	0	0.294298	0	0		0	773.15	27.3898	7550.41	0		0	0	21.4373	119.886	477.114	2.46786		722.515	368.784	354.437	117.546
7579_1	0	0	0.597471	200.145		34.2853	0	2.38408	0	0		141.222	41.9417	4.34638	4.17651	0	0	0	3.25063	0	0	0	12.9046	0	0		0	0	0	25.7395	0		0	0	1.43096	0	20.3151	3.25535		0	12.6272	119.232	0
1899_1	0	0	0	937.855		52.3506	0	34.8921	55.833	0		720.988	15.8383	0	0	0	0	0	6.34525	0	136.88	0	0	0	0		0	70.4817	0	698.035	0		0	0	8.44911	169.963	29.7892	2.89642		317.728	0	0	388.931
2100_1	0	0	0	25.8468		0	0	0	0	0		359.19	31.069	0	5.49698	0	0	0	0	0	0	0	0.0493754	0	0		0	0	0	39.7727	0		0	0	1.4617	0	11.8728	2.33688		0	0	0	0
914_1	1.66269	18.6602	1.50507	1541.17	17.9309	29.4307	2.1563	36.9807	66.7015	10.1726	523.462	3792.73	36.416	3.21364	242.837	30.357	8.83473	72.4007	4.98614	7.19676	819.294	0	1.53402	0	0		26.7873	464.609	24.4215	3808.94	5.96918	11346.8	25.5689	7.05146	0	55.2258	36.032	5.5424	573.048	38.7873	8.15967	93.9875	2165.1	58.3014
7013_1	0	0	0.767139	319.915		163.667	0	10.5354	14.1634	0		2026.75	203.681	21.3195	7.0003	0	0	0	3.25063	0	0	0	3.21727	0	0		0	12.6981	0	345.539	0		0	0	2.58104	0	62.7589	3.04091		0	4.88662	317.374	0
8422_1	0	0	6.68942	1299.27		424.653	0	985.84	7300.93	9.53187		4190.24	101.711	0	2120.44	0	0	770.142	30.4762	0	1312	0	5.308	0	0		0	680.711	18.2107	1734.61	0		0	0	118.886	1331.8	1064	3.52854		122.989	18.2026	23.7114	1571.92
954_1	3.77743	11.4112	2.64089	1127.53	17.4805	72.7165	0.617012	6.21519	0.726086	1.31786		995.201	451.027	2.82659	2.89732	0	0	0	0	0	0.137728	1.31238	0	1.88087	0	0	0	9.4832	9.58839	106.902	1.36713	308.088	16.7918	0	3.09445	0.637972	18.7145	6.51102	13.9782	20.7284	17.3866	27.1203	0	3.19994
2888_1	0.431622	3.57497	6.16349	510.248	7.90736	139.611	43.3912	3.81532	13.8398	0	75.702	1142.18	443.846	5.23676	14.3453	0.209932	0.0951543	0.459797	1.90661	0.746534	1.07071	0.34285	4.75081	0	0	0.0595923	1.0144	69.7687	0.104791	436.136	0.91274	140.578	0	0	2.57491	1.89905	190.974	3.39067	4.11682	25.6256	11.0441	83.6361	1.88202	640.533
2888_2	0	0	21.1401	1296.39		890.925	12.7854	158.019	216.845	11.971		1621.22	1014.85	23.5855	67.251	0	0	0	12.4471	0	0	0	4.03387	0	0		0	72.7057	8.29867	1119.03	0		0	0	3.0114	0	366.994	3.8119		130.882	13.6411	896.302	0
1270_1	0.503201	14.2121	20.2816	1920.66	20.3661	260.254	0	21.6926	35.8228	0	148.521	4038.72	9221.83	4.84116	310.582	0.892652	0.153946	0.502067	10.2342	0.768587	2.02192	0.303742	2.58405	0	0	0.260652	35.75	747.46	6.66277	4940.17	2.0985	18.4694	0	0.332954	3.45368	2.59482	1045.32	3.3566	163.564	216.874	40.2994	465.786	1.97136	2272.89
3670_1	3.26979	30.7337	5.65851	3201.93		53.9937	11.1637	60.6477	32.1395	0		2015.28	257.439	7.78404	4.05045	0	0	0	7.72166	0	0	0	24.3194	0	0.361096		0	245.64	34.268	2067.98	0		0	0	1.90938	1.11528	41.6762	3.99415		161.214	32.8086	122.134	24.9405
4985_1	0	87.2077	15.0228	10704		103.333	0	564.361	1365.23	20.897		6383.91	836.877	9.95761	388.817	31.8858	0	73.424	20.2062	3.84819	901.315	0.650721	0	0	0		0	1601.78	19.9309	7550.41	0		0	0	27.0853	52.8415	203.051	2.2373		322.853	0	1183.46	6438.93
5660_1	0.358377	43.4311	3.61488	1051.51		27.7214	9.01152	0.558203	2.1776	0		644.08	518.81	18.2602	11.1742	0	0	0	9.08473	0	0	0	8.12302	0	0		0	817.881	31.5754	433.108	0		0	0	1.6862	0	5.21898	3.63361		192.16	25.0538	110.349	0
5660_2	0	0	11.3452	799.531		66.5452	0	34.7639	46.9653	0		760.927	1615.63	58.0174	136.584	0	36.9289	0	5.79026	0	0	0	2.79432	0	0		0	161.805	0	744.333	0		0	0	2.14678	0	63.6804	3.74011		259.705	413.92	79.8729	0
5660_3	0	302.234	13.8579	898.263		11.9266	0	97.8807	169.387	0		1120.51	2287.39	54.3774	276.962	0	445.631	140.524	5.79026	0	0	0	1.57432	0	0		0	470.557	0	1145.21	0		0	0	8.5825	10.3465	494.774	2.61727		1942.1	614.435	303.016	32.3293
5660_4	0	24.145	3.37132	1142.61		11.257	0	245.267	49.7841	0		2253.15	953.234	14.7324	64.4489	0	0	0	3.82225	0	0	0	1.01797	0	0		0	71.9695	9.71542	7550.41	0		0	0	1.8392	6.74277	72.5873	2.96024		61.5179	9.05181	0	0.830946
6552_1	0.474777	4.22392	4.51572	399.758	19.9306	88.26	4.99138	609.743	246.932	0	944.733	2577.74	120.553	0.410684	132.563	0.344606	0.00792915	68.9024	2.66778	2.87962	115.416	1.07949	1.65388	0	0	0.347919	2.75923	1372.65	0.238915	2610.8	5.32191	106.598	5.8381	9.93323	3.88882	165.686	131.978	1.52801	46.2489	22.4379	10.1491		291.961
6552_2	1.3075	3.76828	13.5743	676.659	40.8972	420.937	7.54149	59.528	180.925	0	432.491	1671.45	128.816	0.96186	167.086	1.43646	0	8.15095	9.45574	2.71611	4.82148	0.714272	3.41419	0	0	0.262499	4.01541	1007.34	0.325916	3140.11	4.81366	121.395	3.23942	6.53834	4.63566	8.4611	73.1891	1.63149	0.78367	24.231	19.5191		14.2608
1998_1	0.512919	4.14259	2.65866	1267.54	17.082	51.4782	0.157035	55.7429	72.3254	0	3587.33	3062.13	5581.51	1.57513	101.072	1.31945	0.306944	4.14619	3.34939	2.20047	48.3052	0.934994	3.64774	0	0	0.560731	8.76761	796.421	0.454676	3435.06	5.63399	1496.6	1.97555	8.29261	9.12901	12.2686	704.567	1.59665	244.803	47.8029	108.04		75.2565
2588_1	0.402668	8.87146	14.893	1359.24	287.833	190.378	0.333093	244.083	398.66	0	2489.17	3446.51	1984.91	19.7286	665.517	0.450769	3.26374	86.3972	7.48945	4.6397	785.694	3.03625	5.09968	0	10.2243	0.548653	14.1317	1208.87	0.0385904	4533.52	6.22784	1572.69	3.44337	35.5817	28.1494	18.2999	523.302	2.75903	587.633	72.6865	21.9495		2886.02
2588_2	0.357945	5.4266	2.13319	270.299	18.8931	19.8021	0.359025	103.284	78.828	0	2599.56	2567.55	250.403	6.3571	290.094	0.276117	1.18918	15.3698	4.2752	2.74334	142.429	1.05331	2.289	0	2.39389	0.317571	0.66892	174.805	0.121564	1893.5	5.66347	594.628	2.39713	7.90722	13.5171	93.4264	321.043	1.81094	146.799	7.10293	6.22882		1443.06
393_1	0.891301	4.87421	11.1031	712.425	104.655	748.67	2.42147	52.7728	143.776	0	964.888	2165.42	5528.56	6.08383	196.634	1.8123	0.102874	15.8444	3.97182	2.44429	21.1386	1.19118	1.55151	0	0	0.388717	23.2489	1232.69	0.0758682	4232.66	7.54916	927.778	2.19937	9.6968	9.67939	32.294	147.841	1.48582	149.94	53.1178	12.7113		114.269
9969_1	0.347242	3.89851	0.39059	24.1126	0.189592	2.78624	0.592832	0	2.7703	0	8.66868	499.84	20.443	0.174912	11.0925	0.146257	0	2.32223	1.55081	1.36788	1.63726	0.704816	1.65388	0.0483114	0	0.272398	0.0101805	3.66121	0.387604	234.261	4.36794	2.3869	2.3638	1.89129	1.6143	2.05338	2.2564	1.50684	10.0515	0	6.2106		3.8252
9969_2	0.359477	3.8334	2.65434	34.5382	0.193657	11.9824	2.0542	0	3.77918	0	7.13739	532.596	34.2444	0.190201	19.7879	0.158723	0	2.4255	2.57304	0.996684	3.26313	0.607483	1.72272	0	0	0.250537	0.00929993	1.73821	0.0643633	134.903	4.17636	77.3445	1.80508	1.53717	1.89572	2.313	11.7779	1.49842	4.99771	0	6.26521		4.80281
2270_1	0.603166	4.45159	113.82	36.5164	23.3732	108.012	15.2738	124.652	57.2164	0	165.397	1225.41	19.7853	0.190201	69.5627	0.393676	0	675.887	2.26194	1.58151	38.1862	0.70954	1.317	0	0	0.540642	11.0902	1257.67	0.206469	3658.63	7.51224	1323.1	2.29758	13.0625	18.7474	68.7286	46.8239	1.48163	446.076	6.67929	6.7325		2823.64
6811_1	0.355222	3.36135	1.0818	12.6358	0.426487	0.705217	0	1.28954	0.0574756	0.785317	2.05995	429.065	28.8741	0.973345	5.43341	0.0653718	0.10198	0.0960986	12.3519	0.647869	1.32592	0.321998	2.52464	0	0	0.0408787	0.00354102	0.113717	0.234	17.077	0	3.97743	0	0	1.74388	1.44292	16.9384	3.17207	2.47186	2.06807	4.21937	163.467	0	168.576
3778_1	19.9551	5.52406	13.1235	1044.47	199.999	23.5099	16.0145	92.3467	615.076	41.9304	4942.95	915.456	4638.66	61.5111	10.1092	1.95174	2655.57	233.047	77.9495	16.8208	6.20351	158.468	21.3545	0	0	0.526037	4.968	1371.84	0.961341	923.846	8.44514	1266.93	20.7164	12.7777	2.82611	271.214	227.418	1.50263	27.3682	855.387	813.03		15.7101
4049_1	1.95971	212.93	8.87609	13870.8	6.71881	133.093	130.319	14.4844	18.0173	121.603	784.087	3018.87	4589.18	3.13247	144.33	25.9092	22.1261	2.42908	30.2247	1.05893	8.46436	0.578371	3.79157	0	3.06124	0.369137	66.4193	313.896	15.7391	1900.49	2.16641	476.643	0	0	5.5824	4.99562	622.975	4.44757	134.829	44.0459	407.172	212.181	4.11068	4514.19
4263_1	1.07249	5.23317	19.0847	3607.38	73.7664	82.1466		5.19861	9.39161	1.33283	850.919	288.16	116.774	1.55757	4.54464	0.317474	0.733519	1.72333	4.50685	1.31757	3.42493	0.634818	3.35441	0	0	0.104449	0.136413	7597.8	0.288373	682.117	2.68621	131.779		0	1.77449	29.2567			7.22447	15.6691	6.87989		4.98588	447.818
7888_1	0	0	1.71019	250.503		22.6519	0	1.11402	0.201147	0		1514.46	337.95	4.1386	95.7177	0	0	0	2.67345	0	0	0	2.72546	0	0		0	0	0	652.691	0		0	0	1.60414	0	48.5546	3.05716		0	5.16778	0	0
2562_1	0.335057	3.27949	0.257979	42.6652	0.464599	2.36805	0.581111	0	3.16435	0	1.83692	84.4916	2.16652	0.169841	8.64826	0.0978936	0	2.30762	1.48183	1.04948	2.0911	0.621164	1.08918	0	0	0.267986	0.00398689	1.30771	0.500505	239.912	3.96217	2.78633	1.78982	1.16149	1.51809	1.82357	1.95252	1.48582	3.77857	2.2495	6.33779		0
3298_1	0.353353	4.67918	2.03509	513.276	4.63196	47.3111	0.557833	0	32.6671	0	230.272	7015.34	151.718	1.39116	84.3626	0.348081	0	7.0607	2.50275	2.39004	25.0426	0.940064	1.38335	0	0	0.388717	3.42929	496.318	0.517547	1806.43	5.04412	143.065	2.43061	6.46319	5.38608	5.84474	404.345	1.50263	124.506	16.9274	6.55401		71.1462
5446_1	0	18.7449	4.50115	1197.48		269.637	0	167.627	402.133	0		265.429	1897.08	2.27501	8.93508	0	25.2712	0	8.81306	0	8.73414	0	4.1106	0	0		0	141.969	0	534.636	0		0	0	2.03544	355.948	15.5556	3.32269		55.0413	97.4375	60.436	20.7831
8965_1	0	0	12.3437	1390.32		148.54	0	685.516	695.332	6.94909		1006.66	420.629	10.5439	234.399	19.5547	0	63.9384	15.76	0	67.2205	0	4.3432	0	0		0	282.364	2.07728	1351.77	0		0	0	8.73625	39.8134	743.065	3.28894		91.2644	11.2658	0	196.657
3363_1	10.146	181.265	40.5957	4045.61	77.611	84.5005	2.79698	333.108	2846.62	3.93799		3463.96	12230.8	158.82	68.4431	5.30034	407.814	370.33	5.11424	70.2664	52.2741	2.2929	0	1.73134	156.02	5177.99	4.76928	7326.72	57.1169	1728.57	5.73178	8722.56	30.8211	68.5682	29.3965	265.546	52.5056	15.8556	67.449	679.135	1298.11	620.675	71.1858	1423.08
9871_1	1.08241	0	5.79621	2763.57		637.551	0	9.05138	0.346977	0		824.928	704.381	5.52126	19.2748	0	0	0	4.38921	0	0	0	13.8664	0	0		0	72.3382	0	367.712	0		0	0	1.90054	0	72.4006	4.23694		283.23	25.7827	127.288	0
9871_2	1.62271	3.89851	3.30654	1257.59	12.4632	452.899	0.201554	0	9.80732	0	9.38978	2045.47	405.093	0.157224	311.003	0.344606	0	3.19381	3.49186	2.66168	4.47367	0.85978	2.65562	0	0	0.239795	8.92391	473.433	0.399246	749.729	4.30049	573.439	2.58305	3.55237	3.24267	5.9644	111.458	1.51952	2.04452	491.095	44.0423		8.00462
7027_1	0	0	4.38517	301.675		48.6913	0	0	0.19021	35.4756		1750.86	121.861	7.28754	10.3043	0	0	0	3.82225	0	0	0	4.57932	0	0		0	0	0	574.143	0		0	0	1.999	0	15.7178	3.10617		0	3.69906	139.284	0
6408_1	0	0	3.91475	1118.57		96.9002	0	198.904	491.199	0		1860.01	399.266	1.23995	137.569	0	0	127.51	4.95219	0	48.5339	0	4.57932	0	0		0	404.167	11.6148	2292.34	0		0	0	18.7404	71.6635	111.476	3.47654		101.249	5.98223	935.625	928.545
6640_1	0	150.428	82.7181	10704		1496.47	0	11.3092	9.02205	0		6383.91	930.655	4.94768	671.415	0	0	34.4388	9.89711	0	0	0	0.96618	0	9.19724		0	258.514	4.78482	7550.41	0		0	0	33.7732	0	385.504	3.28894		257.244	8.46996	1132.36	27.4334
9897_1	1.76921	197.556	98.7927	10704		2180.01	74.2281	51.8095	117.297	117.895		6216.98	454.395	19.9823	214.328	0	0	48.2756	29.4589	0	0	0	283.483	0	0		0	10696.5	61.2276	7550.41	0		209.48	0	7.20908	29.8109	159.092	14.4998		313.918	39.8399	513.101	21.4835
262_1	5.20618	0	13.927	406.631		32.644	14.5476	15.3999	6.09002	0		2156.15	2576.4	14.4774	49.2129	0	0	0	2.96281	0	0	0	44.6591	0	0		0	109.196	50.4815	1038.96	0		0	0	2.35879	0.868317	200.692	3.70445		0	7.26259	137.635	42.0462
7642_1	0	493.8	63.417	10704		686.576	12.8331	1573.83	7300.93	0		6383.91	5894.73	13.7667	1091.05	0	0	157.803	34.9059	0	0	0	2.86365	0	0		0	10696.5	13.3263	7550.41	0		0	0	21.2232	757.818	351.602	3.88433		5527.16	675.649	517.491	989.567
4944_1	0	9.1723	55.1307	10704		0	0	496.653	452.457	7.8298		11934.9	5894.73	0	220.996	0	4.87704	252.544	24.342	0	373.848	0	0	0	0		58.5669	449.803	19.0837	7550.41	119.016		0	367.746	3.3565	429.262	0	2.51225		284.248	0	204.109	102.878
6388_1	0	0	1.38694	926.093		18.479	0	3.84487	4.16181	0		8504.27	135.241	3.26069	6.93777	0	0	0	4.67116	0	0	0	2.3885	0	0		0	448.313	0	1341.08	0		0	0	1.999	0	35.5997	3.4249		0	7.26259	134.592	0
3003_1	0.342667	3.37731	0.180453	288.269	6.2752	5.38395	0.483743	24.5625	26.3386	0	131.286	201.503	3.53577	0.614275	279.293	0.501534	1.04583	21.9625	3.43982	2.71611	2924.62	1.03248	3.14508	0	7.82004	0.35979	0.0428791	113.699	0	4855.81	6.48353	920.628	6.28549	3.48238	4.23712	33.1693	97.0332	3.72282	5.80525	6.10356	6.15584		1225.77
4668_1	0.418226	9.16438	3.66667	669.405	211.315	54.55	0.287587	716.777	289.412	0	538.735	1087.53	1824.15	0.294624	348.084	0.74563	0.399886	40.1286	5.19936	2.39004	653.502	1.47908	2.95519	0	0	0.90422	0.862092	1357.61	0.85126	3491.98	5.06844	627.554	2.07054	44.7193	32.2415	16.2382	202.006	1.60532	1370.06	50.7707	6.96234		707.674
1500_1	0	91.7274	0	4056.27		0	0	195.955	4314.64	22.4494		3263.84	5564.94	19.6942	273.161	9.96229	32.8296	77.0563	7.96212	6.17679	24.5686	0	0	0.717416	0		0	345.818	14.6936	2676.42	0		0	0	7.13249	106.17	810.325	0		451.928	736.801	292.683	17.7036	1660.35
3247_1	0.477942	4.0287	1.4118	579.67	1.11461	15.6356	0.749909	51.732	81.4876	0	276.11	2051.29	475.032	0.152201	110.996	0.530857	0	7.72388	3.75594	3.37188	30.4786	1.22359	2.03799	0	0	0.676815	10.3274	661.556	0.0852182	2155.27	6.61286	129.425	2.46423	11.4454	4.42844	22.3514	232.494	1.52801	365.728	27.1289	6.62559		52.1588
6602_1	0.62925	4.5654	7.29471	986.636	4.76686	32.4425	6.01413	0	33.773	0	591.719	1057.45	25.314	0.278716	9.08162	0.4364	0	12.7186	5.66841	2.06538	5.06057	0.723759	4.60662	0	1.47613	0.29701	0.0302608	169.951	6.12802e-06	1107.53	5.06844	18.9384	2.33062	3.06597	2.94428	6.05428	10.3876	1.66668	12.9822	16.5414	26.2688		12.3015
6565_1	0.344191	4.41907	0.930887	110.82	3.09489	14.7587	0.980493	62.6366	73.9616	0	52.6375	1951.93	236.162	0.226286	133.442	0.262671	0.0380406	8.84941	2.31853	1.74234	44.0523	1.00144	1.48387	0	6.26911	0.35979	1.07892	687.439	0.00435863	2239.92	4.67508	471.23	2.34719	8.44736	9.1454	37.3828	171.368	1.55358	293.159	7.45237	6.66128		101.589
1783_1	0.535321	29.2683	16.5102	1154.05	15.6035	14.4621	2.11706	367.084	259.557	0	4744.05	1531.41	51.6096	0.462962	11.0925	0.282873	0.0380406	652.866	2.81203	3.83891	16.8328	0.849872	1.05723	0	0	0.27683	8.49162	1421.52	0	5043.3	5.16346	1693.6	7.30555	7.37132	1.69486	123.07	35.1005	1.57074	19.9935	77.0923	6.87423		270.947
4589_1	0.704398	9.76595	8.57296	3442.96	67.7094	148.227		333.428	287.245	0	1253.86	902.592	77.2288	2.03045	24.1517	0.719927	1.12214	394.144	3.91676	1.49307	135.32	0.804873	3.71495	0	0.567097	0.288965	0.567838	3828.72	0.155879	3882.68	3.80777	1150.76		4.0526	8.26296	48.3823			172.92	113.819	6.80267		1672.05	106.449
4589_2	0.338099	3.60543	0.193736	61.3687	0.265175	4.66966	0.676355	10.6766	6.20322	0	2.30503	186.79	1.74466	0.15974	14.7342	0.121754	0	2.33688	1.51126	1.04948	5.95251	0.676639	1.38335	0	0	0.274612	0.00607151	19.2957	0.457363	792.709	3.83279	5.28324	2.11857	1.22324	1.52994	2.05338	2.03519	1.47745	12.2549	1.23765	6.30154		11.4333
4589_3	0.734678	5.62524	3.38857	1522.14	21.5506	204.822		233.834	263.497	0	109.334	2191.32	62.6348	1.36988	331.115	0.294277	0.652675	13.6629	3.68096	1.29574	157.353	0.66245	3.8981	0	0	0.380312	5.87035	4411.5	0.275509	4170.04	3.55774	337.365		3.27978	8.50396	40.4763			232.012	108.484	6.21661		782.032	1991.39
951_1	0.496985	3.4425	1.5801	1231.42	15.0073	38.1324	0.850625	78.0009	117.844	0	51.5083	3197.65	34.2015	1.89539	68.8875	0.17132	0	22.148	2.42157	1.42119	24.9758	0.630327	1.65388	0	0	0.322191	19.1479	503.855	0.0684368	4472.4	4.52717	54.5361	1.94419	3.94009	4.05061	7.75299	254.16	1.51952	99.9617	319.291	17.9947		20.6747
3416_1	0.430721	7.66822	1.95435	1133.86	1.19919	11.3385	8.74823	0	9.75018	1.8025	79.1855	46.1936	1226.32	4.0256	6.89997	0.961123	0.0324099	7.4966	2.82416	1.15531	1.91357	0.685999	3.25996	0	0	0.250537	0.339792	186.697	0.0278471	186.982	4.44912	25.2719	2.08651	1.37917	1.76471	5.81486	5.22528	1.49842	0.955242	44.5734	99.9458		1.28684
712_1	0.357945	4.67918	0.47082	118.871	4.02602	21.3339	0.359025	39.4032	40.39	0	53.9025	2345.4	40.524	0.231485	200.464	0.276117	0	5.67909	2.52611	1.98446	13.7466	0.766837	1.65388	0	0	0.383854	0.0251672	193.148	0.110769	2219.79	4.46497	76.9624	2.03872	6.23838	2.51898	3.87697	37.3694	1.48582	160.293	35.1136	6.2106		8.52198
5531_1	0.335057	4.09378	0.276672	149.961	1.91647	19.911	0.478146	0	6.38538	0	3.75972	972.164	3.39583	0.174912	32.597	0.121754	0	2.35157	1.61076	0.996684	2.25561	0.549099	1.72272	0	0	0.274612	0.0076252	3.33426	0.0930922	761.637	3.96217	12.2716	1.52233	1.41061	1.48869	2.03979	5.02694	1.4691	20.7365	13.5228	6.26521		0.616006
7705_1	1.05987	6.65798	4.74701	363.276	81.5948	319.971		318.684	822.852	0	460.245	4061.64	91.7325	1.27208	575.155	0.468028	0.807474	109.232	4.28243	1.89301	230.897	0.616562	3.80629	0	0	0.175573	11.2658	2326.89	0.341038	3216.7	3.66138	995.855		3.64585	6.32094	54.4233			194.096	126.911	9.43792		1291.99	2765.52
5372_1	0	0	11.8704	664.804		15.5743	0	1.08138	0.800838	0		437.585	448.009	6.60381	3.92433	0	0	0	3.39402	0	0	0	1.34377	0	0		0	15.2113	0	513.442	0		0	0	1.62038	0	9.75739	2.89642		0	2.17616	166.041	0
5623_1	0	44.0687	1.95314	10704		32.4202	12.7377	26.8725	149.373	83.6158		5641.93	5894.73	79.687	273.032	0	137.71	93.5406	14.1751	0	0	0	10.2383	0	0		0	213.518	2.07728	7550.41	0		0	0	2.47875	0	694.206	3.88433		87.6153	395.024	138.735	0
6523_1	0	7.60666	21.5834	10704		183.592	0	8616.57	7300.93	22.9905		6383.91	397.136	12.3679	1926.29	0	0	738.708	9.35595	0	250.751	0	1.69332	0	0		0	757.874	33.0893	7550.41	0		0	0	99.6469	204.347	442.224	4.06815		291.095	13.0359	2951.37	1003.26
5806_1	0	0	3.12413	677.091		437.266	1.83667	0.0316502	0.50919	0		1470.42	249.041	4.94768	8.18695	0	0	0	4.38921	0	0	0	2.65708	0	0		0	0	0	88.7227	0		0	0	2.30971	0	50.3565	3.4249		0	14.0395	253.879	0
4514_1	0	0	3.30988	10704		46.5259	0	30.4664	210.287	0		1382.47	229.412	0	35.1677	0	0	0	1.794	0	0	0	3.07445	0	0		0	53.8582	0	7550.41	0		0	0	2.04461	0	21.564	3.02469		176.786	7.87416	258.552	40.7702
7754_1	0	0	0.104722	515.01		30.7046	0	17.7485	7.92003	0		658.12	132.131	0	57.2596	0	0	0	5.23235	0	29.7709	0	0	0	0		0	0	0	408.144	0		0	0	2.696	15.098	21.3137	2.39468		0	0	354.437	66.8454
7293_1	0	0	0	1602.17		0	0	3.94214	12.5121	0		2813.89	79.6639	0	63.2914	0	0	0	6.0681	0	54.6455	0	0	0	0		0	376.053	0	1077.18	0		0	0	5.3409	27.6315	0.446495	2.43847		0	0	0	1192.27
7293_2	0	0	1.91882	1630.96		22.3537	0	260.991	76.1789	19.4763		2237.3	1239.57	0	674.645	0	0	0	10.1671	0	0	0	0	0	0		0	168.671	11.0061	7550.41	0		0	0	5.46159	0.605197	41.6762	2.30822		143.532	5.16778	0	29.2268
6375_1	0	0	8.96559	2879.77		184.116	0	682.719	298.431	0		5095.39	2052.11	21.0989	747.84	0	0	164.402	9.35595	0	309.025	0	0	0	0		0	897.101	15.4035	7550.41	0		0	0	16.8744	134.295	301.887	2.32253		480.71	15.1159	332.401	788.721
1980_1	0.332019	3.27949	0.206858	283.36	1.54739	3.74894	1.43681	36.3685	4.76449	18.3013	22.4741	87.8052	1.68773	0.205598	7.98576	0.140076	0.42877	2.59112	1.61076	1.12882	40.7075	0.658015	2.07355	0	0	0.274612	0.00929993	92.5383	1.23109	2161.46	4.31758	21.8009	4.25709	1.16149	1.65121	3.10707	3.79495	1.56215	6.60719	30.6028	6.22882		25.8512
4693_1	0.377918	5.71897	2.33641	249.966	39.472	62.8428	0.500622	68.152	78.1992	7.86522	4618.12	3433.88	4374.37	4.8595	142.999	0.414965	1.01647	3.38528	3.62309	3.0981	65.7479	0.950225	1.68824	0	0	0.520754	7.78039	612.913	0.609135	2523.56	5.65368	1353.6	3.70855	19.1507	3.79947	24.1485	93.4325	1.49421	357.242	20.3124	6.83888		393.836
6962_1	1.26845	4.35403	4.29472	1005.21	42.2859	310.542	2.56065	31.5126	26.2707	0	2724.58	2387.6	98.446	0.21592	81.2543	0.255982	0	5.4665	3.95821	1.63506	6.00504	0.786182	1.35011	0	0	0.286872	0.170989	1409.6	0.0101312	3557.6	5.16346	204.467	9.1517	7.8688	2.56616	15.9923	140.541	1.57074	13.9134	33.5667	6.58983		18.5654
6962_2	0.402668	4.35403	1.39292	324.277	22.569	116.018	0.915026	0	12.0771	0	206.854	2923.47	40.4426	0.388842	100.051	0.174489	0	2.66773	2.78781	1.47457	5.01119	0.667311	1.15354	0	0	0.267986	0.130485	1354.07	0.0224419	3764.91	4.41705	133.394	2.87881	6.50075	3.75034	7.75299	201.109	1.51952	21.9754	16.1985	6.50017		9.16358
3583_1	0.388724	4.41907	1.97233	1234.18	13.6988	66.3118	0.88269	40.5326	68.8703	0	17.3059	2694.65	56.779	0.21592	135.864	0.209834	0	2.29304	1.92176	1.93057	7.59923	0.621164	1.317	0	0	0.381428	2.09518	516.427	7.28647	2227.68	4.75924	153.95	2.03872	6.35067	2.56616	5.63589	60.1769	1.51952	199.808	39.1753	6.80348		22.2989
301_1	0.342667	5.94635	0.829307	560.02	55.456	10.198	0.444887	10.6766	11.5765	0	738.247	1218.01	4.22209	0.185092	336.845	0.306687	2.89142	45.586	2.87288	3.64637	839.537	1.42252	3.2984	0	0	0.371769	2.36223	104.646	0.0015972	2558.08	5.51314	1569.61	3.05744	15.6149	9.19471	69.5204	94.6194	1.57935	243.757	11.8972	6.96234		5635.84
8916_1	3.77743	144.029	13.3917	3815.8	18.7997	381.546	0	110.122	606.023	4.02828		4226.76	207.476	5.72502	18.3402	5.30034	0	0	3.14796	0.800935	0.599483	1.59831	0	1.67293	0	0	78.9182	85.0122	18.5754	1713.68	1.17387	734.47	12.6705	0	6.13333	2.9744	160.823	6.65701	99.3429	118.359	6.3178	94.8898	1.87902	10881.8
8916_2	3.77743	9.4621	3.60668	65.202	7.31943	8.47136	0	5.94053	0.164246	1.46295		296.291	167.844	1.60355	2.89732	0	0	0	1.19383	0.413513	0.0435053	1.17526	0	1.74616	0	0	0	2.32133	3.30315	18.8533	1.02535	99.778	13.277	0	2.78495	0.992221	11.4539	6.34892	20.7845	16.8395	5.86947	26.6227	0	3.08116
1095_1	0.350296	4.15885	1.0307	126.273	2.75375	21.7375	1.61218	28.4315	43.1187	0	68.6809	1310.11	67.3443	0.139709	68.5618	0.289651	0	3.96623	2.20582	1.79605	43.6233	0.639523	1.58551	0	16.8592	0.27683	2.11872	230.461	0	1461.69	4.40081	99.3376	1.68418	2.31987	4.17441	16.2054	41.7869	1.50263	46.0396	4.866	6.58983		80.2668
2455_1	0.335057	4.19139	0.58155	55.8317	0.0982228	4.86591	0.489354	0	10.7645	0	2.03353	418.705	1.13748	0.110142	19.9767	0.127823	0	2.32955	1.71238	1.04948	5.97876	0.557984	1.93193	0	0	0.265788	0.0302608	11.9131	0.00346285	415.714	3.56336	18.8172	1.66926	2.38668	1.57181	2.28554	15.46	1.51952	14.4724	3.96841	6.19236		24.1394
5476_1	0.384089	4.30524	7.96758	334.762	18.3682	60.7606	1.04029	15.7412	19.1298	6.34717	145.711	1273.88	20.8547	0.0956065	47.6931	0.239362	0	2.93436	4.55745	1.52801	19.941	0.630327	1.25119	0	0	0.259222	22.6197	117.762	0.100478	2699.44	4.49631	160.807	1.97555	1.66495	1.70115	6.23441	28.7112	1.48163	26.7125	11.1273	6.19236		19.7404
2928_1	2.63572	10.8886	9.03251	15297.7	45.0445	157.71	2.71432	8.64402	36.7027	31.6809	23.9235	539.533	12098.6	20.3236	3.89147	6.53696	2.15554	2.26688	2.13407	0.697003	1.9456	0.660292	1.99519	0.885536	0	0.0270649	0.0100336	29.0252	11.6045	171.258	2.6732	327.058	9.12984	1.65742	2.34457	11.8394	33.2254	5.63382	17.9143	520.276	1089.43	50.7134	0.254681	223.877
8175_1	1.19253	4.0287	1.66325	714.619	9.92611	29.6153	29.936	0	29.227	0	5087.33	2498.15	2458.62	281.227	62.8008	1.59731	0	6.96148	3.95821	10.3153	2.21407	0.76202	1.55151	0	0	0.269088	0.0443748	1225.58	0.0740638	2469.5	5.18668	35.508	2.19937	5.38547	3.84896	35.0321	78.7208	1.51106	7.67692	192.871	109.281		5.35067
4018_1	0.393366	4.59791	1.42122	88.6699	0.524972	32.7328	2.72665	0	4.49758	0	15.6201	446.262	90.5085	0.105277	14.8117	0.209834	0	2.69861	3.12061	1.20834	1.519	0.593879	1.72272	0	0	0.259222	0.0742281	34.7748	0	337.974	4.08224	14.6449	1.43624	2.05492	2.20231	2.63085	22.6353	1.51106	25.7541	0	7.13754		0.616006
8398_1	0.353353	3.88223	0.976006	154.406	0.15796	14.6016	0.529049	0	28.2345	0	582.894	1227.14	3.04052	0.0442029	80.9906	0.184042	0	2.43294	3.38805	1.84982	5.57668	0.747614	1.45023	0	0	0.346738	2.24984	111.282	0.261419	2695.67	4.86683	28.6048	1.72921	4.98289	2.84283	4.10793	98.2604	1.49421	110.644	2.98387	6.48219		4.94043
5470_1	0.415109	8.904	11.59	798.357	67.8186	290.062	0.581111	128.999	79.3393	0	529.471	1303.95	501.616	1.14027	349.913	1.14655	0.33426	9.06672	8.01816	6.36588	93.5752	1.50757	2.80473	0	1.24902	0.629112	12.951	339.719	5.62306	2227.85	6.75276	95.1419	2.05461	8.91355	4.36413	15.9759	862.664	1.64026	250.222	97.5886	10.5531		305.31
5722_1	0.347242	6.33613	0.187116	232.538	2.74172	4.9265	0.401424	9.31109	5.99718	9.40046	3830.26	764.255	2.10384	0.144695	391.914	0.337668	1.34884	466.159	3.66278	1.79605	1108.56	1.11642	1.79202	0	0	0.747204	0.657185	375.333	0.109892	5713.99	5.73117	2388.14	12.9574	46.981	5.33803	11.6944	18.0898	1.50684	1246.57	4.94469	10.784		8174.78
3040_1	0	0	0	0		0	0	6.13279	1.72067	2.47029		14.3172	10.5117	4.23631	7.18453	12.2151	5.94356	0	0	1.1108	0	0	10.283	0.869572	0		0.127026	2.55768	15.7828	1.62023	0		0	0	0.95049	3.42665	0	0		13.8141	0	0	0	0
9845_1	0.357945	3.86595	0.23267	1074.61	1.30915	2.63189	0.688491	123.955	110.541	0	784.081	3473.43	69.2437	0.154711	15.458	0.184042	0	2.50028	5.19936	2.25458	114.788	0.849872	1.38335	0	0	0.266887	0.0110888	899.656	0.699321	5779.92	4.96971	61.5372	2.19937	4.0822	1.76471	22.7403	60.8821	1.48582	1.21809	27.3706	42.3301		64.2157
5982_1	1.39342	17.0772	1.1756	1802.77	15.1454	3.69156	2.26564	109.42	165.659	10.0791	1684.09	5133	611.48	1.82725	26.6167	17.4946	7.92299	0	4.21036	4.54851	23.3839	0.353293	0	0	0		0	357.597	23.8994	4568.02	5.13896	255.753	7.41328	4.62196	0	41.1276	55.0587	5.44345	31.6257	39.3864	27.8932	25.3659	46.5919	139.838
5982_2	3.91721	18.1207	2.71701	3741.39	67.1523	10.9533	0	86.1556	280.067	5.33443		9705.7	2694.39	3.13874	91.7197	11.7922	0	3.91719	4.91702	4.1162	38.5768	1.78445	0	1.75112	0	0	0	299.497	23.4351	17483.5	1.65095	472.457	13.0936	0	7.21966	197.757	263.532	6.4387	66.2423	40.5253	27.3503	28.6151	88.1675	594.128
4230_1	0.396464	4.84171	3.93642	307.54	18.2795	29.4625	0.889135	296.997	131.841	0	139.729	2679.3	86.6989	0.257629	168.633	0.379568	0.0687538	7.13822	4.44382	1.95751	562.859	1.04809	1.93193	0	0	0.331484	5.91786	748.03	0.155939	3683.01	4.91882	142.238	1.85109	9.53954	5.10145	351.924	330.943	1.54503	163.651	9.30809	6.41012		496.844
395_1	0.342667	3.37731	0.373037	428.665	3.05638	6.9756	0.837877	82.5241	9.77879	56.1571	88.8349	190.796	18.8788	0.348183	12.1151	0.259324	1.3302	6.67781	1.9111	2.22752	274.801	0.742828	2.36159	0	0	0.282397	0.0221556	257.223	0.395902	4210.91	5.04412	525.226	4.60155	2.22008	2.53465	6.35477	7.31251	1.85717	3.765	22.8826	6.28338		352.557
9183_1	0.74075	5.3039	0.977228	88.3265	28.6049	33.0151		92.4317	44.8122	0.00750892	28.3314	1590.81	71.1783	1.05618	291.151	0.248442	0.392609	27.6484	4.29131	2.27624	113.775	0.584939	3.71495	0	1.81638	0.0999369	0.090943	182.309	0.2953	4755.08	1.61398	165.177		0	6.81685	7.86174			145.598	8.02453	5.97857		126.075	3205.5
9183_2	0.704398	5.00572	0.304072	23.2227	0.223796	5.02743		1.89498	0	0.193869	1.66425	172.313	3.78513	0.492711	6.69499	0.130744	0.24523	0.19952	3.38725	1.23041	1.79419	0.681034	3.80629	0	0	0.0447892	0.00654764	1.03722	0.411573	7.72702	0	3.53392		0	1.61404	2.95727			1.8277	4.02935	5.81862		0.998195	255.94
576_1	0.396464	4.41907	8.05059	1028.56	45.7625	166.743	0.412193	45.702	528.548	0	876.015	2190.58	77.7442	1.64618	90.0402	0.236055	0	2.88662	3.09553	1.66186	70.1889	0.904719	1.38335	0	0	0.343202	121.389	1289.33	0.016258	4132.89	5.50284	367.421	1.99128	8.29261	2.55038	19.681	408.189	1.50263	235.195	190.101	7.68946		322.393
4357_1	0.330501	3.37731	0.139443	78.2186	0.190606	2.35427	0.581111	11.0396	32.8338	0	85.4518	8.95245	1.52452	0.139709	19.3911	0.383089	1.20131	43.702	3.60989	1.52801	428.267	0.889676	2.07355	0	0	0.238728	0.525821	7.88043	0	4419.74	4.31758	1221.69	2.39713	1.98928	5.717	47.7384	33.7096	1.68886	0.416807	0	6.15584		2569.58
2704_1	0.90833	3.96361	160.747	1181.59	22.1177	519.964	15.2863	0	4.36861	5.76909	80.5854	69.1203	200.061	2.27155	6.85901	0.259324	0	8.70563	5.03622	1.31463	2.12274	0.513919	1.65388	0	0	0.238728	1.75896	1380.23	0.0224419	164.15	3.2968	42.8412	2.66899	6.16364	1.99738	7.50804	4.06636	1.51952	0.931097	463.312	178.257		3.68324
474_1	0.570743		6.85821		102.536	79.07	0.676355	1255.91			50.3497	182.811		9.75847			56.5653						2.76733	0	0	0.761801			0.312444		6.83882	58.6189	12.3926				850.573	1.56215	0.702762	2.98387	818.861		1985.98
5427_1	0.328984	3.24688	0.160186	39.4686	0.253009	1.93235	1.27328	33.8825	4.54674	17.239	4.72658	15.2128	1.24644	0.0980163	9.83456	0.127823	0.84994	3.29319	1.71238	0.996684	64.2679	0.786182	1.38335	0	0	0.250537	0.00683274	2.81769	1.05344	2238.6	4.19461	24.9168	3.35018	0.770135	1.92254	5.74023	4.88277	1.52801	1.54289	6.39872	6.19236		81.1843
6608_1	0.455836	3.65429	7.65511	1293.57	10.0433	80.244	4.06104	0	6.50745	0	19.7273	553.153	88.3791	0.557798	6.69225	0.112726	0	2.50028	2.73958	1.26145	2.08209	0.593879	1.58551	0	0	0.2527	7.57596	426.294	0.11209	322.939	4.04314	10.2199	1.99128	1.72928	1.72642	3.9346	11.5485	1.47745	3.58361	69.5962	11.3017		3.68324
9004_1	0	222.865	41.8309	7660.53		181.056	0	318.86	1782.51	9.63983		7936.81	7652.3	49.2677	371.499	16.3824	252.916	111.591	14.6765	0.406119	8.03329	0	0	0.663565	0		0	234.671	20.1019	7751.79	0		0	0	18.2673	44.3841	5788.25	0		6826.69	835.149	1091.79	69.718	5886.65
8953_1	0.783398	5.42525	0.368876	166.904	0.574649	89.2748		0	3.99948	0.624931	4.54144	636.854	986.064	2.62549	3.58217	0.468028	0.22454	0.276001	3.61477	1.44905	2.08752	0.634818	3.80629	0	0	0.0651385	0.0143956	6.69066	0.37332	55.3046	0	11.8668		0	1.80321	4.30042			4.00562	5.39532	8.38557		1.22435	206.263
8953_2	0.474777	4.54914	3.44101	1065.76	19.2502	49.6342	0.762337	241.434	324.906	0	554.632	253.12	4888.27	22.184	59.3519	1.32361	0	3.68451	3.62309	2.66168	354.871	0.800769	4.85208	0	5.91277	0.332651	2.16905	1220.88	0.367246	2649.31	4.9444	137.855	2.60016	14.9099	3.09145	47.9926	520.376	2.04748	288.726	84.709	35.1177		669.759
4922_1	0.359477	4.19139	0.87017	100.015	0.793521	5.90853	0.876255	0	6.30158	0	21.344	187.193	12.937	7.02766	9.66607	2.86547	0	2.48525	5.27409	1.04948	1.89612	0.522659	1.08918	0	0	0.258132	0.0053426	9.81412	0.0769613	78.7034	4.0628	4.63888	1.60998	1.47373	1.4712	2.61695	6.68155	1.47745	6.79255	3.26894	6.41012		0
4922_2	0.906625	4.35403	2.93348	875.463	5.30029	17.8372	1.89132	0	20.4378	0	150.139	286.789	53.8676	79.7644	6.43252	21.7017	0	7.83846	2.98351	1.20834	3.4069	0.580353	1.18595	0	0	0.254869	0.220495	1426.32	0.0412172	282.812	4.19461	7.09876	5.97122	4.11782	1.54781	14.1354	6.62493	1.51952	1.00423	27.8145	29.7555		7.2211
8491_1	0.364077	8.96909	7.23128	699.393	16.0457	149.241	0.774812	152.786	188.774	0	947.518	1522.82	51.5632	5.25081	13.5716	0.259324	0	5.08953	2.9588	1.31463	161.852	0.639523	1.2185	0	0	0.274612	0.0436247	341.677	0.370466	4468.94	4.52717	426.528	2.77327	4.26065	3.78961	30.2199	80.181	1.84788	83.5262	25.0078	11.5278		1158.92
483_1	0.350296	4.0287	0.139443	1116.04	4.35333	19.096	0.478146	137.559	303.543	0	4.08496	14.24	0.957636	0	136.039	0.684382	0.467949	93.932	6.24581	1.79605	288.667	0.639523	1.51762	0	0	0.214548	0.199649	43.9358	0	4530	4.10147	455.776	2.19937	1.98928	2.35015	166.467	147.428	1.56215	0.211398	4.16804	6.30154		1673.74
483_2	0.374837	5.81642	1.68624	173.837	36.0227	91.3522	0.238918	357.233	214.627	0	144.606	654.793	4.96791	0	376.949	1.0937	0.517942	311.194	6.56569	3.64637	150.563	1.13765	1.93193	0	0	0.329154	0.525821	395.142	0	2393.36	4.61714	1287.74	2.10252	11.606	10.6574	241.426	38.1487	1.57505	120.551	16.4439	6.97993		2548.04
9978_1	0.396464	45.3218	6.55596	820.253	38.9934	298.222	2.03855	140.758	280.987	0	452.94	2534.03	1463.83	4.01888	86.6947	2.41396	0.315993	4.05584	3.72924	2.36293	105.035	0.733278	1.58551	0	0	0.362177	60.3108	883.38	0.130946	2004.24	5.59425	611.243	2.43061	8.91355	3.54794	11.2336	156.657	1.52801	177.405	63.8118	8.04497		245.011
9978_2	0.344191	5.19917	0.694069	127.384	2.71226	69.292	0.664268	0	7.84821	0	7.27196	494.666	6.54408	0.268154	20.6289	0.115725	0	2.30032	2.38706	1.04948	2.33015	0.470781	1.317	0	0	0.257043	2.81445	6.56795	0.0698226	296.205	3.83279	34.4247	1.58059	2.05492	1.54781	2.02621	13.1787	1.45246	16.3282	6.34093	6.19236		2.52079
9978_3	0.338099	4.12632	2.39779	83.2	4.92675	40.9106	1.08736	0	11.8594	0	8.27246	1604.97	25.0336	0.21592	47.0355	0.103793	0	2.7842	2.02946	1.36788	1.97506	0.479332	1.51762	0	0	0.261405	0.28148	125.646	0.124342	595.326	4.00314	31.0718	1.63953	1.79388	1.50042	2.54758	24.9843	1.47745	13.8136	8.05919	6.51813		7.48333
3120_1	0.344191	4.28898	1.58937	49.5546	5.14576	6.50202	0.511949	0	14.2697	0	15.1879	2295.39	43.3767	0.0718219	130.014	0.165005	0	2.52287	1.79516	1.39453	18.6901	0.571379	1.72272	0	0	0.257043	0.313898	10.3122	0.0677491	795.818	3.69187	21.4059	1.60998	2.18693	1.83613	3.33356	55.3013	1.50684	53.2783	3.52316	6.64344		6.69322
8536_1	0	437.021	48.6451	7209.19		290.637	0	2219.46	11200.4	18.7411		6307.81	8747.6	75.3388	1672.71	20.8668	12.6619	74.8276	10.4209	5.48437	184.027	0	0	0.914582	0		42.5991	11497.5	36.698	7146.54	0		0	0	17.9726	162.735	1221.74	0		2167.63	572.774	1077.04	770.815	5906.21
5454_1	4.33366	20.5497	3.28265	4446.14	59.7976	2.87594	3.79858	193.03	1279.26	3.31828		5604.2	10598.4	16.1599	49.1308	9.45506	27.9746	48.2323	5.11424	0.935017	14.5124	2.09332	8.25882	2.13988	0	0	0	683.975	36.049	3444.65	1.81964	895.826	15.6416	0	5.57626	35.8507	941.561	6.91683	50.9268	57.7641	203.364	42.0325	7.28433	131.534
948_1	0.396464	4.25645	1.70919	53.1749	5.24636	315.231	2.80214	83.7146	82.3028	0	2441.91	1533.19	37.4217	8.27641	39.4819	3.60142	0.00792915	97.8305	5.71452	2.58009	157.214	0.98087	2.07355	0	138.911	0.379007	0.819554	470.78	0.0234358	2937.6	7.57364	923.295	3.80475	5.94008	23.8366	55.8636	85.3463	186.454	125.725	6.99964	6.48219		1373.14
5637_1	6.22773	6.46606	168.299	313.437	178.784	198.907	5.47757	68.5705	175.954	0	1910.57	772.017	640.184	46.0533	9.02104	0.97308	0.219801	13.6098	7.55699	4.00418	11.5742	0.914783	56.1891	0	293.112	0.292492	2.7044	1035.99	0.00134802	2188.7	5.65368	535.753	4.4384	16.8261	155.666	135.217	5.79109	73.8926	1.96432	348.686	102.192		34.5771
1705_1	0.704398	5.73948	0.753071	103.861	0.846123	42.1445		8.18143	50.5637	0.920091	104.564	955.798	25.6956	0.85328	4.44693	0.309722	0.259081	0.590513	5.64321	1.58137	11.6919	0.690374	3.5337	0	3.41058	0.1306	0.0185959	23.1585	0.236557	392.871	3.90015	58.4613		0	3.2416	8.15671			21.1324	5.07952	6.05816		51.9483	201.949
1705_2	0.344191	3.62172	0.355338	23.0501	0.816382	3.3999	0.837877	0	8.86628	0	66.7289	1461.51	12.0561	1.63071	61.2357	0.414965	0	3.38528	1.81605	1.52801	17.1984	0.621164	1.25119	0	1.1359	0.480307	0.0192822	30.3393	0.0712223	392.066	6.2361	323.855	1.82037	2.05492	2.47228	5.0136	41.0797	1.80635	35.583	3.96841	6.37399		22.0677
6724_1	0	0.227233	0	13.4308		18.5195	0	7.7374	2.40368	2.65428		51.6519	30.7725	0	9.92157	11.7013	4.89063	0	0	1.44658	0	0	0	0.801483	0		0.0198852	8.97773	15.4244	21.4112	0		0	0	1.05278	2.80102	0	0		11.1334	0	0	0	0
1027_1	0.367339	5.24431	1.59954	2747.27	16.7407	114.104	0	400.305	424.01	3.2499	22.6497	2564.9	1015.39	0.4717	459.221	7.43005	24.6763	33.3856	10.1493	1.14947	211.573	0.417086	2.66396	0	0.75736	0.317743	0.110995	220.946	6.28727	3937.83	2.11828	495.375	0	0	21.487	63.9929	541.362	3.17207	38.8566	504.847	303.219	1926.76	1459.54	2004.85
5778_1	0.336578	5.0692	1.14363	962.094	12.2022	19.6751	0.380088	57.1288	78.3609	0	1927.82	2538.92	4329.48	0.252381	253.748	0.320407	0.760936	4.23727	3.15836	5.55632	108.452	1.62868	2.43456	0	0	0.410807	1.76448	151.126	0.00849156	3360.74	3.56336	794.663	1.55137	11.2851	10.8198	9.6897	353.799	1.69331	226.367	22.8222	33.2324		496.338
5938_1	4.26453	14.2042	6.46242	2159.41	54.7745	838.982	8.73551	8.17603	16.1506	1.76214		1724.27	182.177	8.37115	11.2519	5.30034	0	0	2.95205	0	0.991886	1.36483	0	1.89393	0	0	0	88.1028	10.9378	556.769	1.48694	156.407	14.4675	0	3.68998	2.67163	24.8704	7.1822	23.5908	48.3047	10.523	100.968	0.694715	397.047
8648_1	0.37946	4.51662	4.81709	1070.17	30.9459	146.878	1.64185	84.5037	141.6	0	249.89	2183.87	84.4162	0.3401	69.1435	0.222893	0	3.77172	3.02069	1.39453	28.2784	0.704816	1.45023	0	0	0.287994	4.73492	220.683	0.128095	4107.37	4.49631	144.6	1.78982	3.44745	2.39554	3.44734	101.043	1.47745	48.3963	37.4183	9.69245		48.3334
8648_2	0.353353	4.33777	0.730878	146.991	0.898624	34.3258	1.19672	0	5.22263	0	1.67781	195.384	15.884	0.247142	7.02119	0.103793	0	2.47027	3.05804	0.94398	1.9839	0.518284	1.51762	0	0	0.227076	0.794398	6.52598	0.0383326	108.227	3.58999	23.51	1.37973	1.34781	1.6021	1.99908	9.99207	1.47745	9.61334	3.13095	6.76802		0
7232_1	0.704925	4.22392	0.875255	142.795	4.48044	13.7327	14.8383	0	7.26867	0	29.81	634.823	487.24	0.291967	6.2522	1.17104	1.91911	4.38453	2.07308	0.996684	1.57162	0.549099	3.88386	0	0	0.258132	0.20738	479.011	0	162.146	4.52717	5.9618	2.10252	2.72387	1.62655	6.89887	7.45796	1.50263	3.83303	1.23765	16.9915		0.616006
7232_2	0.371759	4.71169	2.32762	502.87	5.18324	16.3593	1.26628	0	4.43425	0	22.8298	1434.13	831.079	0.164784	20.675	0.255982	0	2.37366	2.11702	0.94398	1.96624	0.575862	1.25119	0	0	0.287994	0.0329297	47.0337	0.195792	733.599	4.0628	7.67953	1.46476	2.22008	1.64503	3.9346	21.5704	1.47745	22.6117	14.8258	9.51749		4.80281
3342_1	3.77743	7.86495	1.81673	17.7919	7.31943	0	0	5.94053	0	0		10.4586	8.92627	2.19141	3.68114	0	0	0	0	0.173652	0	1.24331	0	2.12567	0	0	0	0.257711	0	8.41046	1.13622	0	18.4845	0	2.50529	0.172753	6.54823	6.4748	13.9782	14.4701	6.89626	22.9843	0	0.0810513
3342_2	3.70734	7.41688	2.31984	830.983	10.4482	7.84553	0	6.68938	5.06377	10.4085		963.221	80.1274	1.93237	9.2794	0	0	0	3.14796	0.291049	0.726999	1.45346	0	1.85751	0	0	0	13.2224	8.1151	231.3	1.32782	164.927	16.3813	0	3.20824	1.3491	22.5597	6.4387	26.1572	18.3114	6.89626	53.0956	0.0434693	24.1219
3342_3	4.19529	110.088	8.06892	4959.11	57.299	88.7824	0	45.6974	126.022	4.11899		3629.08	4358.33	73.1477	449.01	16.8904	1.66987	17.783	7.98893	3.5716	376.768	2.21248	0	1.74121	160.21	7459.44	24.5425	725.514	33.4218	3694.14	33.4726	1120.57	13.6476	496.949	15.6635	3.03503	883.576	8.50906	283.479	627.255	14.7569	1382.09	16.0674	4153.35
3342_4	3.84739	14.5928	3.47927	1024.93	22.6354	17.8093	0	24.3144	41.9739	0.772429		1910.77	652.482	8.71014	117.458	3.55261	0	0	1.09633	0.800935	15.1182	1.67211	0	1.73134	0	0	0	64.2566	26.2354	1016.94	2.10325	4610.89	13.3384	9.15207	4.71904	3.64262	172.203	6.9544	57.284	43.1396	7.45566	95.9602	6.88931	778.177
3342_5	4.05649	60.1578	7.39403	742.558	69.5612	42.0118	0	109.06	511.512	4.67185		3145.66	1425.32	39.4492	312.316	11.7922	0	81.8723	5.01562	2.80811	178.547	2.17256	0	1.8887	0	6520.61	12.5012	939.83	28.5021	2075.56	17.9879	787.862	15.0489	295.665	10.9933	8.93303	463.899	7.43361	341.465	198.161	7.99852	664.384	65.1256	2783.32
4644_1	4.90233	5.62838	4.757	2066.76	34.6013	202.83		16.0947	33.4674	0	550.036	1504.73	6239.13	46.2688	121.695	4.82234	0.485615	7.68457	5.00865	2.07275	3.42023	1.25899	4.0831	0	8.0061	0.222543	0.565766	335.327	0.768169	1247.32	8.62213	550.818		0	5.35875	10.9895			81.7569	94.2185	167.268		19.5413	1462.89
4644_2	0.719521	5.2778	0.771944	287.368	0.909432	11.3943		0	3.65152	0.624931	8.76129	1030.93	3.20581	0.913473	69.5428	0.188657	0.314905	0.260256	3.5983	1.44905	3.60083	0.648597	3.80629	0	0	0.140049	0.0171594	45.3933	0.572063	903.709	2.73	10.6474		0	2.05724	3.1974			57.4514	8.84877	6.03828		5.32422	713.205
2636_1	0	0	25.688	1196.65		318.454	0	15.1903	65.0331	6.36193		2813.58	428.372	0	5.44163	9.609	4.89063	0	0.538979	1.7758	18.4516	0	0	0.745002	0		0	134.584	15.4244	4353.07	0		0	0	2.167	10.3886	0	0		18.5245	0	569.34	31.8454	0
1471_1	57.7809	1236.76	26.8961	7660.53		1103	214.101	388.238	1473.59	50.1675		11249.7	8767.91	32.9528	179.158	21.4951	12.2759	64.168	25.0337	10.8949	294.909	0	3.04877	0.940005	0		81.156	12279.1	50.2342	9159.35	0		0	0	35.0857	84.2242	681.014	0		268466	665.082	552.867	680.868	5241.11
4838_1	28.4058	509.094	49.3339	1846.4		1263.87	126.79	55.7388	1020.51	15.8535		1343.06	3581.8	17.1257	7.10736	9.43159	5.79285	62.4729	12.5779	0	12.8518	0	0	0.650378	0		2.33778	3775.56	21.0265	1432.6	0		0	0	4.86084	50.9673	63.9396	0		300.927	408.209	401.675	0	2162.33
4838_2	0	25.5218	26.1912	5517.99		639.1	72.7335	7.38242	5.55533	4.05523		640.2	1202.91	0	11.8523	10.3136	4.29112	0	0.67835	0	0	0	32.1606	0.60298	0		34.6234	4699.33	26.9782	155.179	0		0	0	1.7586	15.4602	25.2839	0		21.7864	0	147.448	0	489.916
4547_1	0	0.570598	0	1951.67		200.656	0	6.48825	2.43212	4.14984		1306.02	851.289	6.53124	9.39454	14.0717	5.49173	0	2.30474	1.55696	0	0	21.2788	1.08783	0		0.0529262	174.533	20.7208	551.33	0		0	0	1.09403	2.98114	40.9647	0		31.0498	0	41.2536	0	1402.49
8942_1	0	570.87	69.6584	1337.5		33.3013	0	626.981	627.861	8.23562		1174.34	1572.58	3.40639	13.9347	14.4052	11.7363	307.684	1.69852	5.78188	92.0766	0	0	1.4724	0		1.15348	1116.46	29.5685	772.471	0		0	0	2.19019	516.258	101.661	0		113.428	201.139	227.039	364.289	402.247
911_1	3.91721	57.3437	8.28223	5868.8	53.757	77.4256	0	175.78	137.39	3.49307		9705.7	12967	4.17929	709.783	5.30034	0	0	7.59078	1.07106	5.60291	1.61668	0	1.77606	0	0	0	220.042	24.6581	3080.69	1.40675	2548.56	13.9916	0	4.8576	5.66105	884.876	6.56556	184.261	65.0496	17.5822	50.5303	8.28549	3620.81
3833_1	4.03178	144.119	151.872	564.826		487.048	0	392.648	5852.73	18.6332		4185.37	3903.84	22.2558	233.075	7.80962	5.49173	199.98	0	0.765855	76.9859	0	0	0.654762	0		356.052	325.91	17.5126	8199.92	126.945		0	0	58.3507	32.3796	499.893	0		15.6082	0	1457.84	251.949	2374.85
748_1	5.28051	56.604	47.4453	2737.39		283.992	0	45.234	374.455	7.442		3426.89	1077.5	7.7861	21.8553	14.4052	7.30413	3.10767	2.92274	1.7758	13.3718	0	0	0.754294	0		1.00107	1001.77	26.9782	3089.16	0		0	0	2.42489	21.4498	69.0829	0		48.057	0	132.484	5.83517	1244.47
1245_1	3.70734	12.4914	1.96338	754.971	18.7997	0.651625	0	91.1789	57.0483	2.2312		4244.11	2580.08	2.0623	27.3168	3.55261	16.4564	105.651	1.38884	2.35951	33.6241	1.70934	0	2.0116	0	0	0	409.172	13.3794	3759.22	1.73472	1313.69	13.7098	0	8.28366	167.577	105.032	6.4748	59.9447	23.6052	16.0932	50.8719	262.388	17.2531
4317_1	3.12078	16.7658	3.76845	2136.92	49.0521	58.8543	1.34103	110.124	384.085	3.0073	304.756	2161.17	1042.92	4.0949	187.772	12.2686	2.39473	12.4774	3.7926	2.69875	102.236	1.68457	12.2923	1.0058	0	0.160685	2.59061	959.115	26.9194	2992.55	2.41681	459.892	16.1779	1.49484	4.56201	16.4066	62.0316	7.61049	172.719	91.5926	10.9843	67.0704	266.202	1349.82
2434_1	2.98351	19.0712	2.76862	7966.82	122.613	27.7474	3.88334	161.421	564.991	21.312	9515.26	6466.06	2944.69	4.62119	63.7221	17.9195	8.60608	19.1414	2.98636	8.89815	22.6763	0	0	0	0		0	4354.65	47.787	6058.93	5.29218	328.235	9.74905	4.76127	0	30.4375	348.244	5.39087	30.9925	247.289	166.09	55.1332	58.2183	353.704
6504_1	1.29527	13.0839	1.69087	79.604	14.6199	45.3312	2.97539	3.48009	0	3.66418	26.6073	760.442	72.8183	1.89303	0	10.3767	6.12385	0	0.143289	0	0.113261	0	8.29247	0	0		0	4.77709	12.1119	25.2754	4.65359	76.2825	6.97674	3.16019	0	1.50618	14.792	5.32547	23.7033	27.3975	5.6038	45.302	0	104.652
9193_1	1.48489	41.0247	7.56596	186.054	18.8686	93.7287	5.12111	11.7402	49.7348	4.35763	49.1381	3194.2	781.2	1.82725	51.79	13.8445	6.45849	0	0.033336	0	1.1725	0	20.1185	0	0		0.726405	47.8686	36.5174	217.481	5.02536	142.99	8.06224	3.76538	0	9.41764	81.3701	5.41711	45.9359	29.7709	5.85252	78.9657	15.5152	514.284
791_1	4.23245	85.1118	2.22691	7416.25	18.7058	13.7801	1.73382	87.731	239.793	8.47682	27.5153	362.3	25109.1	5.02294	16.6154	9.37642	4.89989	26.2432	2.35691	0.674117	1.987	1.18571	0	1.17488	0	0	0	67.0104	26.9206	876.763	3.40363	3540.3	11.0312	2.99028	3.03681	10.5846	431.066	5.8292	40.6199	237.602	968.608	146.29	3.57297	48.5046
791_2	4.19529	10.8625	2.23463	1083.75	11.9279	9.09486	0.320192	6.41226	4.92799	24.6791		271.635	7842.57	3.26273	6.67809	0	0	33.2651	4.12945	0.351746	1.26778	1.4001	0	2.03352	0	0	0	30.1101	13.3794	133.93	1.32782	260.419	16.0429	0	2.86323	2.91379	16.0787	6.4387	36.8451	31.7169	70.2723	36.1344	0	14.803
5987_1	2.14703	16.6776	3.60598	351.87	42.1608	80.8221	15.0943	39.0889	180.857	4.42596	1014.46	1834.9	117.296	3.125	15.4879	24.9402	6.01249	9.25557	3.80507	0	1.88872	0	0	0	0		0	76.2953	12.5861	745.71	4.4791	104.305	3.55961	2.83979	0	25.0252	15.5087	5.40401	35.276	27.945	5.21879	100.614	29.9326	894.368
5987_2	14.9002	24.8846	27.6765	1719.76		476.615	0	36.7823	116.119	44.7993		1082.98	223.297	27.142	69.1322	54.8968	30.0722	88.1285	32.3781	36.4482	66.2277	15.8485	103.846	2.48285	45.3147		21.4667	64.6132	76.4975	833.17	10.8243		0	51.1228	6.39419	29.8929	240.781	7.21412		130.978	49.5918	461.533	36.2104	3292.81
8150_1	0	0	0	22.2398		0	0	10.5712	4.58195	1.74198		616.384	73.0114	0	11.9122	9.609	4.14149	0	0	0	0	0	0	0.654762	0		0	2.83195	13.1682	129.062	0		0	0	0.95049	3.24921	15.3284	0		9.80252	0	0	14.0008	0
6257_1	11.9675	43.1924	15.4187	4948		139.885	0	66.3299	91.8384	11.8832		4841.81	4254.55	11.5098	95.4448	18.9645	10.5067	20.2946	10.1643	7.05867	19.9399	0	3.04877	0.970903	0		4.20333	4576.1	37.5908	3845.16	0		0	2.01863	4.96155	27.246	107.866	0		147.488	89.9262	299.565	3.65867	2991.95
571_1	0	0	0	2627.26		0	0	38.4883	265.744	3.39706		3498.85	46.3059	0	49.8016	11.3569	4.7406	27.0017	0	1.44658	194.913	0	0	0.717416	0		0.207346	35.5971	17.5126	2636.53	0		0	0	2.30689	62.1995	66.8363	0		27.8564	0	0	1701.81	706.006
674_1	3.84739	9.17653	2.23463	325.488	8.91661	0	4.50122	7.06765	19.4378	0.525101		143.13	5143.64	2.70079	5.57859	0	0	0	4.32615	0.0641874	0.857926	1.38244	0	1.84719	0	0	0	23.0342	11.5765	176.128	1.13622	539.449	16.999	0	3.13251	8.68507	98.0702	6.4748	34.9138	22.985	30.5643	43.3865	1.36237	0.662256
2452_1	11.7752	0	95.8697	4641.96		0	0	264.335	2647.69	5.19949		2090.31	137.358	8.03699	11.4296	16.3824	7.98718	109.425	0	7.83578	254.21	0	8.90896	0.726563	0		1.67889	539.095	28.5479	3567.77	0		0	0	2.05187	181.911	#NUM!	0		17.0972	0	0	631.947	2199.95
7357_1	0	3.77551	7.58028	5770.99		147.726	0	482.373	870.491	4.81594		2950.39	4572.84	21.5932	473.89	10.3136	8.90068	84.2661	0	6.47173	204.986	0	0	0.815875	0		10.2429	634.638	28.2896	4816.35	0		0	0	3.58537	172.241	279.024	0		17.3047	219.591	1472.68	497.668	6934.2
7357_2	0	0	9.6108	3822.63		97.9062	0	56.7655	7.77719	5.68174		3470.75	1637.19	8.36332	93.9799	9.25366	8.13921	12.1298	1.10759	2.09992	8.03329	0	1.82293	0.667985	0		2.33778	426.65	28.5479	3437.01	0		0	0	7.54611	17.5243	181.896	0		50.5747	0	260.554	0	4753.2
4410_1	3.6371	25.6932	2.31984	3770.05	20.0973	39.6562	0	46.4476	112.484	12.5452		1704.35	9848.76	68.0482	188.155	5.30034	23.9999	71.1642	7.69027	7.10197	1.55291	1.95656	0	1.85234	0	0	0	125.422	19.0467	1754.24	1.52749	3211.05	12.5509	0	10.6559	15.5485	1500.93	7.10581	221.399	777.287	730.716	727.964	13.104	1.60896
8782_1	0.573976	3.86595	8.85623	314.88	9.78582	230.668	5.10711	5.16614	33.1661	0	70.1431	1519.8	235.263	1.08646	16.5159	0.881926	0	12.3902	2.62027	4.19728	4.62843	0.584853	1.72272	0	0	0.363373	33.9867	439.16	0	2393.9	9.64367	298.078	1.86651	3.48238	2.80114	6.39995	64.5425	1.57935	21.9491	6.56867	7.7065		16.6679
7861_1	0	0	0	2198.17		0	0	20.1522	320.522	10.2473		2509.71	284.762	3.40639	13.1985	15.3986	7.7593	21.2182	3.07882	8.60736	5.492	0	0	0.754294	0		1.4658	339.793	26.9782	840.927	0		0	0	3.95721	16.9148	52.6818	0		20.0919	0	147.728	3.49578	495.04
3349_1	6.48312	101.573	0	7444.81		45.4224	0	741.612	9029.39	10.0445		5206.99	7460.37	26.2006	43.2481	17.3574	8.97695	8.88424	7.12678	2.63129	11.0101	0	1.82293	0.811066	0		1.15348	8259.12	28.5479	2684.25	0		0	0	2.76228	30.9915	126.554	0		1202.16	731.632	146.038	9.63544	1857.16
3349_2	0.979075	2.32155	11.0315	7469.62		26.4951	0	3168.24	8803.9	20.1498		6239.77	7450.98	22.7439	401.228	9.609	7.60749	72.0345	7.71079	21.9664	160.493	0	0	0.646008	0		0	12691.5	25.9036	6424.16	0		0	0	71.44	1390.77	299.099	0		212.064	425.188	741.752	1570.22	4952.3
3584_1	0.765089	5.16637	1.86496	47.0521	4.6006	65.1834		205.957	65.4074	0.00641522	296.037	2400.51	43.9975	5.01593	52.2076	0.677916	0.413967	4.46284	4.08911	2.11785	33.1908	0.804873	4.17628	0	0.731556	0.494884	0.027914	40.7768	0.612337	3676.86	4.92477	614.392		0	4.6214	6.0778			88.7438	5.49112	6.05816		12.6774	1446
8378_1	0.357945	4.09378	0.23267	166.642	0.201861	28.1671	1.03361	0	6.06301	0	7.74072	24.0153	4.63566	0.144695	5.72043	0.0862374	0	2.41065	2.18351	0.891369	1.72485	0.487922	1.25119	0	0	0.246225	0.0101805	42.1537	0.0365518	46.8082	3.76394	4.29585	1.7443	1.28535	1.37983	2.29927	2.42885	1.4691	5.50491	0	6.33779		0
7393_1	0.487453	4.12632	0.709883	288.018	2.18057	54.033	3.82429	31.9973	22.1382	0	354.597	1603.1	24.5182	0.0532764	34.8666	0.303269	0	4.31988	3.10806	1.58151	25.1539	0.644134	1.2185	0	0	0.299276	19.5278	1416.9	0.0197743	4540.59	4.31758	276.875	1.65437	6.08902	3.3427	6.53568	35.3848	1.46077	61.1215	36.8454	6.26521		81.7955
5516_1	3.84739	7.86495	3.91421	20853.8	22.6354	395.288	0	8.62459	49.4364	1.17601		1399.11	938.154	5.4901	6.40704	0	0	0	0.998841	0.173652	2.14624	1.27772	0	1.80124	0	0	1.10339	21.6752	10.9378	407.557	1.23098	932.886	13.6165	0	4.38717	4.43557	97.8271	6.2776	26.1572	55.0286	42.7819	51.2136	5.34365	143.799
5516_2	0.39027	3.638	1.51498	205.216	10.5315	90.3789	0.412193	87.3352	208.335	0	109.84	2287.87	209.381	7.01347	110.069	0.229462	0	3.96623	2.31853	1.7155	80.7023	0.791036	1.15354	0	0	0.265788	15.153	331.879	0.0431077	2568.28	4.36794	342.412	1.46476	3.83389	3.84896	13.3923	445.356	1.48582	92.9635	73.078	7.01505		144.993
6890_1	0	17.5588	0	4626.38		88.2321	0	202.948	1229.27	9.23669		2041.76	5362.72	36.816	18.7491	10.3136	208.946	2244.32	1.2536	3.05	12.8518	0	0.46682	1.50984	0		0.851526	563.37	29.0606	2647.46	0		0	0	4.3811	37.3212	264.129	0		851.395	560.107	576.893	101.783	0
517_1	1.44892	0	15.6045	2107.57		60.9429	0	65.3832	182.316	7.54084		1819.19	3983.16	10.0224	137.905	16.3824	7.7593	0	22.7452	4.28098	25.0492	0	0	1.24484	0		0.0529262	557.97	36.0206	1146.59	0		0	0	3.00959	41.2204	316.169	0		203.79	539.424	309.042	48.3312	2017.12
517_2	0	0	0	5521.79		10.4149	0	12.4651	2.77611	1.02786		6622.79	2368.92	0	92.9754	7.25748	3.544	0	0.67835	0	514.861	0	0	0.663565	0		0	49.6213	24.2442	4707.38	0		0	0	1.62618	1.00416	60.2427	0		10.3452	0	199.862	78.5946	0
3764_1	0	0	0	5082.99		19.4835	0	13.8712	230.792	12.0892		1626.47	5874.14	24.7434	11.6116	9.96229	18.2714	41.8155	18.675	0	1.48442	0	0	0.681319	0		0	162.799	17.5126	174.704	0		0	0	1.79199	26.1383	231.698	0		181.452	663.574	71.5158	0	0
2187_1	0	0	0	358.822		2.68021	0	7.61993	3.31696	1.92284		1137.98	228.153	0	13.3699	10.3136	4.14149	0	0	0	0	0	0	0.69027	0		0	0	13.1682	165.528	0		0	0	1.87036	2.34508	58.0508	0		10.3452	0	0	0	0
2702_1	0	12.222	2.998	21.2408		0	0	7.94104	3.08632	5.87549		685.927	135.173	0	12.6207	9.96229	6.09436	0	0.819764	1.33548	0	0	0	0.694764	0		0	23.2229	16.4866	1295.28	0		0	0	1.28202	14.5359	28.693	0		9.80252	0	231.306	40.6355	0
6324_1	0	0	0	7359.95		29.0025	0	17.5233	66.1592	20.1498		2512.19	8208.41	80.2098	12.6207	10.6631	98.4825	198.169	0	0	0	0	0	0.672417	0		0	369.528	25.6311	629.694	0		0	0	1.17709	25.8425	189.409	0		936.106	867.571	104.465	0	474.321
3579_1	26.9908	1.48154	25.567	3359.23		300.547	0	46.3197	#NUM!	#NUM!		#NUM!	8956.8	89.8132	229.331	125.802	21.3476	252.242	58.3048	2.41991	7.19904	0	0	0.830376	0		43.246	1760.28	120.458	1607.83	0		0	0	#NUM!	89.5731	555.616	0		2349.31	537.765	276.844	0	4351.63
3579_2	11.5816	0	9.38486	3601.01		174.9	0	26.5862	66.4809	15.4302		2441.68	3759.13	90.1247	45.8387	18.0028	8.36743	3.46256	7.12678	6.66779	26.7227	0	0	3.05708	0		7.98446	245.06	31.798	1651.51	0		0	0	3.28773	39.6342	288.919	0		187.11	252.472	437.852	3.74001	1753.53
1186_1	0	0	0	1265.76		473.931	0	8.19944	4.61336	6.85122		685.823	4641.1	16.2768	12.7371	13.7371	35.7668	10.8408	4.82936	4.4832	20.6789	0	30.9774	1.9346	0		1.67889	264.316	26.4439	45.1096	0		0	0	1.40957	13.4514	100.865	0		27.5276	123.643	134.013	0	0
3147_1	0	0	0	1950.43		13.7488	0	340.458	1205.75	11.8832		2088.53	296.463	0	8.57495	14.4052	6.09436	23.9712	1.40083	2.41991	71.9478	0	0	0.830376	0		0.470011	701.638	23.1026	1570.85	0		0	0	2.26005	400.441	19.786	0		22.7003	0	502.379	320.329	0
4112_1	2.05903	0	7.78342	3330.65		297.012	0	7.96993	3.48039	13.3325		320.878	4430.06	102.439	8.85241	17.6805	7.15259	7.22819	6.38121	1.33548	10.2094	0	27.6934	0.745002	0		0.562651	89.6172	142.396	17.5839	0		0	0	2.36572	17.5243	47.0453	0		52.059	239.744	52.9685	0	0
9155_1	0	1.03942	6.3267	3101.13		95.1536	0	15.4639	16.5004	9.43807		1655.32	4567.19	39.8477	18.1404	11.0109	13.9003	39.4768	0.748823	0	0	0	0	0.637303	0		1.57189	2101.55	59.2731	446.117	0		0	0	1.30315	24.7309	186.847	0		690.068	607.113	0	0	2544.87
4954_1	4.6778	66.9523	3.34897	2865.52	14.7667	12.1836	5.08601	12.6479	210.559	2.97443		848.436	7438.81	77.392	5.57859	0	0	25.28	0.803836	0	0.475879	1.45346	0	1.90706	0	0	0	734.226	19.5112	63.2102	1.28884	879.35	17.1378	0	3.11349	28.6379	140.301	6.51102	13.9782	304.063	1341.47	31.9479	1.09514	107.826
4954_2	4.19529	18.7342	6.01131	4881.63	210.1	1208.55	0.320192	55.4585	34.2695	3.58116		6277.59	1110.5	2.82659	50.199	9.45506	0	1.38879	1.29133	1.07106	4.56882	1.70934	4.42754	1.74616	0	0	1.36524	135.598	25.454	2062.2	1.65095	13540.5	14.2762	0	4.61469	14.8586	164.776	6.73068	43.9028	62.1614	9.04225	48.1425	66.0843	1149.64
7863_1	0.393366	6.88836	0.295143	242.727	0.084996	16.0411	0.423026	0	19.7431	0	4691.63	15.0256	1.28988	0	12.1379	1.49123	40.8036	7.83846	5.96256	1.68867	618.72	0.909748	3.37552	0	0	0.294749	42.424	12.4408	0	1764.54	5.31089	2642.96	16.2635	2.72387	1.59601	511.572	31.0361	1.54503	33.2878	5.45749	14.1019		27440.3
3056_1	5.73495	66.0646	15.715	7340.04		675.303	0	1229.11	10809.9	13.4366		6493.63	8937.74	75.657	62.3929	13.7371	7.83524	173.987	4.99116	0	43.0978	0	0	0.620042	0		7.39908	15686	44.9685	7478.37	0		0	0	41.0557	93.0905	323.1	0		4614.9	486.86	937.792	537.416	3847.13
3056_2	0	0	7.91636	5323.63		430.453	0	7.67877	2.67046	7.14613		4768.4	1527.86	5.83718	13.5403	10.6631	6.24526	0	0	1.99238	4.61428	0	0	0.69027	0		0	2104.97	25.6311	2763.2	0		0	0	2.167	5.15694	129.783	0		47.5465	0	221.509	15.2385	5026.84
3056_3	0	0	0	6872.25		406.091	0	16.5015	2.67046	29.1728		4609.11	1794.37	4.73157	62.3063	11.1841	9.89378	73.1527	5.47884	13.6166	63.0238	0	0	2.03365	0		1.25653	1220.08	35.1065	3580.62	0		0	0	273.5	12.9844	294.108	0		350.508	95.628	513.321	544.785	4154.16
3056_4	0	7.59075	0	73.8947		521.331	0	7.56088	1.81335	5.87549		1227.84	91.4841	0	12.3865	12.3856	6.24526	0	0.748823	1.99238	5.2015	0	0	1.40482	0		0.127026	4.47884	23.6772	24.0352	0		0	0	1.29258	6.16625	0	0		15.1697	0	0	0	0
1160_1	0.362543	4.41907	1.19217	131.678	4.63325	11.8125	0.466998	0	10.4287	0	25.5972	931.133	144.591	0.926513	11.8144	0.196882	0	2.5607	1.73295	1.47457	1.93107	0.648753	1.08918	0	0	0.285751	0.287281	18.579	0.00489094	459.545	4.12049	423.396	1.46476	1.92389	1.99738	2.68649	45.3696	1.48582	25.3773	5.85511	7.20725		3.39734
7846_1	0.7348	3.94733	0.515596	1093.99	1.39858	3.9398	0.850625	0	57.4916	0	232.111	534.61	445.327	5.23014	16.0844	0.929336	5.91864	31.3837	3.86337	1.42119	3.43915	0.612035	1.317	0	0	0.241933	0.0602964	409.029	0	248.815	4.70349	370.794	1.58059	3.13494	2.05979	17.77	181.903	1.49001	1.95902	149.042	501.207		6.1604
7846_2	0.814011	6.34569	2.47737	1783.35	51.4495	164.191		142.28	96.1355	0	708.516	2186.49	5293.12	11.4041	161.85	1.22746	1.15998	45.2287	5.70345	3.4743	1007.39	0.671726	3.5337	0	0	0.250161	0.176889	465.58	0.384692	3336.03	3.96702	736.096		4.01546	18.9286	124.114			169.511	183.179	30.9248		798.385	1695.71
7846_3	0.807879	5.32446	3.58789	2347.68	39.0707	130.664		0	19.7085	0	442.21	1307.35	232.755	2.81172	54.4477	0.271262	0.203961	1.34692	4.02842	1.98274	9.60498	0.709149	3.35441	0	1.66618	0.140049	1.11089	92.0131	0.262202	582.625	2.59434	82.4906		0	4.98519	5.36015			43.81	268.808	18.4356		8.22136	1076.5
9463_1	2.91929	4.30524	1.04554	749.436	8.94588	10.9342	9.76966	250.384	447.467	0	933.064	659.972	1624	25.546	9.86236	1.78631	3.02432	462.688	4.38737	1.68867	7.18805	0.616595	2.73001	0	0	0.282397	0.0940119	1532.5	0	1449.42	4.66074	455.491	3.96026	8.68009	2.14467	352.94	65.9294	1.55358	2.74051	342.634	716.687		14.2608
9463_2	0.419786	4.35403	1.17279	144.798	4.07174	60.9076	0.489354	152.557	56.0359	0	185.868	617.11	132.34	5.42335	54.7662	0.177666	0	6.69947	1.9646	1.63506	125.249	0.584853	1.55151	0	0	0.261405	0.603402	443.389	0	3041.34	4.55759	154.076	1.88196	4.26065	1.76471	22.2501	53.1233	1.50684	66.9803	19.1359	7.05011		501.604
9463_3	0.365612	3.52398	1.09966	61.8199	1.20946	55.7934	0.762337	0	4.82862	0	8.40478	154.984	73.4834	0.57469	9.66607	0.109738	0	2.53042	1.64103	0.94398	10.1238	0.487922	1.15354	0	0	0.216623	0.0529191	19.2605	0	512.684	3.61614	25.9862	1.59526	1.06958	1.49455	2.61695	16.1341	1.47327	5.5755	1.68705	6.22882		9.54603
9463_4	0.348769	3.65429	0.532214	61.4576	0.666124	21.1508	0.439398	0	8.03046	0	22.0585	119.129	71.7832	0.0956065	10.403	0.109738	0	2.53798	1.52112	0.891369	5.50003	0.505216	0.931027	0	0	0.239795	0.0654007	24.462	0	285.258	3.56336	8.72057	1.43624	0.740848	1.41372	2.77016	25.1644	1.45246	6.53192	4.53405	6.19236		27.7765
7571_1	0	0	0	4289.87		23.0194	0	12.1486	248.185	6.94942		2369.26	5122.32	34.9505	30.0268	14.0717	21.11	15.9382	2.15198	0.648048	8.03329	0	0	0.782462	0		1.89545	507.639	20.1019	156.107	0		0	0	2.07479	26.8771	379.072	0		241.259	295.298	78.4526	0	544.46
4012_1	2.51689	149.199	6.48486	7254.08		163.054	0	45.4182	192.158	17.3442		5717.91	7416.91	28.2709	25.5932	11.7013	21.9023	143.186	7.96212	0	44.2185	0	1.39276	0.763635	0		28.8666	1997.39	34.1791	4824.35	0		0	0	5.03389	81.6892	323.363	0		2613.37	557.183	192.347	30.4873	4565.67
9823_1	0	17.9961	6.7917	3244.04		657.529	0	55.676	48.2948	7.24465		1411.09	4282.58	20.1366	264.129	11.7013	8.29133	0	1.40083	0	19.9399	0	4.59256	0.586116	0		17.9517	387.215	43.1379	6317.2	0		0	0	6.30005	25.3241	1187.05	0		507.053	225.265	99.8796	2.09789	6195.91
5771_1	6.9635	28.9	26.8496	7049.49		191.442	17.8804	13.3286	23.8044	27.4715		5462.09	6761.22	70.1859	50.3181	12.0442	8.59584	33.8779	2.61242	1.1108	1.48442	0	0	0.811066	0		0	823.696	21.6308	2030.51	0		0	0	2.14387	27.8355	455.583	0		1904.48	955.201	299.874	0	2908.3
1111_1	0	25.0972	0	7333.43		0	0	18.5971	85.8113	7.04772		4675.39	8094.83	18.6499	109.459	11.0109	11.8904	65.578	0.819764	0.406119	4.01765	0	6.79477	0.914582	0		0.901034	237.879	29.8207	820.049	0		0	0	2.79904	15.9973	334.093	0		124.809	536.585	155.143	0	1963.09
1111_2	0	2.18458	0	4395.34		46.8556	0	7.38242	5.43539	4.14984		2517.15	254.998	3.25434	31.1944	9.609	4.44085	0	0	0	0	0	70.6824	0.663565	0		0	18.5256	57.7037	1306.71	0		0	0	1.36685	2.16011	96.2873	0		15.6082	0	0	0	2822.99
4399_1	0	0	4.93088	34.3297		9.54596	0	35.6295	35.9868	17.3022		62.5244	78.7657	0	27.5731	56.5602	81.3868	65.3258	18.1213	13.6902	22.4525	0	7.2982	0	0		1.09934	0	68.2944	3.0876	0		0	20.8748	2.79197	5.04906	159.895	3.77593		58.3567	3.055	227.805	0
5957_1	0.88646	0	29.6341	10704		140.154	10.6383	156.042	7300.93	69.7289		8808.91	5894.73	76.3407	48.481	0	32.4882	112.881	9.89711	0	0	0	8.40335	0	0		4.1416	857.208	0	7550.41	0		0	0	5.67612	158.238	168.145	3.32269		1474.76	680.428	272.647	83.8765
7428_1	0	4.75858	8.4342	1143.11		5.75495	0	1.7334	0.264762	0		576.592	3442.31	18.1431	0.481871	0	0	19.951	8.4047	0	0	0	2.4549	0	0		0	265.262	13.3263	194.559	0		0	0	1.62038	0	2.44682	3.20526		639.862	125.226	60.436	0
7301_1	0	0	11.2252	10704		113.658	37.7504	711.138	480.849	10.3583		6383.91	5894.73	133.506	107.936	0	0	95.9359	8.54094	0	101.514	0	105.906	0	1.40107		0	143.541	68.4786	7550.41	0		0	0	7.05251	205.466	490.968	3.88433		148.505	51.0772	184.179	199.396
497_1	0.925886	0	4.26857	1113.81		65.499	0	3.00132	6.5521	0		1466.6	9072.92	9.65936	54.5781	0	0	0	1.19468	0	0	0	3.43485	0	1.75667		0	119.21	0	533.458	0		0	0	2.39844	0	99.5953	3.99415		344.72	93.3023	34.8849	0
1480_1	4.74156	0	4.05238	8.89336		6.25565	38.7834	6.52007	2.06484	7.442		303.915	172.508	8.75928	9.1255	19.6016	9.43499	2.74962	6.79465	7.83578	9.67124	0	100.004	1.06615	0		1.89545	10.8205	45.1693	12.5293	0		0	0	1.4956	10.7852	123.739	0		19.7058	0	588.422	0	0
4762_1	0.524739	0	17.08	1162.66		1431.86	68.9682	23.1479	19.7522	0		1175.66	2925.97	8.50626	40.18	0	0	0	2.08931	0	0	0	27.5306	0	0		0	262.389	76.9696	1134.74	0		0	0	1.92714	0	100.46	5.67921		196.528	44.2086	240.609	0
3164_1	11.6901	36.4659	3.79295	10612.2	104.209	158.595	11.0119	8.37957	7.95296	5.62386		1027.57	11214.6	32.0356	4.72319	27.7427	44.0104	212.016	2.95205	0.413513	3.08282	1.89872	0	1.69225	0	0	0	2913.7	47.2757	530.597	1.40675	518.726	13.5855	0	3.61692	15.1721	31.6087	6.36682	32.8963	674.902	404.86	66.0283	1.87902	194.62
3164_2	2.36296	0	7.76671	1819.48		1848.34	14.976	30.1777	120.557	0		1393.24	5894.73	62.9369	123.678	0	46.1778	69.8701	5.37212	0	0	0	0.331853	0	0		0	949.9	0	7550.41	0		0	0	2.86781	50.9186	963.374	2.77074		628.23	360.448	462.684	0
3164_3	5.42754	9.74574	3.28265	1102.3	98.0574	2397.79	1.71392	6.29393	7.28401	0.198945		1584.35	6988.07	66.4701	2.89732	5.30034	0	9.25795	0	0	0.924547	1.24331	0	1.70684	0	0	0.0392639	414.772	14.5047	141.974	1.13622	184.368	12.3132	0	3.20824	8.56115	67.8339	6.36682	22.2224	41.4077	27.0211	47.4615	0	100.484
3164_4	5.42754	14.8506	3.07842	1730.76	292.886	1132.54	0	18.0782	23.2761	0.708779		1570.72	3748.93	26.6211	3.52744	1.20734	0	36.5503	0	0	16.7511	1.34728	0	1.66333	0	0	0	206.207	13.3794	17483.5	1.88407	2475.72	12.9115	0	6.85306	11.919	89.2491	6.36682	40.4919	22.3544	12.3762	232.412	55.1222	20.0881
3164_5	6.47122	27.1698	5.00567	3751.46	432.71	9338	6.72662	9.44726	14.488	1.31786		2330.23	3186.94	55.0416	9.02687	1.20734	0	14.9943	0.21764	0.0641874	1.55291	1.36483	0	1.67293	0	0	2.35695	275.881	15.0483	1425.34	1.09891	2793.45	12.1953	0	5.88076	6.64548	276.171	6.36682	30.7782	57.5842	23.9837	373.371	4.22534	888.761
3164_6	4.12595	14.8506	3.00842	5680.17	105.951	1573.63	0	9.28201	15.7211	3.05965		2242.9	1396.1	7.46094	8.64526	1.20734	0	19.8497	0	0.413513	16.7511	1.52543	0	1.67293	0	0	20.5275	329.341	21.3077	1748.69	1.6095	1454.12	12.2542	0	5.33813	8.68507	247.867	6.36682	53.8219	35.9254	16.1941	142.149	9.92439	378.749
3164_7	4.9515	7.71625	5.18828	708.746	781.437	3737.98	0	6.41226	6.54267	0.646296		562.644	2655.53	35.7239	2.89732	0	0	0	0	0	0	1.34728	0	1.73134	0	0	0	8.19266	6.46141	59.4273	1.19282	6784.71	12.5509	0	3.43268	7.63295	42.0959	6.4027	13.9782	20.3939	9.04225	119.39	0	216.087
3164_8	16.6562	208.547	7.98303	8472.11	347.018	7523.96	1.30949	104.299	3037.07	31.3097		20334	4888.17	15.301	89.8101	0	0	485.741	1.87665	0.66907	137.938	1.70934	0	1.66812	0	0	7.368	4353.27	64.2359	6099.78	1.36713	12919	17.6281	0	10.9426	330.738	227.339	6.9356	63.7787	520.367	289.62	538.299	334.746	694.229
6460_1	5.29188	11.9541	8.91124	1931.76	193.619	90.9997	5.78816	6.19552	8.24992	2.72181		383.337	11399.9	3.69321	4.13448	0	0	0	2.75626	0.173652	2.29877	1.34728	0	1.80124	0	0	2.24581	414.235	26.2354	20.3462	3.16696	141.82	14.4036	0	3.01795	7.44758	17.1771	6.52917	13.9782	28.8049	58.0042	51.2136	0	71.966
8154_1	1.25075	4.19139	3.5582	289.875	41.9574	91.7508	3.29966	88.4942	261.201	0	92.5366	645.135	1104.32	9.9939	45.7406	1.67428	3.93386	33.6624	3.89039	1.26145	35.8055	0.771662	0.931027	0	0	0.266887	8.06224	537.563	0	1523.36	5.68296	302.846	1.29632	4.47594	3.82912	47.6476	226.313	1.48582	3.05999	69.4664	99.4085		21.4885
8154_2	0.368684	4.09378	0.910721	80.7171	5.84828	117.665	0.234168	0	11.5089	0	6.45996	1313.9	458.314	3.30985	40.4278	0.269383	0	2.44039	1.92176	1.04948	1.70804	0.56244	1.317	0	0	0.239795	0.732732	13.3201	0	212.78	4.00314	15.0347	1.46476	1.72928	1.7519	2.7981	157.239	1.49421	24.15	5.59373	6.26521		1.44705
7877_1	2.52468	5.38137	1.05464	1231.77	12.085	166.792		13.3375	58.9764	0	37.0368	1032.8	3895.94	45.2586	7.73322	2.13474	4.85339	17.5588	4.05438	1.44905	1.62506	0.728049	3.62408	0	0	0.0822333	0.217341	212.196	0.236557	316.662	1.82548	153.956		0	2.41339	18.0372			12.1578	63.6753	132.634		3.94272	612.998
9988_1	1.4757	3.65429	1.16717	1061.89	3.3407	24.9478	4.77045	0	9.42891	0	87.3049	244.478	5193.79	11.6911	6.60701	1.43646	0	7.4966	3.93103	0.996684	1.47896	0.723759	5.68737	0	2.48384	0.227076	0.0474202	480.759	0.108583	79.69	4.00314	134.234	2.51569	2.52093	1.82957	9.6897	29.5526	2.75067	0.899268	53.6637	207.166		3.39734
312_1	0	0	0	1181.82		0	0	47.0994	75.692	8.0366		578.073	177.135	6.24033	15.847	16.0555	9.58784	1.27296	5.15334	7.05867	22.3909	0	0	1.89282	0		0.753602	33.0553	32.5222	410.725	0		0	0	2.00618	17.2198	14.6168	0		20.8533	0	114.906	2.92334	840.305
1560_1	2.30522	4.85796	1.90936	1468.43	15.9149	30.6134	9.34525	40.5015	363.354	0	1143.1	893.023	6060.09	36.6085	7.9162	1.82965	54.0499	360.8	9.38289	2.71611	2.68594	1.54768	5.83374	0	2.98605	0.254869	0.49022	1755.6	0.0496201	278.168	5.42973	415.702	7.42851	10.3287	2.55038	87.7931	132.402	2.78277	0.802519	492.232	780.639		14.1393
1560_2	0.696707	3.93106	0.550796	174.606	1.06308	79.9262	0	0	6.86175	0	9.91024	646.385	191.268	3.71689	6.2522	0.222893	0.0380406	3.61528	1.94314	1.18182	2.24174	0.553537	5.83374	0	7.28696	0.237662	0.0377886	148.704	0	104.379	3.87707	66.2932	2.40581	2.25329	2.32763	3.70457	16.3235	2.70813	4.30772	6.78792	17.0903		0.246618
7715_1	3.84739	17.9974	3.79295	20853.8	18.7997	86.2716	0	59.3635	31.3471	5.43056		9672.68	1219.82	4.54025	56.7797	3.55261	0	5.10489	3.73647	1.70284	5.51556	1.47136	0	1.75112	0	0	8.79277	145.583	18.5754	17483.5	1.28884	1464.11	13.1546	0	5.23568	3.03503	85.0574	6.4929	93.7918	284.381	176.789	163.414	16.8496	3045.69
7715_2	4.19529	10.0275	2.56325	1223.71	14.7667	6.74395	0	14.374	39.2969	0.903006		8159.47	1539.08	3.57074	17.9026	0	0	2.2652	5.11424	0.800935	2.92335	1.47136	0	1.85234	0	0	0	86.2316	15.5805	1653.9	1.36713	134.04	14.7891	0	4.26378	9.42939	75.3322	6.58379	35.8894	19.0209	9.54604	31.9479	4.5938	374.979
129_1	0.659366	3.8334	1.03624	1056.15	4.15496	421.759	0	28.7552	58.0863	0	168.88	1855.3	98.6526	1.08591	94.0337	0.184042	0	3.46132	1.98614	1.36788	166.056	0.704816	5.29566	0	2.7351	0.261405	0.0139738	76.3087	0.000693335	4883.47	3.9413	1211.18	6.26738	1.85875	2.44143	6.26448	65.6172	2.67642	30.0209	12.1139	7.18019		160.086
391_1	0	0	3.49353	873.488		415.269	0	45.7239	11.4043	18.3961		4681.09	1155.55	8.42724	152.442	0	0	0	8.13186	0	0	0	10.1393	0	2.11514		0	84.8708	12.203	1478.03	0		0	0	2.49904	0	103.735	6.16555		37.371	13.8408	111.55	43.9502
391_2	0	0	7.03457	10704		133.417	2.7426	723.981	671.643	37.9757		13595.1	5894.73	31.0023	208.819	0	0	102.992	12.3137	0	19.1907	0	19.8975	0	9.00677		0	364.866	85.0414	7550.41	0		0	0	5.7382	62.4548	443.552	5.21144		212.319	26.1846	302.166	116.902
391_3	0	0	12.8134	1547.73		125.707	0	473.783	466.905	0		2708.82	5058.79	37.9794	545.514	0	0	0	12.0465	0	3.50127	0	0	0	0		0	345.609	0	1572.89	0		0	0	22.1487	0	589.193	2.94422		120.545	14.1385	396.231	130.152
6174_1	0	0	3.2482	829.803		91.3656	0	171.725	711.329	21.5996		760.442	1649.62	6.42852	14.0259	0	0	45.1176	4.95219	0	0	0	2.58919	0	0		0	141.383	0	212.297	0		0	0	6.5767	29.931	87.8437	4.08674		60.3188	9.84573	169.112	805.723
9769_1	4.64942	61.2134	22.6528	10704		92.8613	127.236	8616.57	7300.93	46.4711		6383.91	5894.73	237.362	584.909	0	392.184	925.152	30.9841	0	30.454	0	59.9476	0	10.1518		0	10696.5	35.4204	7550.41	0		0	0	24.0289	311.144	771.543	4.56445		6834.32	1835.95	3014.11	396.184
2460_1	0	0	32.3417	1308.98		499.293	8.81977	25.9095	18.1921	12.7599		11934.9	4094.73	71.699	44.8204	0	0	0	6.62174	0	0	0	20.8586	0	110.862		0	81.5209	13.3263	1949.89	0		0	0	4.67373	20.2011	252.531	4.88298		24.8829	47.783	460.743	2.50049
2460_2	0	0	6.34062	695.42		659.505	0	254.708	119.235	0		2097.4	329.47	0	95.0464	0	0	28.2448	4.10626	0	0	0	1.75372	0	0		0	95.9575	0	1621.54	0		0	0	3.65875	51.0258	163.11	3.39067		55.8214	4.45415	462.684	162.117
828_1	0	221.136	41.6198	10704		475.41	79.9643	220.641	699.449	7.8298		6383.91	5894.73	48.3147	256.105	0	331.939	359.031	22.0208	0	0	0	8.03017	0	0		0	1019.27	19.9309	7550.41	0		0	0	7.24411	139.775	6918.89	3.15553		5547.55	9325.76	282.002	0
8321_1	0.442139	13.6946	6.17833	10704		33.6885	84.4752	51.0408	72.2706	29.3763		7755.62	5894.73	88.9553	81.4467	16.909	16.9942	141.56	16.9429	0	0	0	38.65	0	0.361096		0	356.718	85.36	1371.45	0		0	0	6.86355	39.9264	267.449	3.4249		352.139	510.287	343.975	88.5827
9821_1	0	0	5.98789	10704		1602.94	2.29176	44.1862	83.0348	18.7577		6383.91	5894.73	60.7572	79.4966	0	0	0	7.17285	0	0	0	1.57432	0	0		0	78.4247	0	1464.44	0		0	0	2.90063	23.5365	458.19	3.15553		245.758	90.949	236.517	0
221_1	4.60916	42.1224	7.1265	1048.14	31.056	24.7799	1.1504	375.741	313.901	2.2312		3723.85	579.247	7.57524	379.244	6.81235	0	22.578	3.14796	1.07106	11.5415	2.09332	15.0117	1.77105	41.5373	0	0	1511.7	45.0512	2613.13	1.73472	1464.49	16.8608	0	7.91805	16.6161	217.508	6.9544	226.526	39.6312	15.173	125.591	182.427	270.804
424_1	3.30565	1008.79	13.3493	1494.09		2.71177	204.806	50.3042	249.066	6.94909		634.905	7151.66	60.4547	0	34.9379	402.268	2984.82	36.0399	0	0	0	0.223137	0	0		0	1168.61	190.237	538.608	0		0	0	2.90063	71.5637	107.793	2.58706		1191.55	570.666	165.013	0
424_2	10.7878	0	17.4326	0		2335.88	4.66521	1.21192	0	0		0	0	33.7268	3.356	0	0	0	0.577553	0	0	0	10.9391	0	0		0	0	0	0	0		0	0	1.41572	0	928.629	4.18033		0	1003.63	243.1	0
424_3	2.14176	0	2.99905	1175.59		9010.56	0	5.788	0.985236	30.3562		7383.06	1083.42	9.205	7.25035	0	0	0	12.0465	0	0	0	8.03017	0	2.83897		0	45.1823	9.71542	1038.03	0		0	0	2.68545	0	117.706	4.54487		45.7209	22.485	310.85	65.8494
979_1	0.0952503	0	11.1531	566.351		1254.49	12.2134	10.9224	3.55091	0		1460.97	1142.99	37.8021	8.31171	0	0	0	0.889105	0	0	0	5.308	0	22.0211		0	0	9.02556	915.927	0		0	0	2.74911	0	136.276	3.77593		0	10.7272	187.632	14.0637
979_2	0.917031	4.38655	4.34299	256.491	20.5689	740.551	0	0	7.88181	0	16.4806	561.059	37.5841	3.11556	9.31989	0.203344	0	2.50028	1.76396	1.0759	2.8453	0.625741	6.07714	0	2.23224	0.233412	7.92087	11.9325	0.00149498	208.131	3.83279	767.707	1.82183	0.711695	2.05979	2.96627	47.1547	2.69225	0.731798	11.0942	7.97319		0
979_3	0.670225	4.25645	2.38593	110.851	39.6115	443.064	0	0	7.75901	0	19.1552	1309.24	68.9327	2.24708	15.9387	0.184042	0	2.30032	1.84756	1.10235	3.55833	0.728515	5.29566	0	3.23672	0.238728	0.0329297	4.72697	0.161202	251.965	4.08224	1900.09	1.78543	0.978574	2.00426	2.7981	129.057	2.69754	2.77065	9.30809	7.01273		2.66914
1750_1	0.674887	3.11639	0.512316	655.611	0.543962	294.724	0	0	3.54553	0	10.1369	281.351	26.5142	0.883866	6.11274	0.115725	0	2.28576	1.99694	1.0759	1.76288	0.544669	5.4428	0	2.60951	0.238728	0.0084479	27.0713	0.42305	18.6692	3.81017	21.1198	2.29607	0.918439	1.54184	2.65866	3.62938	2.70283	0.844577	12.9507	9.83337		0
110_1	0.628491	3.4425	1.04854	122.761	1.20775	32.0642	0	0	2.66563	0	6.11816	886.415	9.50198	0.925095	10.0002	0.103793	0	2.24227	1.58069	0.94398	1.49893	0.60294	4.60411	0	1.91718	0.263594	0.0170868	3.06459	0.219905	483.182	3.64182	6.8328	2.22298	1.06958	1.56579	1.94493	5.58561	2.68169	7.11725	0	6.70259		0
4598_1	0	5.41204	0	2113.02		73.3697	0	13.5417	10.7914	6.45956		3899.12	4854.15	29.6065	9.79111	14.7374	7.68338	0	0.4021	3.56698	6.91835	0	0	0.735758	0		0.291868	23.7768	24.2442	934.537	0		0	0	1.2399	8.62634	196.465	0		72.1393	101.192	116.627	0	1063.95
4598_2	0	0	0	877.345		61.1241	0	28.9476	26.5693	10.4506		3496.12	5208.63	45.3695	9.52763	22.7438	12.2759	4.16427	3.70865	5.28534	18.2021	0	0	0.889457	0		1.78676	50.4636	38.9087	1287.74	0		0	0	2.40118	15.537	144.411	0		55.2133	0	283.074	4.54999	967.968
4598_3	0	0.227233	29.9979	3972.7		797.394	0	260.125	469.862	8.13606		5856.33	5597.71	37.4526	266.943	15.7276	10.2767	223.408	5.80578	4.28098	39.4867	0	0	0.782462	0		6.246	7697.57	28.03	5817.31	0		0	0	38.7792	99.7011	1452.94	0		592.295	96.5089	1062.86	154.148	6569.64
4598_4	0	0	0	971.564		107.247	0	24.2457	11.8654	4.14984		5623.05	3662.82	15.9699	6.13998	14.4052	7.00114	0	0	4.68471	0.396854	0	7.50763	0.69927	0		13.5397	75.9282	38.0329	1724.65	0		0	0	3.651	10.2295	168.068	0		29.3139	0	223.497	0	1796.75
4598_5	0	0	0	4747.21		64.1945	0	440.089	1355.77	15.4302		3515.29	3413.63	39.4877	12.2686	10.8372	9.05324	63.6034	0	12.1199	407.179	0	27.9939	0.731154	0		0.0198852	2749.07	31.0646	5407.38	0		0	0	27.2874	99.6308	111.215	0		39.5576	0	543.911	589.245	5716.05
4598_6	0	3.12493	0	1057.07		123.994	0	44.4975	47.9631	11.6775		2517.46	1074.45	0	16.3249	19.2834	8.82444	26.3978	9.22759	8.41494	103.651	0	3.83053	1.36254	0		1.57189	39.3673	32.0404	3788.18	0		0	0	3.98417	105.889	69.3315	0		20.8533	0	176.037	157.711	958.182
4598_7	0	0	0	177.597		148.764	0	9.89489	2.73283	4.72038		1446.76	448.287	0	6.95158	12.2151	6.1698	0	1.69852	1.1108	1.48442	0	1.39276	0.763635	0		0.470011	23.5929	18.1786	591.864	0		0	0	1.48481	9.27059	126.878	0		13.3473	0	0	0	479.557
2063_1	4.4716	10.5858	10.4858	428.419	46.4985	30.2041	1.52864	6.61006	6.14363	3.7587		413.544	12383.5	240.912	4.4309	6.81235	34.683	13.937	0.315633	0.173652	0.726999	1.59831	0	1.74121	0	0	0	103.891	24.6581	51.2787	2.30614	201.95	12.9115	0	3.09445	3.52093	35.7201	6.36682	23.5908	26.5704	36.5682	35.6308	0	122.126
8695_1	3.98691	252.853	11.6722	20853.8	267.823	1385.47	11.1026	998.335	15315.6	39.8432		10134.3	1659.27	8.59728	8.77285	21.3586	0	282.161	2.75626	6.93669	98.6666	1.78445	0	1.72642	0	0	0	12332.2	66.5088	4467.78	1.90568	9629.73	25.8973	6.40237	6.65272	2028.31	205.839	7.68986	32.8963	55.9492	160.445	140.669	278.696	290.996
3057_1	3.84739	14.0742	2.67913	259.758	10.4482	2.37647	0	6.41226	5.19981	0		1099.13	1450.07	3.07656	10.5215	0	0	0	0.0201526	0	0.00525676	1.54356	0	1.93084	0	0	0	9.22717	13.3794	68.6273	1.56834	230.945	15.4428	0	3.11349	5.41547	134.419	6.51102	30.7782	17.5848	22.762	36.8063	0.455843	29.5553
6276_1	3.70734	17.254	2.86515	8173.05	22.6354	3.86093	0	7.32788	14.5044	6.6107		4304.93	27985.2	29.8242	13.3874	13.4127	0	13.583	5.5091	1.34823	7.11694	2.41495	0	1.83178	0	0	0	166.739	20.4211	121.969	2.14788	284.748	12.8208	1.23009	4.10412	5.78392	114.539	7.06779	54.5275	71.8845	245.04	142.334	2.24981	246.04
6276_2		102.277		2173.72				1474.92	3813.6	40.4411		6383.91	5894.73		1986.95	12.7671	90.0873	52.8636	31.6184	55.5419	330.338	0		0			23.4189	688.061	113.584	7550.41	128.067			439.715	347.844	77.991				458.136			115.335
1330_1	5.22395	75.2133	6.69447	4289.53	20.0973	460.581	0	23.2984	28.1948	4.11899		3402.37	6971.2	18.5578	167.688	3.55261	0	12.5157	0.998841	0.413513	1.55291	1.59831	0	1.73134	0	0	0	257.198	20.8672	1432.64	1.42668	1083.8	12.3724	0	4.71904	6.21439	78.638	6.22441	38.7015	155.656	60.3613	63.7742	2.37551	1986.07
1330_2	17.4251	468.287	7.11373	10704		74.7667	13.7382	21.3489	4.89785	81.5134		6383.91	857.528	30.2832	3.54559	0	0	0	10.1671	0	0	0	34.6887	0	23.4031		0.463123	1386.97	15.4035	7550.41	0		0	0	4.07818	2.43029	13.9433	9.19481		697.238	23.4074	61.996	32.1091
2499_1	6.43773	23.6183	4.26594	9296.49	95.3933	264.812	6.08108	7.06765	14.57	3.58116		766.623	19106.2	363.401	3.8335	5.30034	3.41292	74.3197	2.36505	0	0.991886	1.52543	0	1.71172	0	0	0.0392639	549.393	29.9558	69.7496	1.63019	596.354	13.8974	0	3.17043	15.2975	23.7696	6.36682	26.1572	179.988	136.894	68.9837	0	56.7404
2192_1	3.6371	8.01301	2.40289	44.0993	11.9279	7.37448	0	11.5194	13.3616	0.409483		2869.99	199.235	1.80157	46.0787	0	0	0	0.21764	0.66907	0.726999	1.34728	0	1.84204	0	0	0	8.84125	13.3794	329.812	1.26947	185.629	14.1494	0	4.28145	8.1896	37.6161	6.4387	47.1226	18.3114	5.71693	34.6246	2.2916	159.717
1836_1	5.55191	0	26.7157	10704		35.106	20.6373	8.2443	2.05217	28.7191		5051.08	5894.73	61.5491	20.8145	0	61.8037	101.44	18.252	0	6.75144	0	94.8577	0	66.5224		0	74.7948	57.794	292.327	0		0	0	3.62178	16.7442	148.59	14.1337		138.182	206.524	300.89	0
3793_1	4.05649	10.3075	2.56325	1344.45	48.5981	735.879	0	6.51107	5.41193	3.23159		578.909	6522.44	16.6949	5.57859	1.20734	0	0	0.0201526	0	0.599483	1.38244	0	1.74121	0	0	0	827.019	23.0189	219.782	1.40675	252.672	16.3813	0	2.97949	4.37446	20.9111	6.25984	23.5908	67.5368	10.7615	20.3502	0.326786	277.472
3793_2	0	0	55.7831	1279.32		1680.7	43.1013	588.445	404.829	0		1605.34	1967.39	28.5798	270.809	0	220.59	545.228	10.4367	0	443.509	0	3.28936	0	26.3749		185.82	1223.31	13.8649	1141.67	0		0	0	78.1188	1487.2	1798.02	3.28894		6233.45	3492.34	3112.46	1236.2
3793_3	0	0	8.17879	1291.14		265.738	0	1115.02	1211.19	6.94909		2981.94	2042.83	11.8878	179.474	0	0	329.3	12.5805	0	29.0802	0	0.915155	0	0		0	1565.71	0	1255.75	0		0	0	12.802	135.516	317.805	3.44207		2385.65	48.5649	1789.26	374.843
6235_1	3.77743	19.222	3.18156	310.6	21.3753	79.193	0	14.4174	8.46925	2.39247		2589.54	182.798	6.07573	38.354	6.81235	0	16.3938	3.24597	5.79124	18.8257	2.01487	0	1.83178	0	0	0	26.6053	19.5112	3160.05	1.6095	1464.88	14.9187	0	4.8576	3.52093	118.026	6.71222	239.727	24.2156	6.89626	565.238	139.399	1133.45
678_1	0	0	6.42145	921.179		34.6584	36.2123	8.79316	3.20271	0		4858.98	5894.73	90.1839	17.9801	0	0	0	7.17285	0	0	0	94.8577	0	0.701609		0	30.6528	87.8815	2127.67	0		0	0	2.90063	0	15.3128	4.3321		34.7241	27.1407	197.139	0
678_2	3.44877	27.3795	9.73863	2359.51		665.37	46.1495	18.263	26.9365	0		2503.97	5894.73	44.3505	0.481871	22.4943	49.0841	90.3104	6.62174	0	0	0	16.7495	0	0		0	691.012	44.3769	420.534	0		0	0	3.19307	34.6558	23.9128	3.52854		201.024	97.6427	53.9954	0
7208_1	5.63056	56.7584	3.79295	20853.8	42.2296	11.723	6.19833	78.5722	515.878	26.8079		2851.2	18113.5	125.829	38.354	6.81235	27.4099	442.763	7.49132	0.800935	5.77819	1.78445	0	1.77606	0	0	0	958.681	28.1319	705.233	1.97093	1098.05	13.4	0	4.26378	161.121	105.155	6.4929	30.7782	576.114	2699.49	35.1276	58.1375	474.343
7208_2	1.23728	9.1723	4.03338	10704		905.331	0	366.804	529.572	14.3075		4102.95	5894.73	47.5802	147.188	0	15.4477	0	8.26834	0	57.7128	0	9.64802	0	0		0	699.828	0	7550.41	0		0	0	4.47973	181.028	528.601	3.22191		984.078	384.332	203.87	28.3321
3271_1	4.26453	10.5858	7.14894	9034.65	88.201	218.273	0	6.55064	6.81998	2.72181		1000.48	11428.7	33.6769	4.4309	9.45506	0	4.71266	0.998841	0	0.857926	1.31238	0	1.69225	0	0	0	482.523	16.6141	59.1372	1.17387	766.071	12.3724	0	3.61692	3.64262	47.1686	6.25984	13.9782	96.3226	180.136	36.3023	0	227.764
2626_1	15.6011	120.047	13.8745	5559.22	320.874	146.78	82.1444	53.9772	424.205	37.2388		6550.5	9600.13	216.671	45.7171	14.9482	252.474	854.736	13.4136	3.11129	3.24352	3.47135	0	1.74616	0	0	0	6183.25	63.545	2233.45	1.42668	2227.71	16.6202	0	8.44989	65.8304	117.402	6.54735	64.4012	2593.85	3332.84	150.691	3.54728	12444.8
2626_2	1.76921	0	3.79538	1098.95		114.631	29.7915	5.98209	0.809539	0		6383.91	5894.73	101.372	0.416693	0	0	2.13261	3.25063	0	0	0	4.81887	0	0		0	97.3202	0	609.506	0		0	0	5.296	9.28265	99.4993	3.51116		12.764	33.4008	133.478	0
2707_1	4.40268	10.4469	9.28167	1551.21	102.898	787.926	3.26972	6.6497	44.583	1.76214		666.776	1511.18	16.8018	5.15464	0	0	0	0.0201526	0	0.137728	1.67211	2.69813	1.74369	0	0	0	39.4777	12.1949	73.6056	1.36713	696.019	16.2455	0	4.01488	2.9744	22.4497	6.65701	17.6424	93.6268	17.5822	45.7613	0	8.71093
1102_1	6.8521	0	5.35313	582.812		483.596	0	2.28655	1.67426	3.10814		2820.29	1115.03	18.6095	9.05967	0	0	0	6.62174	0	0	0	5.06179	0	2.83897		0	20.2071	19.0837	458.691	0		0	0	2.66439	0	48.7345	5.25319		0	17.1024	119.815	0
1102_2	0	16.9633	7.24526	460.476		2005.56	0	17.6198	8.67796	64.7862		597.316	618.015	13.1744	34.3113	93.8408	95.579	112.132	35.2841	44.9445	57.9651	11.079	6.85078	0.0472147	0		1.9374	54.8624	96.6505	75.9106	30.0395		0	46.9058	3.97436	32.4297	385.067	3.63361		79.5293	12.0054	435.777	25.7373
2483_1	10.9437	0	11.9437	79.0696		0	0	7.67877	2.46059	3.21039		548.897	266.487	12.7549	10.4354	12.0442	5.64224	0	1.84881	0.1494	0	0	51.3202	0.782462	0		0.127026	6.57477	38.4722	138.885	0		0	0	2.42489	8.7878	11.3032	0		11.8942	0	104.84	0	0
4014_1	2.50824	12.4088	2.00736	3542.58	15.0121	19.596	2.37337	5.85901	20.1373	5.49498	68.2247	1310.97	12643.6	7.39695	31.2299	7.29309	4.11928	6.73029	3.95805	0.876772	1.22826	1.35818	9.2076	0.851004	0	0.0514705	0.133402	197.736	24.8685	303.257	4.17474	249.846	8.90909	1.65742	2.40174	6.02586	79.406	5.8983	40.357	78.74	151.755	50.2864	1.72869	201.231
4014_2	0	0	0	3098.42		126.389	0	15.5548	12.6143	12.813		974.337	2456.95	0	32.2662	26.1286	9.74077	13.4083	7.12678	9.56505	15.9368	0	0	0.970903	0		5.42936	41.5789	41.053	85.2539	0		0	11.7951	2.83592	15.0756	419.639	0		42.9678	0	243.359	0.746785	4185.18
6990_1	0	0	0	5583.75		183.032	0	431.812	6900.86	13.1244		4950.48	5052.38	0	49.6725	13.064	11.3515	87.8531	4.66797	10.1364	117.456	5.90965	0	1.33863	0		5.243	1154.93	36.9223	5731.52	0		0	0	7.18167	169.046	178.612	0		117.202	80.5609	484.34	1605.41	3173.75
6990_2	0	0	0	85.3978		61.3052	0	7.38242	2.13976	5.48847		540.832	177.135	3.69727	9.92157	17.6805	8.51968	0	1.99998	4.58404	9.12937	3.72664	0	0.830376	0		1.78676	13.016	27.5069	12.8632	0		0	0	1.56066	7.15972	7.94629	0		21.6014	0	0	0	0
893_1	3.77743	14.334	3.4145	551.331	66.6681	25.3015	0	48.3043	120.877	2.39247		1516.49	333.235	1.66981	11.4931	3.55261	0	32.6055	2.16961	2.65771	102.556	2.17256	0	2.09745	0	0	0	49.3512	13.3794	2151.38	2.65555	520.263	19.3612	0	5.49135	228.711	25.9721	6.58379	42.2237	21.7129	6.6096	58.4199	341.683	39.1078
6334_1	0.754869	3.68686	1.4728	581.249	9.74036	839.835	1.56207	28.916	59.7332	0	46.3347	1684.04	322.538	4.96271	87.3292	0.303269	0	4.16434	2.97114	1.15531	18.1746	0.771662	5.63852	0	4.61157	0.300411	0.511475	141.535	0.160672	1235.21	4.26586	274.531	2.14994	3.13494	3.15322	22.6219	249.859	2.78277	46.7735	27.0916	12.9642		15.1081
6334_2	0.753288	3.78456	2.43751	1152.24	16.6498	1014.02	1.10854	0	33.147	0	66.4032	2416.58	521.084	2.60585	77.3065	0.386614	0	2.50028	3.51797	1.79605	5.38577	0.76202	5.97986	0	4.23716	0.322191	2.68515	275.203	0.576426	1369.9	4.6463	238.601	1.85825	2.79191	2.79285	4.61719	386.583	2.76135	53.9055	63.3932	16.8094		9.03569
6334_3	0.701396	4.84171	9.50413	1169.37	127.155	437.033	0	30.4869	276.446	0	732.842	6311.37	4825.98	1.95189	372.306	0.889804	0.19088	3.75421	7.77789	3.31706	12.3001	0.879682	5.78498	0	3.86237	0.594653	55.3587	388.101	1.89518	4449.16	5.50284	642.512	1.63989	10.2495	6.6151	7.05072	1434.07	2.81504	464.009	315.496	33.381		7.2211
812_1	0.783398	5.28017	1.68143	1308.76	1.38318	26.3091		0	4.55824	0	7.65089	364.823	927.48	18.502	5.91268	0.500419	0.176714	0.775927	3.73095	1.40513	1.83392	0.47128	3.71495	0	0	0.0461055	11.8403	115.985	0.117739	115.243	0	8.55605		0	2.08713	4.61942			5.65012	7.38791	24.1238		2.06527	396.222
812_2	0.710443	5.53441	1.26254	631.507	1.70173	25.8625		0	4.48734	0.0194454	79.382	1188.94	59.3688	1.35842	109.695	0.214609	0.169939	0.786	3.41132	1.71445	2.39501	0.634818	3.71495	0	0	0.169017	0.229806	45.3333	0.334424	1110.08	1.61398	67.0252		0	2.84002	3.53858			125.895	31.45	8.67883		20.0699	834.36
9115_1	0.634648	3.99615	2.93508	245.265	18.792	45.4778	1.93485	0	14.7544	0	136.554	2141.57	2.24047	0.666826	148.416	0.190447	0	2.70635	3.10806	2.03839	14.1308	0.733278	5.29566	0	5.85739	0.340849	0.154326	135.946	0.185401	1806.3	4.73154	97.2058	1.02171	4.83741	3.53846	4.25288	394.07	2.68697	159.179	13.7742	6.84188		6.1604
5389_1	0.659366	4.64667	3.4685	95.9898	7.1257	80.2803	2.5427	11.0396	14.0229	0	17.3668	476.881	245.064	0.674871	7.70335	0.330749	0	2.82343	2.41005	1.23489	1.47099	0.639523	5.49178	0	4.362	0.235535	0.134917	19.4957	4.8397e-05	470.022	3.78723	7.63862	1.5308	1.19232	1.73277	10.6641	42.2462	2.7667	14.0356	0	8.06398		18.8011
5827_1	3.91721	22.6837	2.79173	20853.8	125.541	52.4461	0	38.037	442.084	3.7587		9705.7	18894.1	6.07573	42.8943	10.653	0	9.25795	2.85414	1.77471	4.73897	2.21248	0	1.71661	0	0	0	436.642	27.7587	1827.31	1.99282	590.642	13.0936	0	5.26986	8.1896	161.086	6.38475	79.817	137.68	42.3643	71.075	7.48304	509.437
5827_2	1.33669	6.40109	1.70996	1319.13	24.4626	1120.59	1.61778	487.838	328.375	68.6692	4817.93	4177.57	5217.98	2.54573	59.7766	1.49545	0.760936	45.984	4.65766	2.82509	258.876	1.13765	6.02851	0	4.54919	0.485476	1.96739	1575.51	1.44823e-06	3482.45	6.59034	410.247	1358.06	14.4557	3.57646	93.2315	262.958	2.86919	362.158	772.372	246.895		199.659
5827_3	0.861913	3.57285	1.21827	234.491	46.769	1199.69	0	9.31109	16.98	0	97.9771	870.398	153.671	1.11385	8.0203	0.259324	0	3.77172	2.31853	1.39453	31.3715	0.742828	5.29566	0	3.36196	0.244076	0.032255	26.6491	0.0447621	2868.81	4.08224	435.244	3.36277	1.10012	1.7519	7.09634	36.3686	2.69754	3.32761	11.3565	7.66418		19.8574
5827_4	0.662466	4.54914	0.622583	1399	0.561765	15.6464	0	158.852	139.128	3.09288	149.166	676.883	13.8567	0.65879	7.98576	0.18085	2.3312	24.8052	2.05123	1.39453	372.864	0.839993	6.56214	0	4.67394	0.267986	0.0125019	128.811	0.0310008	4968.98	4.5118	51.3525	21.7823	1.79388	2.159	195.072	28.4706	2.84206	3.80576	83.7055	7.24627		97.373
2800_1	11.6786	2.04655	29.9767	7480.37		8762.09	0	53.381	164.815	17.2373		4547.83	6753.84	31.0332	10.562	11.7013	7.07685	0	1.84881	0.1494	14.9174	0	0	0.672417	0		1.41311	660.871	24.525	3231.55	0		0	0	2.029	72.2414	191.572	0		287.484	303.016	168.645	27.614	1820.23
43_1	0	24.2462	2.68103	5837.36		22.8172	64.4273	43.7619	1074.52	5.68174		3603.65	7162.55	65.8719	16.06	11.7013	11.4284	82.6067	5.15334	5.78188	6.91835	0	11.9689	0.672417	0		0	833.816	27.5069	583.745	0		0	0	1.68113	70.8292	218.065	0		788.971	709.014	260.38	17.5499	1362.86
43_2	1.04204	4.09378	7.6367	141.846	63.0488	1402.6	1.89378	0	16.735	0	267.417	362.299	1797.86	14.0705	6.77623	0.623857	0	4.49619	2.73958	1.15531	5.22852	0.557984	5.88248	0	2.7351	0.234473	0.167368	47.328	0	664.907	4.00314	586.362	1.05812	1.22324	1.98366	7.63042	29.5998	2.71343	3.27598	11.3565	8.70561		3.68324
43_3	0.820119	3.58914	5.66614	998.452	16.0831	1523.77	0	33.1672	150.253	0	1290.9	1146.47	247.129	4.75854	12.9584	0.242674	0	47.9484	2.83631	1.79605	65.7479	0.681315	5.00034	0	3.11141	0.234473	0.0733277	510.437	0.00209938	3032.51	4.3513	527.016	1.78543	2.65602	2.96996	14.8496	41.9402	2.74001	3.77178	50.5776	7.97319		192.657
9694_1	4.26453	13.0237	5.03196	2240.24	46.4985	310.669	0	12.1353	14.8652	1.68627		1979.14	1154.55	5.07664	17.6829	0	0	0.433839	1.58391	0	5.77819	1.56176	0	1.73627	0	0	4.26132	79.4469	29.9558	910.781	1.77704	1482.19	12.9115	0	4.52742	11.5448	189.954	6.4748	40.4919	39.6312	8.26439	43.3865	4.04284	1466.15
2062_1	3.9582	29.6931	3.30408	11254.4	42.1209	30.4998	4.39624	366.485	3021.14	15.2983	773.228	6937.19	16394.9	44.3037	307.16	19.8674	21.3076	116.464	10.3492	3.05708	4.14816	1.4961	0	1.13627	0	0	3.35821	845.229	36.498	6662.87	4.00413	736.984	8.0174	3.08131	6.17876	51.3883	696.641	5.85126	94.3481	715.121	609.213	42.4885	16.3891	1649.84
2062_2	0.656269	4.15885	0.998774	360.548	1.97757	138.709	0	0	17.5344	0	479.146	1634.31	130.094	2.33335	44.2904	0.103793	0	3.14454	3.99909	1.79605	10.1397	0.695391	5.19737	0	4.362	0.308387	1.23846	51.517	0.0450409	1029.65	4.41705	109.691	1.49445	3.55237	2.69438	2.93818	126.642	2.66588	106.647	9.07186	7.18019		26.8723
3878_1	3.77743	15.6183	7.74509	2702.79	37.8558	523.845	0	8.27772	12.7447	3.23159		9705.7	3291.9	2.44742	209.242	15.9328	0	3.91719	2.95205	2.43372	1.69854	2.01487	0	1.73134	0	0	1.63748	74.4008	34.4208	620.934	1.86252	429.349	13.0024	0	5.35518	4.49669	119.275	6.4027	105.556	48.5044	7.72902	44.0643	1.798	2104.85
9586_1	4.8832	43.153	7.76683	3526.39	21.3753	461.051	6.7854	6.05806	4.35768	1.76214		281.983	2773.62	45.1463	5.29675	0	0	21.2174	3.54017	0	0.137728	1.24331	0	1.75112	0	0	0	622.812	23.0189	268.184	1.34744	308.89	15.7081	0	3.17043	1.70791	11.4539	6.36682	17.6424	26.5704	41.8753	26.2911	0.0932759	505.209
9586_2	0.832945	3.70315	1.28996	790.659	2.58356	210.65	2.13907	34.2359	18.848	0	62.9518	1621.18	1224.7	10.7818	31.1023	0.4364	0	7.18266	3.20894	1.47457	6.73716	0.714272	6.31991	0	4.11228	0.237662	6.99228	258.699	0.00861251	2486.22	4.49631	110.709	2.77258	2.99718	2.17338	5.57634	272.652	2.78277	10.667	20.0975	9.75639		8.77927
9586_3	0.690462	5.83266	2.52767	1120.02	17.4263	412.362	0	335.842	55.8485	0	244.052	10164.9	290.853	4.25507	119.539	0.447171	0.895228	143.512	4.44382	1.95751	441.686	0.869717	5.58964	0	3.36196	0.339675	23.704	256.406	0.0335982	4691.25	4.81366	310.014	7.19498	7.94566	4.75812	94.2066	797.842	2.80426	168.454	66.6501	7.24627		595.801
2283_1	4.40268	11.1376	7.19374	7126.86	135.479	311.854	2.16983	7.18762	5.7617	21.4287		1542.94	11410.2	13.463	14.083	12.3431	0	39.1643	4.81846	1.20885	1.12858	2.13284	2.28997	1.73627	0	0	0.200891	1072.6	39.1831	142.324	2.12553	416.468	13.2157	0	3.94319	4.43557	21.3506	6.51102	53.8219	27.7013	27.8413	38.9938	1.40122	480.125
2283_2	0.656269	3.4751	0.560119	105.08	0.689341	37.0294	0	0	2.22118	0	5.2185	267.864	28.3419	0.552439	5.56443	0.103793	0	2.27849	1.58069	0.996684	1.50294	0.612035	5.39379	0	1.79095	0.254869	0.00570294	8.83047	0.493024	61.4813	4.02326	10.4561	2.36922	1.31654	1.48285	1.97199	6.42226	2.69754	3.73791	3.13095	7.04649		1.1242
2283_3	0.761198	3.57285	1.01136	198.915	7.93481	404.634	0	0	10.0138	0	80.8006	1074.71	122.117	2.13153	9.02104	0.18085	0	2.77638	1.78474	1.68867	12.3172	0.752409	5.39379	0	2.42098	0.229183	4.28078	171.973	0.00338656	797.725	4.08224	75.2372	3.03026	1.60091	1.8165	6.26448	82.2266	2.76135	3.07254	10.1296	7.37695		12.0542
2283_4	0.693583	3.4588	3.08047	427.212	96.8995	402.411	0	294.958	222.625	0	635.434	3461.39	54.188	1.07475	252.13	0.289651	0.139689	31.2109	3.89039	3.31706	260.475	1.069	4.8026	0	8.5282	0.408336	75.1501	1056.6	0.488377	4074.2	5.18668	229.238	2.22298	8.99153	6.57447	189.96	734.502	2.71874	136.554	44.8503	7.08011		370.843
8810_1	3.70734	13.8132	2.48397	3641.78	26.322	2.37647	0	16.788	49.4742	1.39001		117085	7201.34	2.57441	94.2553	5.30034	68.027	16.3938	1.19383	1.77471	2.92335	1.59831	0	1.78359	0	0	1.50013	95.072	17.6109	2350.36	1.40675	535.232	12.3132	0	5.62713	6.09133	205.977	6.34892	107.285	216.466	511.919	117.208	5.53364	869.938
8810_2	0.677998	4.71169	2.61268	1227.82	89.7616	102.285	0	48.5759	57.4771	0	446.432	5977.95	626.721	1.20927	112.006	0.289651	0.174763	2.87078	3.15836	2.01142	35.3087	0.690691	5.83374	0	5.29715	0.322191	1.75344	679.118	0.278618	5222.18	4.75924	141.291	2.95656	4.33228	4.51503	11.7421	633.66	2.72936	61.6846	127.749	9.78211		18.6833
8810_3	0.728058	3.8334	4.93564	1148.04	68.5814	179.643	3.37482	76.6837	148.392	0	1622.33	2072.11	551.368	1.61141	119.923	0.476061	0.186822	3.78925	4.42969	2.63447	36.7816	0.667311	5.09894	0	3.92486	0.352655	37.9224	678.618	0.201688	4214.07	5.72159	629.582	1.45809	5.75451	6.57447	14.3785	838.329	2.68697	102.423	121.257	14.4682		9.29127
8810_4	0.681111	4.51662	4.18028	1169.99	186.553	298.383	0	322.327	396.308	0.0100764	479.746	6337.32	326.786	1.43625	168.073	0.310109	0.271334	7.56452	3.00828	3.26228	264.078	0.884676	5.58964	0	5.11027	0.37659	3.88682	752.687	0.276525	6350.47	4.81366	696.861	5.54052	4.80111	3.80934	73.9113	591.367	2.77205	95.8178	997.731	74.4582		130.717
1014_1	4.05649	104.357	3.54332	3785.06	38.96	56.7039	6.2863	6.25454	13.932	2.2312		678.995	17502.9	60.0658	3.3723	9.45506	0.540949	233.24	3.54017	0	1.69854	1.27772	0	1.74121	0	0	0	802.959	24.6581	145.792	1.40675	924.652	12.3132	0	3.94319	6.09133	75.2144	6.25984	17.6424	139.542	517.799	39.6681	0.264823	223.434
5833_1	0.743788	4.93961	0.530843	53.5901	0.674412	609.12		11.9884	30.4604	2.55207	73.2455	796.867	3.61186	0.669579	10.3011	0.218344	0.314905	1.74755	4.64391	1.53717	24.2955	0.756631	4.26991	0	0	0.0778991	0.040137	15.8551	0.470915	673.77	3.00532	13.7914		0	1.98795	20.9294			8.13061	4.05615	5.97857		47.8796	70.0014
5833_2	0.674887	3.4425	0.531804	1134.3	0.372877	13.7905	0	132.575	208.688	0	66.9459	285.056	0.968288	0.610742	295.82	0.289651	1.83884	30.4661	4.20559	2.9888	1138.93	0.835065	6.27141	0	6.47928	0.202217	0.0577996	735.677	0	2670.71	4.23058	635.347	3.17787	3.10044	13.8508	124.302	208.248	3.84239	0.571	15.0088	6.45285		1824.64
7887_1	3.88232	13.4198	4.32299	295.59	14.7667	45.5416	4.32571	7.52881	7.47025	0.525101		1914.58	101.889	2.57441	19.6402	0	0	0	1.19383	0.539767	1.26778	1.34728	0	1.85234	0	0	0	23.9338	9.58839	1735.99	1.17387	140.095	15.7081	0	3.26472	1.46851	23.1095	6.51102	20.7845	17.5848	7.45566	29.9465	3.77136	199.315
8360_1	1.87115	5.14202	8.1464	213.045	40.7931	23648.1		0	8.43817	0.720755	28.3814	793.61	202.072	1.60832	2.45441	0.364374	0.286913	3.42484	3.78123	1.40513	10.3461	0.699745	3.8981	0	0	0.0568503	0.768053	200.108	0.382053	486.743	2.27292	435.459		0	2.06719	10.1371			0	13.4438	8.31188		16.0385	355.299
8806_1	8.00201	184.08	2.15758	9029.92	23.0726	20.9818	8.83071	10.6738	107.123	5.82542	462.77	379.082	10397.5	18.8604	0	31.1403	54.3515	160.094	3.60165	0	1.42644	0	0	0	0		0	1933.72	38.776	139.232	5.16716	796.128	7.54919	3.16019	0	43.1686	52.1074	5.34506	24.1693	151.008	1875.68	47.6103	7.29081	173.862
1339_1	1.38957	5.10154	5.00994	1339.19	56.3439	583.552		27.9408	78.5505	0	444.972	1633.09	19177.4	11.4848	184.146	1.81302	0.608821	1.10124	4.81075	2.11785	7.72466	0.766219	4.22304	0	0	0.205559	1.00057	1284.84	0.803177	2596.37	2.85407	757.091		4.23881	13.9456	11.7333			169.851	103.942	14.8772		10.9363	2625.87
8059_1	2.44118	27.4495	2.31135	4565.93	16.9979	11.881	6.36244	26.3432	178.72	5.69431	337.241	1121.02	10973.1	40.4339	0	14.3403	6.90698	90.5798	3.57175	0.0906027	2.1203	0	0	0	0		0	406.231	23.0437	148.931	4.76858	1053.29	4.99747	3.31484	0	38.57	65.0942	5.35162	25.5453	195.316	492.361	102.458	13.3102	272.056
4567_1	1.16599	3.70315	2.55097	281.429	19.389	39.1423	4.06346	0	7.64202	0	45.4174	339.756	2976.61	17.6277	6.29786	1.42806	0.182783	10.0812	3.5704	1.52801	2.44356	0.505216	5.88248	0	8.96234	0.231295	1.48547	313.931	0	31.4245	4.61714	176.28	1.56716	2.826	2.70251	5.51685	36.9625	2.83664	1.1135	42.5952	148.159		5.48658
4567_2	0.685784	3.37731	1.38045	83.0594	6.16536	99.8795	0	13.3397	11.043	0	66.8645	585.512	393.457	1.5308	17.6292	0.168159	0	5.85338	1.9646	1.26145	40.9497	0.513919	4.95097	0	2.23224	0.246225	0.100966	197.232	0.00564876	2391.56	3.78723	70.8741	4.36889	2.25329	1.73913	7.75299	69.5773	2.69754	23.5247	5.38782	6.63204		146.859
8839_1	0.668672	3.70315	4.88533	468.615	20.8541	35.7275	2.38194	27.5676	45.8555	0	637.205	1611.38	695.047	1.52218	136.857	0.523506	0	9.21268	2.9096	2.33583	16.7753	0.839993	5.14818	0	62.2499	0.624949	4.80561	326.525	0.0294026	2525.1	5.16346	156.278	1.9311	11.3251	6.72418	18.2336	313.17	2.74001	462.761	13.1819	10.1614		39.3959
8807_1	2.09872	4.24018	5.38368	897.231	7.70568	211.452	9.49527	0	9.21769	0	322.729	380.556	118.741	4.58059	8.3241	4.46143	0.0352007	5.32646	12.9238	1.93057	4.47959	0.612035	8.00727	0	132.37	0.237662	8.0717	1496.82	0	1497.38	7.7656	124.435	11.4958	8.99153	10.8561	8.67771	41.9402	21.2089	0.681277	33.5148	64.846		10.3057
9692_1	3.6371	17.1294	2.14702	825.056	26.9242	23.6609	0	16.5667	16.3161	8.67686		4118.12	44.1485	3.20079	296.547	10.653	0	73.0582	2.75626	6.11638	45.4082	2.17256	0	1.98713	0	0	0.617183	38.4304	18.5754	1811.18	1.77704	2186.33	13.7722	0	6.86975	22.8613	56.0482	6.89809	149.909	31.7169	5.56272	21.6659	518.471	2689.31
978_1	0.740657	4.87421	1.17291	1098.22	6.33109	15.3358	1.75628	0	7.18256	0	30.1849	1314.77	4507.16	2.93258	111.474	1.19561	1.23174	10.8744	3.80953	1.82293	2.10012	0.742828	6.65889	0	3.36196	0.239795	15.0881	209.782	0.162798	895.308	4.89297	88.6575	1.42175	4.33228	3.18883	7.2181	626.94	2.77205	18.2057	77.965	148.691		7.2211
978_2	0.664017	4.28898	2.59731	367.446	9.30347	165.571	3.5706	0	3.90945	0	15.3424	1023.72	375.111	1.85237	41.886	0.229462	0	2.48525	2.08404	0.970321	1.53512	0.557984	5.29566	0	3.48714	0.220788	0.0989614	9.35228	0	178.354	4.04314	114.839	0.985285	1.92389	2.83446	2.91011	58.621	2.71874	6.59044	21.4101	9.67891		0.958666
537_1	0.937647	6.28541	27.994	199.309	50.943	253.951		0	5.36022	0	5.00197	1077.94	32.4545	18.2466	8.74648	0.210882	0.070659	0.461853	4.05438	1.53717	2.00398	0.690374	3.5337	0	0	0.0665375	0.0365077	11.1404	0.915477	216.564	1.61398	686.366		0	1.92909	3.62475			8.64446	12.5354	6.05816		3.58376	1057.78
5273_1	3.84739	238.488	3.60668	20853.8	37.8558	115.671	1.40386	515.446	560.892	9.75151		9705.7	10060.7	21.2493	15.4533	6.81235	0	119.98	1.97428	2.21178	205.451	2.37407	32.8377	1.80124	0	0	0	2088.8	39.7924	17483.5	2.1703	2572.81	21.2915	0	12.2173	134.524	214.438	8.11413	88.982	745.656	916.49	253.949	363.558	3426.02
5761_1	1.97524	5.42841	8.7417	365.623	18.7682	329.669		0	13.0542	0	83.8727	384.779	3350.52	132.412	9.55288	1.8084	0.371318	6.89236	4.3537	1.51511	2.33051	0.639403	3.80629	0	0	0.0514317	0.510697	592.894	0.16623	236.401	0.73556	35.2031		0	2.25877	10.3418			3.28504	22.4232	40.7219		0	410.199
5761_2	1.04411	5.50747	0.955021	1994.5	8.11937	23648.1		95.7128	75.707	18.4737	319.155	1505.32	2334.17	18.89	8.11554	0.950807	2.52813	3.84114	4.08041	2.16303	179.443	0.873642	4.93734	0	1.05112	0.125916	0.729681	173.021	0.469943	3308.29	4.27551	256.852		0	3.62419	32.6581			4.55021	11.8703	6.91843		160.1	150.344
9469_1	3.70734	13.8132	4.40782	1073.2	52.7349	110.298	4.55971	11.4982	113.694	0.837188		4699.01	724.221	4.54025	45.4455	1.20734	0	10.7174	1.19383	0.539767	1.26778	1.54356	0	1.70684	0	0	0	166.311	67.4055	871.204	1.77704	113.072	14.2762	0	5.50835	10.5482	128.833	6.36682	53.1093	21.0597	6.3178	53.2668	1.63756	1652.64
9469_2	0.665568	6.54727	4.16392	1332.7	45.6771	164.474	0	613.485	438.25	0	505.172	6791.79	5712.39	7.52107	198.874	1.12212	0.733569	379.017	6.51736	2.66168	171.155	0.738049	5.58964	0	4.61157	0.495858	1.02825	1388.32	0.315413	4197.17	5.19821	262.811	3.03026	14.7032	12.4069	106.594	585.187	2.77205	206.146	329.268	164.209		305.213
7950_1	0.643901	4.87421	0.560119	838.847	2.04724	25.432	0	352.163	207.983	0	839.077	1735.61	4.3797	0.758449	81.5783	0.635148	2.44395	44.8815	15.5175	2.82509	1256.21	0.612035	6.27141	0	3.04874	0.315268	2.98572	109.77	0.0037766	4069.71	4.9444	921.853	0.912373	3.62251	8.19197	515.79	285.457	2.80426	25.2521	7.3048	8.06398		2812.34
7950_2	0.63773	3.27949	0.301094	1505.74	1.9578	6.98109	0	66.7761	92.6838	0	142.907	281.687	1.555	0.669507	132.304	0.255982	6.89691	45.0572	4.87485	2.01142	244.615	0.800769	5.54073	0	2.92334	0.24515	0.329042	47.5049	0	3746.33	4.75924	275.798	2.004	1.72928	3.90884	348.83	330.808	2.9019	0.618343	14.6677	6.70259		132.394
2629_1	1.89164	4.97171	44.4809	1272.84	28.272	161.342	10.9695	73.9705	179.141	0	307.425	1364.13	4709.9	1.49636	186.243	1.89929	0.0854419	3.33493	8.59419	1.74234	14.9753	0.593879	5.58964	0	2.60951	0.279053	4.64125	1333.2	0.0391088	1910.12	4.4807	56.9759	3.03026	7.60046	2.83446	12.1248	150.234	2.81504	12.5952	397.184	219.264		6.1604
5632_1	0.70609	4.50037	1.1265	188.281	0.9847	110.56	0	0	4.61815	0	4.44278	144.133	243.666	0.952667	6.34313	0.16186	0	2.30762	1.61076	0.891369	1.3303	0.658015	5.04966	0	1.98025	0.230238	0.00464726	4.29931	0.294208	49.3028	3.64182	14.451	1.78543	0.740848	1.44231	2.29927	11.6295	2.72936	3.03495	0	6.80728		0
5632_2	1.23725	3.76828	3.6094	114.055	5.47135	2041.91	0	0	4.32803	0	3.06149	697.93	1124.09	1.47057	7.59445	0.483321	0	2.60637	2.29584	1.12882	1.80121	0.566905	5.49178	0	1.98025	0.220788	0.199649	4.22533	0.0814126	61.664	3.92017	164.287	2.07694	0.918439	1.72642	3.67591	53.3294	2.66588	2.29791	8.74725	8.24306		0
4784_1	0.75645	6.46606	11.1644	528.572	69.0594	202.009	0	368.111	152.956	0	281.215	889.52	61.2036	2.32143	290.094	0.711092	0.0380406	25.478	5.25911	4.36302	277.654	1.00144	6.61053	0	6.72788	0.601502	15.7718	302.686	2.78722	1649.53	5.51314	1797.74	3.17787	11.5256	3.48188	41.6065	534.383	2.84747	393.899	243.032	20.3504		439.045
4784_2	0.693583	3.71943	2.51988	255.556	8.76102	31.2423	2.16617	23.729	8.83054	0	279.658	930.57	12.1378	0.666826	86.451	0.29645	0	6.61297	6.29345	1.68867	19.2714	0.580353	6.07714	0	3.36196	0.257043	7.79907	162.195	0.0363009	2340.3	4.73154	37.7852	2.58901	3.20409	2.8933	3.97787	210.302	2.77741	78.1845	27.8329	7.08011		9.54603
4784_3	0.63773	3.57285	1.90053	285.6	12.4893	16.7894	0	0	5.79076	0	633.297	1467.81	17.2759	0.933359	196.049	0.242674	0	11.9036	2.52611	0.996684	33.2119	0.676639	5.58964	0	2.7351	0.324507	0.740852	227.82	0.783967	2162.73	5.01957	277.183	1.9311	5.94008	4.8031	7.02033	333.338	2.75067	212.621	13.2963	6.70259		120.526
4494_1	4.43715	6.18974	2.23463	1700.98	10.4482	5.79218	0	8.37957	30.763	0.151793		398.892	4191.89	29.6696	2.23649	11.7922	0	17.783	0	1.77471	0.475879	1.34728	0	1.67775	0	0	0	419.981	#NUM!	270.375	1.02535	795.371	12.1365	0	5.35518	8.06583	17.3967	6.29539	20.7845	17.5848	136.548	39.6681	0.147524	25.1744
3623_1	0.823323	5.16668	2.52378	1165.35	6.87437	94.7829	2.83535	105.262	236.784	0	163.087	2462.94	6108.91	15.7977	22.7364	1.5293	4.2508	52.1998	3.64953	2.28165	21.264	0.714272	6.65889	0	3.73735	0.259222	0.0204146	658.497	0.00545415	2743.52	4.04314	186.91	2.73584	3.27341	3.57646	16.3366	464.761	2.77205	15.7894	500.519	955.92		14.5034
3623_2	0.797747	11.0712	1.03005	1129.21	92.4375	99.519	0	39.1809	108.146	0	792.789	588.462	1.35733	0.704435	137.282	1.64001	1.42398	316.811	5.43975	2.22752	2362.55	0.505216	9.34912	0	3.86237	0.364569	0.980684	1266.52	0.0575376	746.68	6.83882	913.803	8.133	8.06112		47.1578	534.771	2.88553	74.0784	25.2387	13.0457		5207.44
1806_1	4.49583	10.0275	3.59232	1214.46	65.809	1602.21	3.59665	0	20.754	0	23.0665	1573.33	3822.9	71.0421	87.1949	1.15879	0.049851	5.6282	2.38706	1.95751	3.1947	0.810531	8.5828	0	3.61227	0.279053	185.024	389.732	0.00354	1653.78	4.6463	722.65	2.004	3.76328	2.72698	11.4082	244.844	2.72936	35.1571	72.4256	63.0927		4.52612
1806_2	0.687343	3.4425	0.880674	1050.47	11.7669	242.239	0	0	7.49524	0	23.0665	741.836	86.7927	1.39914	16.0481	0.177666	0	2.35157	1.58069	1.10235	1.91794	0.553537	5.58964	0	2.79786	0.269088	1.04887	100.696	0.109018	323.901	4.61714	540.202	2.80934	1.22324	1.60819	2.54758	90.1968	2.67642	3.67052	76.599	8.30204		0
369_1	1.04536	6.2062	9.48658	703.65	40.3851	77.3334	4.35992	230.786	215.367	0	4260.2	2182.72	1044.3	2.43784	23.0987	0.393676	0	713.708	3.94461	0.734151	173.401	0.518284	6.94873	0	4.7363	0.322191	0.172203	1463.66	0	2146.26	5.17509	1484.04	26.722	6.46319	6.28091	272.08	59.3348	2.84747	1.51392	15.9506	10.0111		265.213
7595_1	0.796152	3.67058	3.46158	207.841	2.61475	21.5266	2.32816	0	7.05016	0	339.013	1283.83	3995.58	11.1773	25.8464	1.33608	0.139689	643.33	3.54415	2.39004	2.33953	0.909748	6.56214	0	8.71428	0.227076	0.0969709	703.644	0.163866	270.614	4.58757	41.4004	1.42175	2.58837	2.29037	8.50747	59.1424	3.45995	1.48995	35.0965	46.9669		9.54603
6389_1	13.3497	11.1084	7.97784	571.24	20.7168	111.884		28.4887	75.5923	0	336.839	987.804	3018.77	126.193	6.35136	4.19408	1.13726	111.581	5.75387	2.98633	3.21597	0.589431	3.94418	0	0	0.0880711	0.358192	788.141	0.110932	417.626	1.91504	12.6916		0	1.92909	6.44202			16.5265	304.944	511.074		0	1468.84
6389_2	5.37166	6.38004	10.3475	1361.65	34.8698	179.7		8.80397	47.678	0	521.618	1860.88	3312.32	24.4021	118.747	1.47883	0.428242	5.6871	4.51594	1.98274	2.65607	0.766219	3.99037	0	0	0.182169	0.168253	170.482	0.661976	1034.15	2.9315	40.1963		0	3.08346	6.90551			45.0117	248.878	319.774		2.06527	2757.22
454_1	8.26692	66.9523	6.55566	4157.86	79.0108	531.111	0	43.456	134.375	4.85929		3561.52	9346.26	14.5464	24.8827	16.8904	0	100.034	3.14796	4.82705	33.2824	1.52543	0	1.69225	0	0	0.0747443	2502.85	45.6133	2851.07	1.58888	1461.42	14.1178	0	7.58562	113.13	120.526	6.58379	42.2237	193.185	177.603	246.014	92.7648	3199.19
9540_1	3.01726	4.38655	6.15482	1308.56	8.5536	61.7866	6.48455	0	8.11137	0	23.746	1424.68	4375.96	15.5211	14.2624	1.87313	1.2562	167.565	4.04011	1.47457	1.55942	0.830143	5.68737	0	2.60951	0.246225	0.194553	568.396	0.0791712	763.366	4.23058	291.925	1.82183	3.69282	2.80945	9.70535	109.03	2.85832	2.44025	89.5284	90.9715		3.10854
9540_2	0.734353	4.20765	1.3436	511.883	1.6253	395.338	0	0	4.79681	0	4.22852	805.345	2495.38	0.963714	24.771	0.516168	0	3.25164	1.97536	1.31463	3.82335	0.728515	5.58964	0	3.36196	0.258132	0.0724312	17.7992	0.157509	350.54	4.40081	74.1269	3.28876	1.85875	1.9024	4.1224	43.9379	2.83664	7.37761	20.0112	6.34331		7.74449
4686_1	0.96937	3.89851	3.35022	1272.84	7.78281	36.198	10.3699	0	11.2131	0	74.6025	1393.04	6940.48	43.8334	11.142	2.20789	7.68761	348.94	4.30315	1.47457	2.12727	0.723759	6.17432	0	2.86061	0.237662	0.0451295	382.907	0.00574735	699.665	4.30049	142.3	1.42175	2.38668	3.48188	13.5051	216.127	2.80426	1.14364	42.2012	137.814		2.96295
4686_2	1.45821	3.65429	4.39472	1519.32	16.7876	113.593	1.72867	15.7412	35.9319	0	71.7121	1620.37	7180.82	7.37088	61.6958	1.63146	1.44922	30.2193	3.82297	1.68867	5.00503	1.12702	8.00727	0	3.23672	0.260313	0.211285	300.501	0	2303.04	4.54244	140.102	3.25178	2.65602	2.82611	12.6208	203.06	2.7667	3.43832	105.345	125.568		7.2211
4686_3	1.30227	3.86595	5.23521	1236.6	65.3048	564.488	0	129.251	246.014	0	578.142	3832.98	6194.06	8.82991	165.63	1.63146	7.00362	14.0637	3.50491	2.49858	75.462	0.85978	4.40476	0	4.7363	0.292492	118.013	1900.55	0.246741	3287.31	5.04412	620.821	3.9201	8.21537	7.96322	80.2631	982.913	2.76135	13.4393	739.207	417.761		69.4966
6622_1	1.17275	3.70315	2.96437	1443.09	13.2451	74.1316	5.85241	0	14.9288	0	117.179	490.055	6696.91	4.69491	107.989	1.74311	5.59432	41.8905	6.50128	1.68867	1.84414	0.766837	8.39106	0	3.98735	0.282397	23.3039	998.724	0.407667	1351.19	4.70349	53.7754	2.62569	5.23866	2.67816	7.23333	601.372	2.85832	32.8571	180.616	45.1818		3.10854
6622_2	1.15417	3.76828	2.0482	1235.22	20.5783	58.1256	0.603265	0	39.0948	0	63.1968	482.118	6408.27	9.3321	56.5308	1.87749	5.54348	13.441	3.03312	1.79605	2.1728	0.879682	5.58964	0	2.60951	0.330319	1.02596	1417.48	0.659903	526.122	4.9444	31.1907	2.29607	6.8777	2.93575	12.3486	681.025	2.83664	87.2199	195.546	246.419		5.89197
6622_3	0.93334	4.35403	0.907748	523.273	2.35596	138.648	0	0	21.6071	0	20.2377	198.25	4441.7	25.7463	7.33325	1.37361	0.739025	6.76463	2.38706	1.36788	2.62702	0.681315	5.29566	0	2.86061	0.229183	0.51863	490.348	0.0183262	257.01	4.43315	93.8451	1.89467	3.06597	1.77758	10.6799	55.3516	2.70813	0.746482	86.0174	42.4734		0.789596
6622_4	0.671779	3.65429	1.17291	1119.73	3.77937	99.0986	0	0	15.9619	0	45.473	493.377	992.565	5.68711	19.5981	0.597617	0	2.79203	1.8581	1.42119	3.82335	0.621164	4.90156	0	2.48384	0.250537	22.2262	302.404	0.0116325	781.549	4.00314	103.753	1.3854	2.25329	1.96317	5.785	118.69	2.66588	9.46895	99.1535	12.4239		0.616006
7048_1	0.677998	3.27949	1.20138	62.4489	5.10171	35.2299	0	0	5.57624	0.485844	8.37172	1957.77	3312.68	8.93894	13.8594	1.16287	0.306944	4.91446	2.7036	0.996684	1.3534	0.65338	4.60411	0	2.48384	0.244076	0.601511	15.838	0.309489	270.35	3.92017	4.56734	2.22298	1.28535	1.68232	4.89584	198.303	2.66588	4.16595	6.56867	7.56944		0.246618
7048_2	0.775469	4.15885	1.04854	526.675	5.07374	384.973	0	0	9.34242	157.637	23.244	663.587	7193.46	15.3262	17.6972	1.41547	0.0438591	5.8637	3.94461	1.44787	5.59591	0.752409	5.54073	0	3.36196	0.27683	0.0949946	46.0055	0.386779	1831.66	3.92017	8.67826	2.80934	1.79388	1.89572	8.73969	224.601	2.66588	17.2573	34.0845	31.3182		4.66471
7048_3	1.60609	3.93106	15.7273	553.569	127.434	3147.37	6.81232	316.567	277.338	0	1716.45	1366.27	3733.32	12.0448	57.9523	1.16696	0.33426	415.157	9.25586	2.77058	204.395	0.970628	7.238	0	4.17472	0.317571	63.7343	1517.67	0.0687819	2814.08	4.96971	1272.9	24.662	7.33321	15.3466	219.242	473.82	3.05678	9.23012	153.952	41.6666		314.384
271_1	0.930074	3.89851	1.68657	1319.53	7.51103	453.789	0	0	9.79782	0	20.7468	956.603	5637.41	6.13299	9.05139	1.47856	0.6475	12.4993	2.22821	1.47457	1.62488	0.76202	5.73619	0	2.48384	0.246225	0.786075	295.527	0.0007633	194.366	4.08224	32.2857	3.25178	2.18693	1.7519	8.22958	20.1942	2.66588	3.07254	35.0111	62.2352		3.39734
271_2	0.992405	3.97988	3.05521	1146.25	17.9797	3540.26	0	0	16.6121	0	30.0119	755.855	6478.77	8.70065	21.0873	1.39452	0	5.50677	2.09502	1.42119	3.30019	0.714272	5.73619	0	3.73735	0.254869	0.169779	351.81	0.00215944	436.515	4.23058	221.177	3.77109	2.4537	2.21686	9.00354	48.0978	2.76135	3.55039	27.5929	22.2645		5.07761
271_3	0.936607	3.89851	3.11643	1383.38	15.2623	2197.34	0	0	9.41566	0	68.4099	1304.38	2574.99	2.40197	20.9809	0.81145	0	3.21029	2.25068	1.95751	3.51483	0.667311	5.68737	0	8.90033	0.279053	14.0281	415.005	0.00923022	924.552	4.46497	92.7684	4.36889	3.86925	2.64588	5.9644	143.293	2.76135	40.278	52.0896	32.0709		5.35067
271_4	0.982523	3.70315	7.15524	1373.02	54.4486	1189.44	0	63.4681	214.217	0	268.929	2706.05	1325.29	4.03208	129.104	0.479689	0.0324099	29.2397	3.20894	9.83265	187.758	0.970628	5.58964	0	6.72788	0.511543	115.814	396.261	0.578444	5413.9	5.73117	718.373	2.80934	8.68009	8.61337	15.0775	597.928	2.86375	340.831	111.44	23.9745		240.545
4073_1	1.45821	4.22392	1.81102	1205.01	15.6425	65.9007	0.494105	19.7969	17.0106	0.00434819	90.6593	4034.73	6144.3	2.72343	85.5508	1.31945	0.106443	3.71059	5.43975	2.9888	17.2177	0.996284	5.49178	0	3.79986	0.308387	0.316907	116.974	2.47977	4284.33	4.63177	255.118	2.14994	6.68892	3.55743	12.045	813.084	2.82583	157.985	91.3815	45.5686		38.6335
4073_2	1.09203	3.89851	6.35043	1245.69	25.3452	281.429	0.414409	39.2127	26.2292	0	1105.48	2975.43	7835.14	4.29603	314.064	1.90801	0.124671	3.70189	9.0215	3.64637	2.81517	0.960413	5.88248	0	2.98605	0.366965	21.0537	364.116	5.30713	3272.3	5.34381	251.656	1.63989	12.0085	4.8938	8.24499	1396.23	2.82583	472.53	161.787	18.2423		11.0589
476_1	0.405774	3.94733	1.92733	965.497	28.4488	695.189	0.749909	0	26.0587	0	34.423	1205.43	1213.41	3.30655	47.0355	0.620099	0	7.41765	2.09502	1.39453	20.5985	0.648753	1.35011	0	0	0.24515	0.0853316	30.9114	0.0269773	1949.05	4.12049	503.994	1.4079	1.47373	2.51116	8.81722	286.371	1.51106	10.0515	30.5494	6.90952		3.10854
476_2	1.09972	3.76828	4.05618	1120.02	6.40588	271.144	1.67165	0	73.7017	0	159.26	477.303	1161.52	14.0035	8.05467	1.24495	0.049851	24.8757	3.54415	1.20834	2.55888	0.566905	1.18595	0	0	0.239795	0.0134768	764.262	0	267.125	4.08224	273.688	1.66926	3.69282	1.73913	22.6219	12.0416	1.46077	0.742801	142.744	123.889		2.96295
1294_1	6.53971	5.44284	12.2225	397.326	19.9283	766.1	3.70071	0	11.9935	0	30.0119	559.909	4795.24	45.7925	6.85901	1.77766	12.3974	52.6882	3.62309	1.90364	1.60843	0.919826	6.22287	0	2.86061	0.247301	2.79817	158.714	0	144.376	4.19461	33.3708	1.71264	1.98928	1.8691	14.5895	14.1146	2.79351	0.474424	153.619	115.55		1.28684
1294_2	1.61318	3.93106	1.53758	499.341	2.57391	178.095	0	0	10.8133	0	10.6852	411.208	2542.74	36.4304	7.02119	1.67857	0.0687538	9.85508	2.17238	1.36788	1.61253	0.648753	5.78498	0	2.54669	0.234473	0.0428791	54.55	0.00667333	75.8399	3.64182	71.9704	1.67626	1.47373	1.80998	10.5694	25.6444	2.71874	1.24479	33.3936	37.4482		1.1242
7096_1	1.63805	3.73571	4.33003	1286.03	38.0348	323.951	2.38194	0	35.7943	0	44.5544	796.777	5813.37	15.7977	7.17916	1.65714	0.487814	23.549	4.47214	1.50128	1.9839	0.695391	6.07714	0	2.1063	0.232353	9.94301	660.185	0	305.963	5.8068	142.483	0.985285	4.76485	1.7519	40.3545	32.5359	2.68169	0.557736	366.591	324.512		1.76138
7096_2	0.671779	5.02045	1.39607	596.545	3.10057	72.8716	0	57.1042	110.822	0.0136829	279.511	684.889	284.469	2.03417	11.1173	0.229462	0.170783	16.6879	2.06215	1.36788	23.0485	0.676639	6.07714	0	2.86061	0.331484	0.0110888	270.289	0.00849156	3227.83	4.36794	353.59	5.04703	2.92857	2.46455	81.6248	57.7179	2.72936	50.022	23.3827	9.36375		47.3726
5357_1	0.643901	3.18164	2.48864	33.6063	1.44438	368.275	0	0	0	0	13.3511	220.293	11.3587	0.552439	5.77127	0.0862374	0	2.2495	3.64953	0.891369	1.47896	0.56244	5.68737	0	1.66459	0.27683	0.00277778	0.91171	0.108583	13.9558	3.42192	1.85261	2.11343	1.47373	1.43656	2.09418	4.20934	2.67642	27.1395	0	6.77253		0
4096_1	0.614671	3.14902	0.810519	32.1981	0.526322	41.8802	0	0	2.948	0	13.4765	119.129	7.70646	0.680238	5.61703	0.109738	0	2.23505	3.83642	0.996684	3.00793	0.612035	5.49178	0	2.35809	0.241933	0.00398689	1.50623	0.104705	9.59514	3.7403	3.26665	3.21482	0.978574	1.5063	2.12143	6.66094	2.76135	4.15187	0	6.48902		0
8435_1	0.640814	3.18164	2.5819	14.8172	9.02089	267.253	0	0	1.96322	0	13.6643	330.407	75.5164	0.680238	6.60701	0.242674	0	2.26397	7.82917	1.04948	1.75017	0.612035	5.49178	0	2.1063	0.246225	0.00398689	1.63152	0.09634	24.2898	3.7403	3.02932	2.04047	1.85875	1.48285	2.60306	11.8229	2.68697	63.2089	0	6.26941		0
1351_1	0.625416	3.34471	1.54741	9.58866	3.36863	300.448	0	0	3.49808	0	6.25514	171.884	20.1935	0.908585	7.10068	0.146257	0	2.35157	3.38805	1.15531	1.63313	0.639523	5.29566	0	2.35809	0.281281	0.0120242	0.973443	0.212523	6.12989	4.15793	3.22315	1.49445	1.28535	1.58994	2.38178	8.04163	2.71343	16.0228	0	6.70259		1.28684
4164_1	0.63773	3.40991	2.16617	11.4508	7.70568	524.622	0	0	4.47251	0	18.944	488.238	30.2413	0.717907	7.77502	0.133931	0	2.88662	5.54606	0.94398	2.15455	0.505216	5.29566	0	2.23224	0.507609	0.00683274	1.11297	0.0360508	13.5088	4.99477	10.1611	2.66239	2.25329	1.5063	2.68649	9.77211	2.64487	86.7771	0	6.26941		0
1496_1	0.646989	3.24688	1.86051	11.0592	7.86333	51.9987	0	0	2.948	0	13.6017	201.728	107.911	0.674871	5.87132	0.140076	0	2.30762	2.86067	1.10235	1.43141	0.593879	5.39379	0	1.98025	0.287994	0.0106312	1.39113	0.409362	11.9229	4.70349	1.89969	2.44242	1.53717	1.5063	2.57531	5.09607	2.75601	26.8261	0	6.77253		0.789596
2355_1	0.643901	3.16533	1.4219	16.9772	1.9096	322.875	0	0	2.54535	0	6.3235	291.839	7.55002	0.632059	10.8926	0.100838	0	2.27849	3.71592	1.20834	1.40002	0.630327	5.58964	0	2.48384	0.254869	0.0033631	0.880592	0.345881	7.25862	4.00314	1.91861	2.33264	1.03914	1.38545	2.02621	4.42757	2.69754	4.52373	0	6.84188		0
9736_1	0.640814	3.16533	1.15564	10.9657	4.07546	410.514	0	0	2.66563	0	10.0399	219.907	41.354	0.594794	5.96932	0.143162	0	2.22064	3.94461	0.996684	2.10916	0.557984	5.88248	0	1.72779	0.403407	0.0076252	1.0644	0.28142	13.5493	3.83279	3.20146	2.44242	2.68992	1.44806	2.35425	5.27444	2.69225	82.482	0	6.11936		0
9905_1	0.640814	3.3121	2.21583	17.172	5.41685	183.248	0	0	2.81815	0	10.3631	189.47	32.6828	0.859204	6.43252	0.124784	0	2.38104	4.57172	1.04948	1.56755	0.630327	5.58964	0	2.16928	0.292492	0.0101805	1.11297	0.452889	12.8225	4.52717	2.4675	2.07694	1.53717	1.54184	2.46455	8.47187	2.75067	25.0164	0	6.70259		0.958666
2243_1	0.63773	3.34471	1.06076	26.2454	3.7963	534.381	0	0	0	0	13.5391	216.676	18.4861	0.696362	5.96932	0.130872	0	2.32955	5.06575	1.15531	1.55131	0.616595	5.78498	0	2.48384	0.227076	0.0053426	1.04595	0.00338656	8.49	3.92017	2.1494	2.69911	1.92389	1.52401	2.05338	5.12841	2.69754	41.3267	0	6.34331		1.28684
471_1	0.646989	3.27949	1.12062	18.0827	25.3478	105.843	0	0	3.59124	0	12.1533	396.884	92.3813	0.685609	8.05467	0.174489	0	2.41065	7.72672	1.15531	1.73327	0.685999	5.58964	0	2.48384	0.430718	0.0315853	1.12809	0.0578539	58.2617	5.81613	3.08284	1.85825	2.12081	1.6143	2.67257	6.97055	2.69225	71.1617	0	6.56085		0.246618
4377_1	0.639272	3.27949	1.5178	22.873	8.70778	410.305	0	0	5.97046	0	76.8953	1038.4	56.8915	1.4077	33.1192	0.21635	0	2.51533	3.62309	1.26145	15.4089	0.648753	5.68737	0	4.86099	0.329154	0.00803283	1.5857	0.000475098	112.756	4.70349	141.383	1.56716	1.79388	1.70115	2.77016	46.0596	2.91832	57.4992	0	6.84188		1.28684
3085_1	0.643901	3.3121	1.87389	12.1791	3.69027	787.154	0	0	3.90945	0	13.0371	409.638	72.4896	0.707128	7.55775	0.190447	0	2.26397	4.7586	1.31463	1.60843	0.719012	5.39379	0	1.91718	0.404637	0.109126	2.14465	0.156462	19.955	4.99477	3.77765	2.07694	2.25329	1.52994	2.71436	10.9963	2.79351	62.8559	0	6.41651		3.39734

## Sheet: S7 Plasma Cytokine Values (2)
sample	CCL1	CCL11	CCL15	CCL17	CCL2	CCL22	CCL24	CCL27	CCL3	CCL4	CCL7	CCL8	CSF2	CXCL1	CXCL10	CXCL13	CXCL5	EGF	FLT-3L	IFNL2	IL-10	IL-13	IL-15	IL-16	IL-17A	IL-1a	IL-1b	IL-2	IL-21	IL-3	IL-33	IL-5	IL-6	IL-7	IL-8	IL-9	IL1RN	LIF	LTA	SCF	TGFa	TNFa	TPO	TRAIL	TSLP	CSF3	IFNg	IL-23	IL-4
3020_1	3.60315	345.278	5953.38	8.0466	1884.84	46.0871	79.7532	749.853	8.28805	34.3993	138.51	23.2498	23.3358	3228.56	1219.98	4479.58	253.359	47.656	0	0	38.8325	0	36.0887	0	11.3085	5.31933	0.994454	0	0	0.34848	0	1.86742	276.16	0	407.554	0.15845	32.4727	0	17.6268	102.67	0	57.6049	398.304	25.7828	0
3020_2	14.0703	494.503	11207.4	4.28727	987.873	42.1547	75.5117	886.722	8.95847	38.782	88.5134	17.5601	1.68088	1250.08	2624.83	602.329	158.301	22.9688	0	0	30.4602	0	40.5768	227.748	1.64484	0	0.071812	0.0883534	0	0.34848	0	22.2447	108.198	0	119.44	0	52.8138	0	3.8538	172.015	0	86.7838	198.419	31.7049	0
7180_1	19.041	1489.78	4570.69	652.301	1148.24	455.051	616.703	736.537	8.67265	61.0425	60.9572	36.1693	7.08231	9563.59	13331.3	49.3572	1834.87	217.203	231.484	233.061	37.3076	15.4407	20.2881	385.926	0.40154	46.7937	0.734769	4.00657	0	0.459453	0	3.79337	39.3522	4.91321	55.8281	297.399	176.112	0	28.1261	32.3673	0	104.934	135.116	30.3553	4.53328
997_1	2.29888	131.646		15.6791	433.523	278.859	265.013						0	16.6634	189.677	142.525	846.876	25.8414	7.04553		12.3856		51.3012	294.931	48.9689			85.8456	9.78969	0.753393		2.77251	36.9783	0.657544	21.7749	2.33226	74.2977	5.56665	11.1893		2.81775		313.381			20.8295	1.85956	150.622	1.00353
3542_1	0.920981	442.254		4.89598	203.25	89.678	395.365						0	14.255	15.1658	132.815	408.302	13.2069	10.6055		25.0053		17.3287	0	0			0.594698	3.89843	0.36133		0.603248	10.1525	1.74298	13.3911	0	7.38437	3.42919	8.41003		2.09465		313.381			16.2431	1.37265	0	0.603622
5732_1	2.97305	9.2726	4420.72	18.2158	153.736	211.531	508.277	307.41					0	29.6507	354.379	95.5159			7.81799	0	2.66534		28.5499	402.192	28.2419			2.95448	8.5139	0.497908	239.16	3.08548	16.7138	1.26892	33.1316	17.2677	49.5759	13.012	63.3206	87.552	9.92014		1760.21	12.2634	37.3351	1.5167	7.79772	5636.7	5.51144
2181_1	4.14697	745.106	13043.4	15.6297	558.862	162.072	188.096	518.006					29639.6	23.482	2283.6	507.648			25.6238	0	1.72417		22.1084	95.6176	7.99099			1134.18	1293.75	510.555	2182.37	17.2056	92.8933	3.93008	27.7724	20.5518	33.689	1669.36	5591.62	135.183	316.459		2536.61	19.467	2242.88	3732.82	677.06	4864.09	597.724
8410_1	2.62085	4.23626	2349.71	8.67112	553.566	291.46	319.907	469.332					0	21.1177	172.268	9158.1			4.42969	0	1276.2		81.1935	459.927	0			1.09301	0	0.594049	0	3.7606	619.934	0.701775	81.0619	0	2829.24	4.93009	21.2897	14.0735	2.31113		127.173	4.94448	4.26799	32.7877	3.41522	0	1.01217
9625_1	2.21832	39.8628	3043.39	5.73	766.771	125.804	83.2066	705.099					0	120.049	62.233	135.585			6.42765	0	376.528		55.0669	105.535	1.81773			0.841158	0	0.56989	0	1.75276	2728.42	1.80128	824.88	6.42339	4457.27	26.197	20.5186	101.513	5.47985		143.839	0	0	3914.34	4.12551	0	0.981571
9625_2	1.23756	40.997	5790.03	2.6302	174.654	149.332	76.5101	2357.04					0	9.63838	40.5642	9158.1			1.04721	0	26.5113		68.3925	0	3.15444			1.10997	0	0.594049	0	0.852985	53.7517	1.48584	124.668	15.6835	7.21813	1.33731	15.934	73.92	2.17169		179.481	2.32434	0	452.11	3.92437	0	0.801169
4278_1	22.596	9.70479		9.67777	219.633	761.953	877.506						0	6.31706	217.249	124.734	101.339		3.7745		8.9878		15.3544	0	13.0894			4.6996	5.95953	0.559421		125.007	5.26982	5.08587	19.2519	8.92074	27.6707	6.68405	32.2684		4.74124		990.042			25.8787	1.98501	186.929	0.67155
5479_1	8.19992	356.659	3191.92	17.3122	849.497	186.131	804.423	804.455	12.0234	19.4628	232.843	19.815	19.7638	964.305	1159.8	228.598	369.226	52.1506	49.7903	2876.93	75.7308	108.506	15.2318	1773.34	3.48118	393.832	5.78527	4.47839	6.13145	0.620011	64.491	28.9934	170.87	11.824	108.335	102.648	103.663	9.97901	428.032	87.3166	8.02979	35.266	690.231	25.9527	38.4798
3556_1	7.17951	62.2493	7382.04	15.1924	1057.08	410.976	624.122	1937.27					30.2387	40.6292	10278.1	128.826			13.866	0	30.9307		23.9467	0	6.58348			2.80824	7.69396	0.939543	0	33.6208	158.971	2.53999	44.7456	0	70.0205	7.93706	11.8066	115.302	2.98769		794.056	62.0423	1.24865	117.799	4.73871	123.724	0.996852
3556_2	11.5858	12.5506	6286.64	31.1058	713.286	740.155	450.914	1488.69					0	67.0607	7253.3	167.005			12.2218	0	15.0068		49.5333	0	39.5023			18.2129	10.5761	1.06571	0	17.4224	158.352	2.30641	55.8178	0	167.739	4.66734	44.7026	124.285	3.03471		161.699	42.2659	1.09726	34.967	4.99087	148.274	1.08929
7580_1	17.8	45.3963	5738.87	154.193	412.346	241.823	451.573	965.901					0	35.9253	242.488	109.763			6.59552	0	48.2541		61.0029	0	94.6237			6.07294	0	0.740566	0	1.67032	14.8856	1.16779	30.8891	19.0601	40.5366	88.1385	10.2048	109.404	4.11957		138.72	9.9497	0	46.7957	5.29029	0	0.823405
118_1	2.62085	36.4539	1189.2	5.91701	556.307	499.471	6.9861	440.457					1548.27	136.973	743.012	4909.86			55.9435	119.168	774.085		387.357	64.8982	300.984			100.567	5.45588	1.06571	152.197	31.646	2049.86	1.56685	258.582	38.8289	1153.57	34.1027	33.3182	174.648	731.374		890.219	3.90689	25.4371	2980.02	11.643	5149.72	1.60155
970_1	6.0265	28.0718	6434.98	20.3927	487.49	120.812	290.026	445.392	5.04153	37.808	30.5133	6.79101	4.62894	1571.19	481.622	130.596	235.041	5.54439	27.8963	0	38.8029	9.48252	3.51377	46.1361	0	0	0	0	0	0	52.9889	0	15.1139	11.6021	55.8453	5.16716	26.2368	3.41563	4.05776	0	0	24.0071		4.03298	8.76772	17.1351	6.23521
9060_1	3.57051	107.087	6845.45	92.4838	493.883	365.851	604.959	503.535	4.13349	29.7156	9.26664	12.5211	0	1868.92	375.757	64.736	1181.05	75.173	19.0866	0	5.79972	0	7.42843	262.509	0	0	0	0.345037	2.58688	0.589332	0	1.08807	2.71761	1.35609	8.52005	0.0792252	3.3881	4.86895	6.22346	31.3502	0.848163	17.6406	111.287	108.998	0	12.1168	5.54247	0	1.71951
9103_2	1.98074	19.015	3694.79	4.9302	170.064	492.573	270.779	770.296					45.0118	65.7282	121.324	76.2787			19.9922	0	10.6499		27.8126	84.1307	16.6123			19.9133	0	0.6426	0	8.10087	104.941	1.4513	5.75325	22.9851	111.754	14.0526	71.1052	26.1362	4.91828		315	35.1768	0.412582	141.633	15.574	0	7.92609
3498_1	13.3518	125.464	7275.64	3.84807	878.462	45.0018	6.66682	332.493					0	236.762	1111.04	75.6229			1362.74	813.083	176.13		163.884	583.986	2.02737			1.21217	3.35242	2.79125	83.2	34.0392	180.522	21.8788	182.143	25.7906	6.34102	6.24017	10.021	141.324	3.09407		3141.99	8.62258	33.2621	6092.36	4.81264	2583.51	2.07216
3498_2	8.766	263.413	7630.34	11.9682	803.556	89.7073	1023.43	1081.18					0	60.2748	1307.29	2911.25			139.291	1372.2	45.6209		103.876	1298.95	8.60106			1.66228	5.98954	1.3992	93.8567	8.53654	35.9126	18.3118	199.918	30.853	18.8465	14.3128	11.1887	204.113	5.71435		2260.33	8.97588	81.6808	7771.92	3.8102	3964.41	1.66761
6520_1	7.09248	44.2871	5818.95	12.0742	661.257	89.0924	332.216	1201.15					0	38.9749	8513.87	20893.8			35.3247	0	122.26		21.5572	153.29	0			0.660054	2.48981	1.142	0	2.41364	28.7665	5.48457	41.657	18.1727	28.2509	2.01435	3.5338	48.4137	2.49756		147.674	22.9254	0	36.8197	11.3515	0	1.95278
2157_1	4.19076	25.8093	7298.82	19.2133	711.958	110.596	2409.75	703.246					0	54.0333	1146.87	163.44			37.4527	733.404	1375.39		60.2476	717.917	13.1461			2.73534	33.3471	28.0674	365.754	3.52516	667.92	1.38253	164.44	24.6706	38.5285	43.0086	311.7	208.588	27.2835		2293.48	55.4703	29364	159.679	3.35939	14225.9	1.28574
9883_1	1.75385	11.7457	6044.35	104.418	332.469	1529.88	146.485	757.772					0	74.2403	160.141	234.764			42.3169	1375.69	5.13412		43.1856	1049.89	13.3523			1.47052	14.5057	1.24437	222.843	6.58307	5.24891	5.27987	14.3469	35.1727	24.6995	15.3538	18.2168	91.2301	13.9833		2191.55	15.1309	250.993	25.7938	3.23436	8383.16	1.32562
3232_1	1.07041	84.0088	2509.1	3.19109	315.11	152.027	105.662	1281.5					0	36.3536	396.663	454.971			4.8846	0	12.4884		24.3146	0	7.49048			1.90884	0	0.691445	0	7.26852	37.9451	15.6787	270.83	0	15.648	0	22.7083	0	2.00884		0	3.94997	0	190.375	15.106	0	0.73504
3232_2	1.00346	71.076	2479.56	1.00403	277.606	97.4094	32.7068	818.52					0	33.9475	134.592	268.304			4.76034	0	5.98328		28.5499	0	15.6501			2.24741	0	0.594049	0	5.17493	38.0782	17.5449	199.097	0	13.2124	0	29.555	0	2.37238		0	5.11809	0	929.809	17.9858	0	0.779029
2607_1	22.2038	68.4599	8160.04	59.9424	211.934	752.894	537.041	1076.02					0	24.077	186.352	974.394			115.2	3636.95	61.5109		154.179	3088.26	198.431			40.8371	399.984	6.34163	19196.4	148.715	144.907	3.86467	68.2968	70.2125	201.304	1783.7	63.3206	1358.89	5238.18		7825.01	62.329	74250.6	1171.09	49.0208	4864.09	23.7552
2607_2	15.7297	45.6948	12436.4	32.7319	619.576	194.27	672.627	1382.6					75.0069	53.9923	124.03	775.116			170.422	3729.8	59.2048		228.884	2469.84	231.186			44.3316	604.54	9.97679	5088.64	209.788	38.0649	6.48067	94.197	66.0597	189.907	2151.26	78.528	1219.5	1951.11		7825.01	83.1115	9865.59	394.158	35.0181	4864.09	21.345
4883_1	5.87782	2380.38	1562.87	105.333	5858.02	397.508	192.282	182.27	11.355	97.2122	48.8122	31.2812	4.78401	17264.9	1883.1	67.0151	940.921	197.659	40.2449	0	197.226	2.58141	12.7354	0	18.2512	16.9598	7.02493	4.59604	0	0.459453	15.8007	1.42887	1004.87	10.1437	464.208	4.45458	3776.73	2.1434	2.41964	19.3063	10.6497	83.1302	419.744	14.6025	5.73397
5817_1	2.85205	48.6341	2330.91	21.5126	339.1	438.488	870.998	524.889					82.7598	27.1122	147.094	60.0041			13.3458	0	3.23438		35.2935	37.8184	5.62799			3.56347	0	0.594049	0	3.7133	100.878	5.70403	49.537	0	44.7639	25.8034	109.406	0	3.32556		105.231	23.7932	0	32.0044	32.2446	0	1.96127
5817_2	4.33304	87.7958	2685.24	125.074	277.354	854.627	1136.89	581.358					0	42.9472	200.121	48.9179			19.5515	0	10.0516		25.0505	0	0			0.709104	0	0.765226	0	8.10087	26.3078	7.72576	38.6654	0	39.9242	2.01435	32.722	0	2.64817		60.6272	15.0859	0	4.60831	2.38311	0	0.756985
1536_1	5.11827	789.544	3615.2	32.5351	3205.81	126.711	1172.89	979.16	10.8135	61.0319	70.0577	39.5459	1.31617	8987.45	999.62	477.062	1066.89	145.292	58.5952	0	138.829	0	18.6878	140.51	1.7475	7.22908	1.25256	0.610791	0	0.359416	0	0.849726	56.9343	4.91321	156.386	1.97765	76.0162	11.6481	0	60.5322	16.9802	28.8994	0	27.5645	0.24355
1536_2	5.66397	152.798	26265.2	9.38972	841.147	57.0284	398.176	976.052	8.28805	10.8644	60.9572	22.154	1.31617	3580.14	1237.05	130.089	552.973	63.5566	33.4202	0	50.1757	0	27.5296	140.002	4.49387	15.9658	1.12368	0.482998	0	0.37039	0	1.13835	18.7691	0	212.524	1.47052	48.7188	13.6409	0	99.7997	18.6221	31.0853	641.548	23.9108	0.733311
1536_3	3.0976	173.741	4207.95	36.5309	3127.88	233.673	3196.8	614.64	6.08673	17.7939	24.045	22.8439	0	2109.08	551.593	195.924	706.646	115.121	50.4183	0	10.9664	0	19.0892	2716.11	3.27811	18.2528	1.38113	0.288603	0	0.326725	0	1.86742	10.5609	3.35739	82.3812	3.96482	1012.94	14.1584	0	63.0227	19.9491	24.1592	0	11.8759	0.625163
6359_1	1.72616	498.821	3913.79	82.0412	746.153	384.094	1961.42	2169.23					0	433.658	4932.24	81.4681			13.086	174.225	109.711		51.9688	0	130.323			2.39119	5.27505	1.04037	116.819	1.52777	2495.46	3.20605	403.047	19.3469	586.01	9.89034	32.9207	16.3081	7.30142		946.616	43.0155	27.189	3963.47	4.72394	3665.04	1.13598
4359_2	2.17414	36.6471	3945.9	87.0585	336.712	658.812	1125.13	908.638					0	40.3332	1925.19	9158.1			25.8913	0	6.81399		32.611	207.835	3.49617			0.692724	0	0.889449	0	1.54799	10.9273	2.814	13.448	0	46.7173	1.20055	5.27384	0	2.57224		212.336	23.5647	0	14.7235	2.39627	0	0.966325
4359_3	4.36587	117.835	4153.89	37.5555	659.376	688.159	842.143	1190.1					0	56.1713	1178.21	778.122			57.098	0	4.83636		29.5642	0	0			0.578937	0	0.889449	0	4.48227	126.921	3.3339	17.7371	0	54.8073	4.53585	6.33727	0	3.04653		270.066	24.3876	0	66.7861	1.98148	0	1.08929
4794_1	1.05368	71.9617	1913.61	26.1415	328.887	427.573	432.278	525.017					0	55.0186	108.401	25.697			4.3472	20.8775	31.1523		24.9585	207.665	8.48034			1.94427	0	0.889449	0	9.19743	382.663	1.04573	25.3072	28.5128	55.5338	0	8.19565	0	2.57224		102.636	15.1309	0	215.876	2.21317	0	5.86214
9449_1	6.71745	69.3626	1049.61	69.6352	35.1441	331.508	51.5616	265.838	526.559	31.7922	203.498	12.6198	7.24633	5596.2	291.731	66.58	2176.08	121.302	31.917	760.059	13.0769	113.049	8.94351	981.089	2.07186	250.15	12.6156	3.42298	21.2422	0	61.0347	23.0742	288.854	22.2034	82.5879	22.228	95.0954	7.63073	445.36	60.4729	0	17.9504		30.4368	10.1873	52.1154	11.4379
9056_1	13.387	144.257	795.824	39.2772	369.24	242.775	132.409	152.039	22.6795	37.9056	97.6021	31.0922	34.5752	1707.57	237.021	36.4671	381.694	70.5647	112.85	295.334	31.4386	14.0641	32.3481	240.863	9.78971	31.9677	34.2989	19.395	125.557	0	338.435	0	170.158	28.9791	24.2617	18.4294	254.424	22.9989	52.341	157.757	30.2269	32.9873		85.5522	93.321	171.416	38.4275
5445_1	1.34881	9.58866	4395.58	16.8168	110.952	276.992	85.2669	714.822					0	13.3806	51.9774	2909.18			24.8665	770.011	7.64401		39.0945	476.42	26.1482			1.62728	23.3773	1.16752	242.537	3.59551	12.8004	2.20896	5.26808	26.6877	13.8762	25.8034	40.6593	115.568	18.0932		1996.96	36.1991	47.9811	72.9758	3.02779	9290.51	1.63453
5445_3	1.4155	22.2578	8459.69	12.7726	201.47	532.091	50.5015	471.796					270.002	9.77489	81.8261	122.062			41.4512	430.289	6.18317		26.0628	284.748	20.9057			3.02781	13.3172	0.6426	134.49	5.50231	23.2575	1.24635	4.98154	23.3101	15.5688	24.4922	131.509	83.2613	28.9548		991.85	46.2081	19.089	51.5226	11.9702	3964.41	1.24606
8194_2	5.87285	62.6722	4032.87	20.2545	364.572	215.679	146.718	852.263					0	35.4005	105.716	181.413			75.937	2571.56	17.6489		60.6252	1654.02	34.6191			6.7541	115.349	2.51767	427.466	15.1848	112.048	27.7794	21.9847	39.3746	51.9131	142.964	19.5573	360.008	14.8616		3562.83	44.5165	249.458	155.509	7.17568	20838.2	6.31789
9039_1	1.17074	9.85925	4215.14	9.69805	61.0001	348.881	75.4094	701.964					113.322	33.3297	33.2614	125.692			60.1045	2884.34	2.37202		65.5451	2070.99	55.4034			11.7992	18.8558	1.142	129.45	39.523	5.99628	2.20896	13.695	48.9369	26.8243	21.3518	78.3875	56.17	12.4288		1275.98	20.2388	431.059	22.0316	27.0961	2568.16	13.885
3543_1	14.816	333.641	4818.68	78.6966	1017.19	120.491	477.098	1121.05	14.9116	12.6941	114.726	88.0156	58.3485	3630.35	800.286	336.257	254.59	91.9109	73.6449	144.802	50.3034	16.9348	28.0112	261.214	0	50.866	14.1364	13.096	73.943	0.414649	113.601	1.2834	94.1681	5.60337	403.767	20.9293	235.128	0	18.9937	316.932	0	50.2771	980.549	57.3656	19.1155
2135_1	4.55432	133.5	13372.5	6.55886	667.576	134.758	289.515	1609.5	5.98252	39.2677	55.43	22.154	0	770.555	246.716	568.87	320.637	22.7581	0	0	30.0805	7.67339	29.6426	0	0	19.2009	0.734769	0	0	0.34848	0	0.706306	66.4701	0	70.9441	5.18538	81.5348	0	6.04573	0	0	25.3487	203.131	14.0773	0.984904
4801_1	15.0518	34.478	2790.4	41.3372	244.583	367.236	64.59	226.425	166.415	32.8937	89.3358	8.67122	5.45205	8785.86	260.648	39.2039	2133.42	126.685	22.0707	378.809	39.5452	43.6304	6.19059	523.047	1.2573	81.6216	6.40658	1.74047	9.94014	0	19.7901	11.5592	197.84	18.2088	53.3313	11.1398	271.657	4.71932	146.935	35.8401	4.77708	20.7937		16.3344	6.94837	32.1435	7.91457
7702_1	4.78232	158.682	11893.1	110.107	293.701	518.223	164.605	1742.09	5.45476	11.3505	37.8389	16.1545	25.1062	4420.96	488.273	104.65	736.188	48.6038	0	0	208.748	0	1.95591	83.3665	0.190325	0	1.31688	0.988599	0	0.620011	5.50806	1.57471	13.0742	12.0544	21.9474	3.71907	382.18	0	0	42.0658	0	31.5047	1113.66	14.0773	10.1636
1350_1	2.76807	471.036	14859.7	272.256	596.357	280.521	418.712	983.094	7.10729	25.7178	24.045	73.4746	0	8053.42	540.012	41.0161	1459.64	51.4577	0	0	2.65945	0	5.22211	0	5.50288	0	0	0.0883534	0	0.37039	0	0.421874	8.32828	0	12.7765	0.956321	13.706	36.7259	0	35.3615	0	18.1595	0	152.908	0
2040_1	6.08938	228.28	7505.32	5.03341	258.376	91.8201	390.142	819.191	8.76817	24.234	184.431	14.4365	4.113	2579.06	737.333	123.369	162.861	80.6996	6.59706	1759.89	17.8512	58.7621	11.8902	982.256	9.11383	185.045	2.78112	0.610791	0	0.34848	0	12.6162	1009.09	18.2129	102.305	54.5288	179.915	0	263.215	0	5.9632	20.2272	374.652	14.8647	7.19468
1352_1	3.47897	178.068	4875.26	37.1013	360.669	87.3658	963.353	277.285	4.80491	4.96894	13.3859	16.1545	0	3865.17	290.966	50.0992	591.873	119.294	37.0807	0	3.15123	0	7.75358	0	0	0	0	0	0	0.392449	0	0.421874	5.55486	0	11.5435	0.15845	51.7975	0	0	51.1138	0	17.8136	214.647	39.0969	0
5840_1	1.38216	6.22345	3106.97	10.8779	187.7	330.3	4.62451	451.171					0	31.4842	205.576	43.5087			31.941	0	4.66797		22.4759	0	8.95964			1.07606	0	0.618287	0	4.23925	56.4798	0.764864	11.9022	0	72.5069	1.06319	38.7815	0	2.60463		47.2314	17.4748	0	18.5146	2.48872	0	0.830838
5840_2	2.14653	23.1966	5655.82	22.9464	186.964	430.532	39.1672	651.187					0	37.8181	3311.4	180.336			23.7991	0	3.1379		29.3798	0	7.23563			0.676373	0	0.521816	0	8.97617	20.5603	1.08991	9.42798	0	26.8661	2.28282	21.676	4.86638	2.99941		77.8236	12.6207	0	0	2.36996	0	0.890664
4480_1	4.17982	103.442	5430.23	4.23561	880.755	247.195	266.169	1095.36					0	27.1499	717.725	9158.1			1007.7	104.969	102.584		812.997	270.819	1.5986			0.974845	0	1.142	0	3.73694	36.9382	6.16013	94.3072	12.9211	5.1892	0.925121	1.41502	321.841	2.69211		5332.29	6.51306	2.17854	24588.2	2.20018	123.724	1.19869
4480_2	42.0434	73.6904	7691.74	3.67745	1183.73	141.526	233.13	1823.57					230.252	50.1581	5416.91	9158.1			1231.29	246.962	220.04		553.195	266.375	0.543779			2.26534	0	3.93576	0	257.375	88.0962	18.6968	126.884	18.4466	10.6293	4.93009	3.99327	503.075	2.68109		4390.51	3.99306	2.87876	5009.72	4.91647	6.32475	1.53591
3752_1	47.2178	308.262	14578	116.223	539.551	288.709	0	4293.04	11.7126	32.7066	79.8229	18.2283	4.113	3278.72	2176.21	86.7109	271.305	72.0394	104.347	647.564	39.2139	16.1921	15.4374	629.084	19.0416	67.8781	1.63747	0.988599	0	0.436986	0	7.41186	37.7276	9.89259	80.6906	17.0011	367.413	0	45.8144	108.344	0	71.0727	900.709	20.6612	7.71333
6680_1	1.47104	6.63593	6561.26	24.6812	150.22	326.26	61.1431	607.466					0	27.7162	145.622	98.5361			40.7684	1402	18.8333		29.5642	1282.35	8.23698			1.28068	2.48981	0.989853	20.6097	5.62916	56.7324	0.925513	32.9895	35.0912	72.2718	8.0674	6.2185	58.6943	3.22694		199.722	3.7347	4.81872	91.5524	2.82357	484.95	1.91888
5034_1	3.17832	145.346		68.209	586.065	42.3298	323.585	578.444	5.8945	23.992	35.2377	23.3593	0	8950.27	480.501	224.981		389.622	0		6.87524	5.3126	3.49616	137.285	0	2.99601	0	0	0	0	0	0.649324	124.655	2.38743	77.132	0	381.889	0	0	0	0	27.9369		17.6489	3.67628		0
9168_1	11.2719	305.391		38.7983	754.615	352.466	301.128	918.281	4.41901	34.3521	77.8419	28.2288	18.6374	4160.49	1606.25	139.794		80.2931	22.9451		23.3761	19.1501	20.8789	906.81	2.2718	63.877	4.03533	4.77028	0	0	36.946	5.29139	366.722	17.7304	107.694	23.6604	96.7241	0	48.9566	134.364	0	36.8725		25.331	14.3111		5.76631
6024_1	15.1253	745.343		202.144	846.011	360.355	356.566	1574.28	5.18216	26.6547	49.2089	29.7832	0	5762.77	2730.35	3869.54		34.1451	22.9451		15.0728	3.68856	17.8293	0	0	0	0	0	0	0	0	2.11824	42.2206	0	347.198	0	41.3516	0	0	45.474	32.8232	37.5073		1.74429	3.29081		0
7579_1	12.1386	183.102		38.6457	2029.08	85.0405	654.57	1859.84	7.41653	29.6509	113.868	37.7156	85.9181	2336.39	12617.5	683.436		34.1451	42.2696		90.185	33.1248	66.1507	792.176	0	129.72	8.79993	0.309651	0	0	42.2845	7.00262	766.202	23.8612	9290.22	38.1179	91.0884	0	77.2997	225.044	0	98.436		9.79938	38.753		72.0661
1899_1	32.3823	94.2212		53.037	4375.12	713	199.52	4375.27	28.9672	89.5578	162.42	60.558	20.088	2452.54	2535.18	681.07		120.767	37.783		45.2856	50.0538	33.0785	1319.39	5.6557	149.422	6.62319	7.49047	0	0	476.189	7.27231	327.498	33.2738	210.868	55.6522	471.468	4.89201	157.543	362.983	33.8345	131.931		25.8504	21.5502		47.9554
2100_1	4.33775	509.767		64.0358	306.136	528.47	235.714	993.603	11.6324	34.3839	62.4224	21.8144	0	5627.68	345.162	82.531		237.631	0		3.3834	14.8348	6.80656	631.677	0	29.6023	0.994834	0	0	0	0	1.38636	22.8653	6.00867	84.7838	11.6689	32.5965	0	45.3069	1.17967	0	14.6691		42.5325	4.19843		0
914_1	3.17393	4825.37	166.757	185.608	5973.82	129.619	434.575	487.319	8.77623	95.9872	40.8461	26.6353	5.29896	20392.7	384.195	159.769	759.097	86.3831	53.3	0	39.6257	9.95255	4.09485	224.915	0	2.25958	16.2935	0	0	0	0	0	9655.98	57.3604	556.839	4.65359	754.786	3.2422	4.76127	14.9584	0	31.0806		28.1227	6.26963	5974.12	7.58304
7013_1	4.65718	130.739		15.3442	372.446	344.971	122.973	708.563	4.80789	28.9821	22.6764	20.1303	0	584.513	481.587	274.196		211.145	18.9819		6.60876	5.75427	11.06	0	0	0	0	0	0	0	0	18.8807	46.8713	0	29.6539	0	46.1302	0	0	0	0	23.8228		21.397	4.39664		11.167
8422_1	19.1233	1197.2		74.5787	771.118	263.733	367.391	438.091	6.99822	70.7624	46.9905	33.9934	0	6919.9	1687.34	218.034		167.176	14.4331		30.9104	5.3126	14.936	388.127	0	17.2712	0	0	0	0	0	0	31.2783	0	61.2155	0	77.73	0	2.71016	96.0874	0	32.7963		82.0462	3.5472		0
2888_1	7.42267	28.9835		48.5711	511.221	693.344	117.99	1024.53	12.2884	41.8443	61.9753	26.1418	1.47814	6943.79	1001.65	138.944	1568.83	28.4496	9.05887		18.7591	13.9419	20.1001	0	19.9447	45.5634	3.71849	4.51983	4.89485	0.237576	329.582	15.1836	39.5024	8.79995	31.834	11.6919	129.648	5.2436	32.9108	25.711	28.8108	51.582	8029.94	62.3326	44.9185	29.2277	19.6555	13675.8	1.81022
1270_1	26.4241	16.3049		401.301	2368.97	294.408	276.766	1654.93	12.6101	49.1426	76.7158	149.691	0	1586.83	8082.32	474.126	596.72	13.1788	4.43912		44.5668	5.53446	10.1885	315.885	5.42191	0	0	8.4868	1.82458	0.965564	0	3.13042	138.242	20.3542	60.5079	0	17.6629	2.50959	21.3228	185.938	2.80449	97.5605	435.682	12.1078	3.93619	23.4243	3.60347	15.3788	0.76641
3670_1	5.28362	132.946		31.0103	271.767	237.088	178.031	373.592	10.2635	54.5546	127.085	21.8144	0	24265.9	479.687	79.8367		133.611	14.4331		16.9174	38.5095	29.8033	1654.07	0	162.744	1.98421	2.62616	0	0	0	8.97773	118.337	12.3978	120.328	48.9018	255.063	0	124.594	46.2402	34.8349	4.81746		10.8178	15.8471		9.47445
4985_1	3.68411	971.119		47.4557	1930.92	498.338	285.853	294.986	6.99822	63.6019	46.1352	21.8144	0	3985.18	613.32	12.6561		82.6758	78.4573		176.324	4.86218	14.0693	198.478	0	0	0.604771	0	0	0	0	0	162.1	0	186.374	0	1581.47	0	0	35.9713	0	42.0973		1.74429	3.48288		0
5660_1	6.34702	158.212		17.062	704.639	182.78	205.222	1607.75	4.68	27.2641	104.321	20.1303	6.73503	2388.41	1409.88	684.839		20.5298	0		26.9412	5.75427	36.5494	247.162	0	0	0.70479	0	0	0	0	0.649324	126.018	13.6564	112.701	0	63.011	0	0	89.1204	0	43.5357		0	3.83845		13.5798
5660_2	10.0516	109.965		20.9932	627.45	51.9272	124.633	1267.1	10.2635	31.7937	113.588	37.1219	4.13535	1257.83	1486.16	982.195		28.5044	0		43.9484	14.6572	35.4243	555.688	0	42.8026	0.502507	0.309651	0	0	0	1.75279	39.8923	16.329	60.7426	12.9986	52.3725	0	33.0097	277.914	0	51.6809		11.2501	4.463		14.3576
5660_3	18.6317	523.533		9.38385	1297.73	90.2163	126.079	1272.31	14.4649	41.4637	79.6907	64.4218	0	2494.35	3942.66	378.656		25.6787	0		40.4777	8.26655	24.6909	288.814	0	11.8677	0.70479	2.1889	0	0	0	0.277098	42.7263	15.5971	60.7982	0	76.7631	0	7.87365	191.194	0	78.2704		18.7287	3.96884		20.2447
5660_4	8.38055	198.883		31.9723	1751.71	229.352	159.736	1807.14	10.8726	59.1288	92.4646	60.2741	0	7691.77	5429.31	3840.94		57.7804	0		34.6237	3.92966	12.9897	473.397	0	0	0.397392	0	0	0	0	1.47807	127.537	10.5707	95.1913	0	121.569	0	0	188.045	0	72.3911		24.6803	4.463		14.3576
6552_1	8.19042	185.144	66.2236	28.7262	628.964	266.93	170.99	936.707					155.136	236.946	458.756	167.428			31.3111	157.68	46.2417		61.1919	417.61	16.0374			8.92872	37.743	0.740566	39.2829	55.8818	126.977	1.4054	1691.6	29.4741	38.4414	30.2737	139.626	74.512	22.9787		296.299	11.5498	6.22906	253.279	28.3889	2514.44	3.45794
6552_2	10.491	66.75	8245.23	37.4691	459.627	112.197	671.848	540.299					0	104.741	163.882	55.7915			10.673	0	133.792		93.5487	352.679	15.7473			2.22948	33.072	1.04037	0	4.67837	36.2667	0.914681	320.595	27.69	51.7779	48.3663	283.981	82.6852	56.4114		234.977	2.11254	2.26555	82.2667	13.2414	1382.81	2.70226
1998_1	3.02803	45.1404	5437.58	28.8024	490.959	778.897	629.734	145.681					0	61.109	8989.43	1414.3			49.5908	0	60.9234		34.7381	0	5.9067			3.04617	10.8863	1.3216	0	39.8458	132.3	3.48818	98.8787	0	309.204	0.925121	10.2661	54.2578	4.53841		272.567	31.84	0	49.1671	3.69661	0	1.04291
2588_1	11.1306	11.2529	1948.03	96.3828	433.954	686.16	156.261	585.934					0	79.6406	1064.39	128.857			31.671	282.072	13.2728		107.207	638.614	59.3065			25.5651	277.568	1.19309	460.555	6.63537	90.562	0.608533	77.7609	26.2021	109.007	6.37091	78.247	136.211	56.2755		3813.76	17.4748	133.924	180.462	28.5887	24719.3	1.16727
2588_2	14.3159	7.89035	1207.5	83.2401	295.995	739.164	166.473	714.248					0	52.9278	936.182	328.835			25.7575	270.137	7.59736		109.367	573.235	50.3617			20.1267	163.931	1.04037	634.637	8.3182	76.9362	0.557513	54.3132	24.3332	201.972	7.02401	103.374	145.385	65.4029		5959.53	13.6946	188.491	177.352	26.2662	34260.9	1.08154
393_1	1.77047	121.016	5509.02	102.114	332.264	914.783	1097.54	1030.92					0	19.1068	465.343	217.098			39.5406	556.117	5.02734		21.3734	493.949	4.75873			0.310464	0	0.964672	3.00586	30.1021	43.5172	1.35971	23.7114	20.4316	9.37804	0	4.57246	30.3071	2.75879		334.922	10.3046	10.4403	7.4022	2.12255	556.105	0.77167
9969_1	51.137	20.7264	8927.22	18.7885	560.984	219.652	656.697	637.011					0	17.3688	4641.24	30.1979			17.5739	0	30.0791		32.0566	0	28.8758			2.05087	0	1.27007	0	10.4875	121.201	1.96783	24.5663	100.454	38.2674	0	6.57526	20.1404	3.61853		620.076	10.3046	0.593594	22.0316	2.38311	0	0.584369
9969_2	2.49963	17.5624	4905.47	25.852	269.603	67.3442	567.538	953.037					0	27.8863	360.8	17.0346			7.77569	0	166.448		75.8274	158.66	5.05455			1.04224	0	0.989853	0	1.62936	89.597	2.31863	24.6588	0	19.7362	4.40427	12.1163	96.8208	2.11341		273.818	63.7634	0	0	7.66942	0	3.51366
2270_1	8.93969	32.7542	5526.37	422.189	229.817	1680.56	652.054	3013.98					0	32.8865	543.681	192.136			10.8447	0	105.596		35.386	266.221	7.49048			0.578937	4.90839	10.9092	0	458.626	71.0441	3.53981	24.8439	58.0773	37.9196	2.5503	11.5592	15.8681	8.68111		122.026	10.2158	0	3.76843	2.40944	0	0.890664
6811_1	7.60253	23.9289	18307.6	18.624	352.569	250.913	10.6082	1469.27	6.80499	19.3685	112.985	19.815	1.71673	1036.28	1920.73	448.231	627.832	37.6278	16.8034	1161.77	13.7891	26.99	24.9605	736.683	2.08914	77.4619	1.38113	1.04982	3.64941	0.56764	0	4.10966	127.988	4.68775	100.758	21.9752	95.4961	4.34082	56.0757	206.807	5.54809	73.3965	1498.19	35.7427	33.6426	41.9488	3.36586	2067.02	2.48551
3778_1	5.56751	116.993	6838.25	4.51754	369.352	328.833	155.622	880.172					0	60.8585	8733.23	436.032			21.4053	0	24.449		120.422	0	4.45595			3.35949	0	1.3992	0	3.10836	332.027	66.915	40.2548	23.1932	82.5176	0.646236	8.98367	71.5401	8.046		591.567	66.2062	0	116.224	190.552	0	4.58708
4049_1	46.8846	217.96	21018.4	14.73	3656.98	369.021	177.569	2100.21	14.4895	64.9953	173.044	176.756	44.8016	1130.81	19693.2	27.0329	71.7748	10.9129	743.482	980.557	258.166	21.9321	726.623	515.159	1.89026	67.0615	1.76528	4.92175	3.99051	3.65182	0	221.459	305.159	27.4684	310.331	17.7344	615.588	2.71452	32.1742	124.891	2.4106	148.013	4126.14	30.8616	5.80396	6936.86	39.5957	630.526	1.29492
4263_1	2.34161	27.1923		16.6502	438.849	156.337	465.945						0	10.0889	109.823	20.402	672.155	25.7047	20.4867		37.7051		38.8684	886.227	12.92			1.41429	10.9256	0.862954		4.30343	331.38	4.92879	18.513	19.8159	34.326	17.3722	23.9589		9.25463		2928.17			140.047	2.0392	8138.49	3.23376
7888_1	6.60911	267.057	1785.39	11.5797	385.453	170.461	519.423	306.459	6.80499	10.5703	55.1677	32.9392	23.927	1181.62	1040.16	117.718	897.932	73.4824	47.2425	0	20.9936	7.67339	12.4193	358.938	7.71293	0	7.1486	5.53328	36.6411	0.392449	522.269	2.90026	26.9545	15.4913	39.2093	4.69867	125.54	0	0	97.6311	18.1923	20.0554	4201.24	20.1459	97.6127
2562_1	0.802181	40.2267	8125.86	11.2883	314.889	494.815	30.2996	722.005					0	10.9421	109.477	21.8468			17.1795	0	6.11638		27.7205	0	0			0.356857	0	0.545811	0	39.5947	26.3679	1.22383	22.7664	0	31.4247	3.61283	55.876	0	2.76999		136.158	27.5979	0	14.02	2.48872	0	0.815983
3298_1	0.718113	208.451	931.659	52.0608	333.882	136.082	371.319	590.458					0	32.7132	248.493	896.603			12.3944	0	4.39714		22.0165	0	0			0.709104	0	1.3216	0	7.99258	17.3968	1.53206	20.632	0	10.5149	0	26.4756	0	5.13871		367.244	19.2856	0	12.955	2.03259	0	0.830838
5446_1	5.98388	128.488	1789.12	82.2275	1238.68	1067.26	730.079	825.004	16.2439	39.7876	18.0335	15.0278	0	1655.07	3323.67	94.1969	246.96	37.3203	0	0	23.6386	0	5.92665	0	0.40154	0	0.734769	0.288603	0	0.37039	0	2.60402	208.741	0	74.9585	1.97765	238.349	0	0	65.8915	0	76.1159	0	77.8336	0
9871_2	5.43659	18.5753	3587.66	22.2161	454.167	634.103	297.557	391.992					0	85.2859	418.757	60.1985			11.3172	0	25.506		25.4185	0	9.19581			0.974845	4.53422	1.24437	584.864	31.8529	110.393	2.18469	67.0288	0	70.395	5.97857	46.1914	6.04406	123.246		6831.8	14.8163	120.091	0.755205	2.9731	31740.1	1.05834
9871_3	5.39294	23.1748	4226.62	12.7651	207.829	1391.75	248.55	321.704					0	89.9087	217.307	65.6232			18.9353	0	8.66166		23.9467	0	11.3428			1.38398	1.23055	1.142	299.185	39.0934	33.1146	4.75256	50.6264	0	122.494	5.97857	50.0638	0	64.6581		2816.58	15.9409	42.746	5.01987	3.78175	13001.9	1.08929
262_1	9.61462	92.7929	5021.1	44.0695	487.083	624.694	403.199	781.627	18.2759	53.4907	210.813	27.7361	22.4469	2593.42	2752.41	5396.55	364.797	64.8074	39.8988	1948.76	202.447	81.2609	13.9904	1130.86	4.89787	251.426	5.53664	4.12472	0	0.573588	91.8598	28.0489	134.25	16.6844	76.8504	73.9817	372.674	10.9621	224.871	126.241	7.90823	177.928	778.362	55.3681	39.7657
6388_1	5.87782	213.883	5273.25	101.14	1002.09	221.781	389.282	2896.71	12.8577	84.0096	123.955	22.8439	4.44947	1598.3	299.955	21.7044	863.077	105.21	64.0624	0	1877.12	1.95136	18.2853	582.599	0.610898	10.5721	2.27452	0.0883534	0	0.414649	0	1.13835	2125.14	10.1437	946.769	3.71907	9906.69	5.4547	0.780411	172.015	0	418.637	0	13.902	2.73377
3003_1	2.73098	69.5572	1979.81	42.1261	694.705	385.942	79.7427	186.084					0	66.0451	303.531	65.8198			36.4559	1543.98	58.7313		40.6737	1704.83	12.9387			1.82048	3.35242	0.839581	167.46	14.4613	484.461	3.28268	13.9871	40.0274	580.923	8.84901	107.321	37.8867	225.415		1435.53	5.37885	32.4612	615.66	3.49924	4756.49	1.55228
4668_1	8.81485	18.2672	6832.39	233.89	283.123	2452.32	189.019	641.128					28.6565	38.5235	168.891	96.3218			65.5799	0	1.41009		15.0405	0	0			0.546729	0	0.889449	0	13.004	12.8201	2.18469	13.5602	12.1324	5.54682	7.8067	48.3628	58.6943	3.22694		285.064	12.71	0	5.01987	36.8882	0	0.951117
1500_1	16.4811	81.3883	28191.8	4.67873	2469.57	39.8887	42.264	1335.45	105.744	69.8077	102.688	116.999	4.78401	4160.05	24070.2	938.083	289.914	74.2337	0	0	91.905	0	41.5065	462.851	0.81909	13.1921	2.78112	1.48377	0	0.527591	0	0.706306	142.643	6.56679	178.302	5.18538	1971.89	0	0	318.005	0	194.837	911.077	52.7037	0
3247_1	3.65937	242.935	9267.81	24.0135	518.571	146.129	497.739	554.821					525.613	198.585	2882.59	26.6947			88.5279	241.66	15.0609		38.352	554.161	10.793			6.13109	8.5139	0.889449	69.1232	22.276	157.533	0.903866	797.241	20.3095	26.7406	21.8746	78.1065	73.6235	6.91646		323.719	27.6439	6.22906	77.9867	17.4693	2721.61	9.71826
6602_1	1.22643	40.4407	4247.53	9.20179	187.682	189.531	47.1832	771.701					0	7.94751	41.9743	176.179			11.2742	0	4.81524		37.7954	0	13.3523			3.13807	123.926	0.989853	0	2.61212	15.9127	3.77333	7.96363	0	10.1346	7.54592	48.9747	74.512	3.22694		239.999	2.5367	2.17854	11.151	5.66862	0	1.01217
6565_1	1.11502	11.1183	6005.34	19.3037	154.083	422.366	128.822	792.307					0	44.1022	72.8103	19.9032			16.1298	0	0.631881		12.3792	0	2.42436			1.14396	0	0.618287	108.686	3.7133	12.1152	3.82549	9.42798	0	38.3544	0.786202	17.7078	0	5.25101		831.475	20.7387	15.2724	15.5963	3.27595	3013.06	0.742344
1783_1	3.81834	12.8184	2000.66	58.6711	344.658	668.262	56.6968	451.718					0	102.116	135.944	59.7369			12.0061	0	67.6025		31.3177	72.3455	12.3092			2.0865	0	0.889449	0	24.2013	812.295	0.303091	70.5578	18.7605	739.602	15.8745	163.672	13.1532	12.1892		5.17715	7.03867	0.342904	3341.27	22.5491	0	2.09789
4589_1	1.09417	225.673		24.4379	480.897	436.148	1060.81						0	22.1362	109.452	12.2202	540.669	20.8147	7.12322		114.713		6.80686	0	10.8438			1.7509	2.91468	0.303604		0.906708	247.301	0.34617	31.0131	0	327.182	5.01917	8.58579		1.96358		0			1102.2	1.85956	0	0.659093
4589_2	1.05368	67.2778	4655.31	10.7375	440.082	435.116	457.749	327.944					0	24.3191	125.405	24.769			13.1726	0	3.86636		19.9041	0	12.9387			1.52264	0	0.715972	0	1.26926	72.0275	0.722725	12.1706	0	35.7542	1.47354	12.8618	0	2.10378		35.0035	8.97588	0	23.1857	3.00042	0	0.59142
4589_3	1.7467	11.8691		9.43022	204.08	349.234	676.905						0	27.5061	60.4962	37.1901	1657.63	22.7728	17.1569		6.94426		50.6662	0	86.103			11.9797	3.64916	0.475152		1.77485	74.5137	0.923284	28.6436	0	56.827	5.42904	10.4748		2.27281		186.258			10.0106	5.48888	0	0.56719
951_1	16.873	16.6356	7840.62	7.51044	490.56	214.59	95.9278	2320.69					0	20.9707	1289.32	380.426			39.2225	0	5.78484		55.1609	0	61.137			24.4773	4348.95	0.814735	1827.47	9.78267	73.7176	84.7086	147.275	19.0111	64.1099	26.4596	29.3578	323.589	4255.14		35330.5	12.71	1620.43	45.305	24.7562	80219.1	1.78419
4575_1	5.77119	1101.5	9747.09	35.8126	387.009	146.948	506.633	704.033	8.19124	55.7181	15.8584	19.1935	0	3643.78	603.086	24.2445	258.556	79.778	0	0	2.65945	0	10.1759	290.822	0	0	0	0	0	0.37039	0	1.57471	18.9199	0	24.9865	1.21449	70.3988	0	0	76.6316	0	35.5992	0	57.2824	0
3416_1	2.16862	23.9597	4696.34	5.65043	745.014	239.717	24.8699	660.82					0	110.784	1336.35	317.05			63.7678	0	244.754		76.7839	0	0			0.774913	0	1.45114	0	37.7383	677.433	1.24635	172.955	11.649	103.692	0	24.8471	36.1208	2.78122		63.2871	15.2208	0	200.963	2.85066	0	1.26191
712_1	1.4155	72.9315	8444.64	2.71842	248.923	151.369	71.9144	465.399					0	52.3151	505.672	1959.03			5.42461	0	95.2002		41.6965	386.343	21.6924			1.52264	0	0.691445	0	0.889585	189.477	1.75406	254.417	0	3379.72	0	7.35253	0	6.21831		202.247	0.449036	1.09726	189.386	2.43582	0	1.12038
5531_1	1.38216	27.8492	2680.56	14.4776	193.114	94.4036	535.994	1056.08					0	32.0981	179.329	8297.44			7.18454	0	13.9342		16.6002	0	24.1649			2.66259	0	0.594049	0	0.780615	6.52301	0.828641	28.4264	0	8.70209	0	13.6101	0	2.98769		28.1147	8.00543	3.38872	0	2.09678	0	0.684229
7705_1	83.1201	206.925	4026.99	178.296	431.224	207.992	2521.71	1422.38	8.04551	57.5542	62.8651	30.3175	4.66201	458.402	1310.86	209.247	230.755	26.1964	17.0937	254.378	14.1142	8.1232	20.3614	249.939	58.6413	29.0241	4.66434	5.19221	9.32812	0.478865	0	2.09986	61.9791	7.7099	234.696	14.2818	160.668	26.8189	21.0189	228.138	1.55688	115.351	51.2267	42.6945	0.886865	33.0853	8.96081	141.449	1.61487
7705_2	16.4811	462.417	4359.08	65.2629	497.767	56.2535	6541.07	590.819	7.70303	60.8094	59.4927	25.3234	9.95656	683.929	1038.78	124.995	263.065	28.4164	4.97647	171.682	39.9769	7.21649	23.6443	115.987	13.4963	26.2771	4.28938	0.863426	0	0.392449	0	1.42887	26.5832	12.0544	357.925	7.95398	124.716	19.3443	17.282	194.587	0	93.1974	0	30.0175	0.936257
5623_1	8.82075	263.249	12700.1	6.321	5360.91	88.9667	259.875	869.134	29.9728	58.894	171.982	37.566	20.3622	2039.82	22972.1	13791.7	115.148	40.3718	58.3015	1404.16	134.093	62.8694	55.6473	933.477	11.3085	234.303	8.50599	8.02452	0	0.737772	153.887	12.3083	105.822	21.9575	190.635	66.9304	172.674	18.1434	231.256	151.851	24.8988	116.991	965.182	16.6927	55.3267
5806_1	2.49518	442.975	846.245	8.46964	588.202	173.524	98.1939	309.069	17.874	32.5157	219.488	28.3132	30.3649	1725.27	1384.79	31.229	184.784	63.9756	52.8976	281.533	35.0224	144.949	21.8744	223.067	41.5041	233.095	8.75224	6.40639	0	0.527591	74.9726	27.0267	113.185	41.028	388.606	96.5435	150.519	0	352.095	0	69.4495	35.9323	1028.98	13.6388	17.4598
4514_1	9.61462	226.563	8402.27	98.3326	907.774	312.143	249.848	1210.02	10.9946	47.404	108.538	23.1151	11.8367	6352.16	1023.5	108.432	1787.55	110.517	30.3607	1035.49	7.85325	24.4929	10.3921	859.639	3.27811	79.8019	3.91367	3.6513	0	0.459453	42.8644	9.2404	42.055	8.58561	70.1409	25.2868	56.8322	8.06365	133.083	159.492	0	40.4129	556.867	48.3706	9.61117
7754_1	2.96719	443.165	2091.05	13.4142	180.637	27.8511	274.804	886.877	5.45476	17.4305	54.3746	15.0278	0	2931.97	842.132	21.9964	1019.86	72.2686	0	251.132	4.87814	6.27841	8.31199	423.781	0	30.6289	0.071812	0.222769	0	0.34848	32.4497	1.21082	28.9314	4.17136	15.9844	7.8345	17.8143	0	54.3019	84.6831	0	23.3076	729.877	53.1201	15.3968
1980_1	2.17967	60.0069	2333.36	16.0222	626.803	180.569	410.604	494.533					0	11.6341	73.1058	117.057			57.6063	1875.82	79.8368		28.1812	1482.33	13.9644			2.30124	6.68343	0.740566	380.963	14.4613	43.0208	1.50893	30.8656	39.8305	42.2921	8.0674	60.5559	54.8971	20.829		2786.26	18.2889	31.166	131.856	8.96806	13472.2	1.96977
4693_1	9.29785	62.3128	8897.39	26.7208	351.636	793.285	142.519	1872.67					658.146	40.3923	2841.52	292.094			22.9999	319.772	2.57288		92.7728	587.98	101.063			61.9807	66.6947	0.789949	126.512	13.9825	59.6216	17.4812	24.4506	29.1662	48.7252	93.7514	215.948	272.292	99.2876		2208.03	21.831	20.9752	43.8074	154.841	5010.84	1.66761
6962_1	8.36422	8.54857	1380.39	8.604	374.962	354.886	369.268	1152.09					0	22.2597	261.945	205.644			8.8787	557.054	36.0148		53.0945	394.764	13.9644			0.578937	6.68343	0.618287	110.851	1.62936	141.206	0.340856	29.0347	21.3097	166.077	11.1912	31.5319	87.2676	4.494		705.709	2.02799	27.4619	53.2793	1.99423	4748.78	1.05834
6962_2	7.89706	7.41238	2850.52	6.25485	363.771	254.207	411.315	1505.04					0	16.1835	210.397	374.405			8.28397	537.754	29.0453		62.326	381.431	10.5703			59.399	8.67584	0.545811	107.016	2.34811	100.092	0.321901	29.2689	17.7675	51.9131	15.0935	55.2586	116.367	4.00809		734.299	1.90136	26.9509	45.7529	2.01979	5427.82	0.981571
3583_1	5.64386	132.639	6623.02	8.33356	336.935	249.221	456.069	1129.26					2190.15	26.9614	492.649	102.384			14.8219	0	1.32979		81.7698	401.384	238.999			93.8214	59.5517	0.497908	111.683	15.762	123.68	1.80128	19.3299	25.3167	132.824	96.0051	374.487	282.797	240.861		743.006	31.7476	16.6652	414.601	155.374	4287.1	6.79945
301_1	3.87314	68.4177	1520.91	254.063	213.147	1619.72	80.7772	1141.26					0	75.7516	6831.75	487.253			73.7852	0	59.9713		38.5376	0	63.6998			16.0013	0	0.691445	99.6235	93.5855	85.3996	3.95629	62.1492	0	398.893	5.8477	59.1768	0	12.6984		1091.51	33.5993	8.68878	24.6576	12.9084	1460.14	1.24606
1095_1	1.69845	27.0469	3874.85	27.8952	432.455	483.088	519.712	634.614					0	20.7689	386.162	31.7121			3.93578	0	14.3879		104.072	0	87.5702			21.712	0	0.666987	8.9724	3.57204	88.214	1.35971	22.9506	24.9234	66.15	0.646236	12.1163	86.698	5.73131		250.033	56.4203	2.22202	42.6041	2.75603	23.7001	0.966325
2455_1	1.02578	16.0167	5931.17	14.4123	192.362	218.607	390.589	850.952					0	11.1147	68.637	23.9366			29.4247	1139.72	22.9563		69.2481	992.774	11.4516			1.57489	31.9711	1.04037	236.855	4.75229	48.8089	1.02373	45.3565	28.4746	47.7869	15.6142	9.71513	125.332	17.5607		1687.52	12.71	56.3717	65.6524	6.19001	10303.9	2.48939
5476_1	1.76493	9.76909	9775.86	66.2071	256.788	444.655	179.954	608.813					0	174.722	672.272	37.2753			30.4122	1271.59	2.96586		33.5354	1669.53	4.75873			0.325873	0	0.740566	70.1939	8.89345	82.4628	1.57847	1106.35	31.9012	48.8594	3.48054	8.98367	11.2576	7.82021		456.546	14.5019	180.724	20.3677	3.19287	901.258	0.86067
2928_1	2.78345	23.5949	3204.83	24.9769	2377.25	98.7685	459.768	96.91	4.89796	21.9844	299.643	11.0682	4.36028	5309.51	779.267	98.0797	679.83	58.8131	16.8538	1.58482	15.6177	10.5775	12.265	90.162	10.657	1.74988	0	0.98557	2.97977	0.321476	0	0.401496	15.5536	6.92675	31.5466	2.44178	29.0291	4.97189	13.2362	14.8221	2.37062	13.0565	405.276	9.584	5.97021	14.0676	7.33439	36.2824	0.728168
8175_1	7.75034	41.9378	5553.08	2.25842	621.737	89.3256	426.565	1611.19					55.3206	499.473	867.184	360.5			100.113	314.311	468.39		278.293	316.273	62.4532			1.14396	0	1.11652	25.1794	3.10836	591.931	4.36531	2117.45	22.4601	1522.32	6.24017	28.4386	81.2406	3.80376		1792.05	6.33814	7.12312	10199.3	5.54708	713.474	3.35617
4018_1	2.94006	16.6798	5918.11	4.37207	277.768	190.056	439.672	419.273					0	366.679	684.548	159.411			19.5515	0	37.0646		27.5362	0	64.1966			7.16545	0	0.691445	0	4.38477	70.6328	1.03472	547.801	0	10.8583	0.0642133	54.6416	0	5.98934		0	3.69169	0	38.0475	4.41572	0	0.77167
8398_1	2.32317	2.78096	6000.73	7.64262	1069.13	513.206	24.9385	2195.13					0	95.0545	92.2912	80.9558			84.0073	1731.69	230.148		125.389	1550.29	16.8024			1.94427	0	1.34743	91.8089	10.2328	2538.14	2.78894	376.221	43.835	531.463	5.19257	15.934	150.678	8.78973		543.25	2.36676	10.0745	12484.1	3.92437	2045.88	1.34163
5470_1	0.908489	64.3632	2766.59	6.38777	254.356	297.694	322.575	730.881					0	29.1183	272.785	48.0077			2.71366	0	7.5275		16.9672	0	1.12065			0.295115	0	0.6426	0	13.2696	45.5046	1.54365	15.0225	0	16.4022	0	5.7449	6.04406	2.49756		39.1012	26.3119	0.3895	8.55061	2.09678	0	0.890664
5722_1	1.24869	76.6825	1464.27	23.7863	219.46	460.498	100.296	981.97					0	14.8645	255.509	211.978			22.5564	929.923	19.5462		157.746	402.058	75.6037			17.1357	0	0.691445	0	23.6437	220.224	8.04136	12.9544	26.6877	89.1587	0	25.1722	4.86638	9.05368		41.8203	22.4691	170.327	106.448	9.05034	107.288	12.6139
3040_1	4.49677	254.657	8665.03	44.6547	536.311	110.946	723.993	502.227	5.02372	12.4083	53.8403	15.4112	0	602.193	2482.18	120.79	305.465	25.1715	3.07177	0	3.89036	0	7.75358	0	0	0	0	0	0	0.34848	0	0.142657	5.42209	0	33.3643	0	21.6964	0	0	16.8772	0	7.21268	0	7.84138	0
9845_1	5.24014	72.6364	875.24	21.4988	643.306	509.03	9.86804	1049.36					0	66.6584	3518.45	401.024			9.21934	0	17.8171		65.9244	0	9.54604			0.958052	0	0.765226	0	0.889585	395.288	8.5903	40.8827	0	6.19589	0	15.6186	0	5.47985		65.9415	5.63999	0	123.03	2.55511	0	0.875647
5982_1	8.08601	136.249	2186.98	4.18799	5703.75	26.5179	100.961	237.227	14.7122	65.1097	125.895	11.612	6.9261	5028.17	605.654	270.405	340.436	25.5826	584.775	62.8531	34.1272	11.9771	39.0321	109.302	16.0301	6.68494	8.84008	0	0	0	0	0	635.479	27.9474	1096.22	6.21291	110.908	6.56731	20.6562	40.3579	0	24.0982		5.03657	5.49617	13135.4	9.06385
4230_1	0.712504	17.033	11766.5	27.7915	201.345	1058.34	85.0247	612.86					0	30.2224	145.7	78.2283			29.8734	0	4.60516		44.1171	0	0			1.41855	0	0.789949	25.819	1.62936	3.75576	1.24635	9.51689	0	129.639	11.5814	40.8609	0	3.31314		434.24	14.5917	7.88668	14.02	4.84227	0	0.655452
395_1	1.87011	300.296	3994.31	41.9264	252.103	223.899	1372.6	808.383					0	72.1121	462.878	169.979			57.7912	2874.08	16.9242		45.2358	2216.18	15.6501			4.29376	48.879	1.24437	906.568	7.26852	189.076	2.70146	11.5223	41.4108	47.6977	46.0855	13.298	208.588	122.797		9101.4	25.6699	170879	186.17	4.56206	67357.7	3.72848
9183_1	1.30187	35.8344		26.799	137.034	391.193	28.0666						147.771	27.5429	84.7954	55.0146	1331.23	329.886	24.6841		4.67167		35.4801	0	21.5038			0.999125	3.40204	0.698294		5.26947	30.5087	6.19203	10.0306	11.5973	32.6532	3.94967	30.2238		7.22378		154.499			56.3426	8.94917	0	1.21018
9183_2	1.41045	26.2571		34.805	185.869	521.879	38.5082						56.1748	57.4208	145.378	58.2709	991.585	266.846	33.3106		7.04727		42.8455	0	25.4184			1.37457	3.27931	0.670655		7.97725	12.3826	6.79142	16.7823	14.2128	47.8921	4.61394	31.3728		10.0357		152.043			55.1748	10.1135	0	1.43136
576_1	2.67041	9.63378	3225.22	51.0577	246.762	812.212	123.355	430.483					0	30.0317	508.795	85.9072			10.2445	0	39.918		17.1508	0	8.95964			0.774913	0	0.864486	0	14.4613	236.542	0.247599	14.2569	0	28.335	0.646236	35.4436	0	2.2708		0	34.2485	0	15.0735	2.46224	0	0.570306
4357_1	0.768569	10.3996	2924.81	21.9679	146.419	177.231	36.677	485.047					0	1.14932	214.515	179.558			1.87202	0	3.94705		42.4408	0	7.49048			0.692724	0	0.789949	0	0.553858	11.1546	0.608533	11.2543	0	6.34102	0	13.0486	0	2.31113		0	2.74959	0	68.4818	2.2522	0	1.05834
2704_1	0.958782	3.34718	1907.36	59.4475	399.653	626.151	74.9198	523.612					0	43.146	110.602	79.4746			8.53863	0	13.2991		28.8265	0	5.20007			0.791435	0	0.6426	0	5.17493	339.061	6.24354	32.7766	0	22.9638	0.0642133	7.59281	0	3.10602		44.5302	1.60688	0	22.8568	2.6218	0	0.905719
474_1	2.08024	33.2928	4170.45	5.19277	781.286	214.541	34.6981	1462.75					0	103.818	5901.79	681.158			473.203	0	507.217		70.6753	321.471	5.34411			1.31504	0	1.3992	0	27.0898	369.304	4.08766	128.13	17.9445	15.3315	1.20055	16.1867	126.377	2.54008		774.123	13.5154	0	10203.8	3.86721	0	1.05834
5427_1	0.566426	115.646	4217.75	11.4343	83.07	174.843	0	1140.56					0	37.1338	95.9761	220.668			6.88975	0	1.67368		27.9969	0	1.5986			0.482759	0	0.939543	0	0.816659	7.56916	1.92005	15.1578	0	2.22507	0.36178	9.34893	0	2.15216		0	18.3342	0	29.1615	1.99423	0	0.698689
6608_1	2.83554	17.0772	1634.05	29.566	661.846	311.995	125.061	1309.26					0	20.4391	509.383	107.235			4.18241	0	20.0342		13.4807	0	0			0.941282	0	0.594049	0	22.7953	292.854	3.53981	40.1582	0	1029.75	0	12.7996	15.8681	2.33145		49.9247	3.56276	0	66.6446	2.43582	0	0.77167
9004_1	5.44767	834.632	4795.64	13.813	10310.7	170.717	392.867	1049.63	15.4144	59.4489	484.398	168.615	1.31617	8279.19	20945	138.46	596.729	358.289	20.1815	0	23.3865	0	68.1224	263.021	0	29.5624	0.994454	0.610791	0	0.459453	0	1.13835	15.3243	2.43023	176.5	8.31203	237.634	11.7839	12.297	117.045	0	54.2734	472.303	104.638	0.733311
8953_1	3.98617	8.48295		13.646	366.528	523.319	201.987						0	57.2871	452.265	142.295	3616.69	42.1371	13.0549		98.6144		21.1805	0	4.04213			1.01179	5.95953	0.615182		1.98136	59.279	78.6564	24.8548	0	455.934	9.1442	6.89746		4.38286		465.993			10.9853	2.86021	113.647	0.728168
8953_2	3.79642	175.414	5403.33	4.03836	233.4	289.579	157.307	937.835					0	34.6247	1707.41	506.569			36.5465	860.31	177.895		18.7108	535.11	13.7615			7.30299	2.02086	1.47716	154.592	8.75587	119.324	3.73428	44.4283	25.3167	380.071	6.76288	59.8661	52.0051	7.14598		1386.45	13.9635	10.0224	43.8074	7.66942	4918.31	0.981571
4922_1	1.32101	5.16425	3863.4	41.1591	95.2431	646.194	50.5015	609.959					0	21.0075	266.595	1423.06			1594.74	1554.64	181.623		67.2528	2299.56	6.18066			0.907811	6.33878	0.939543	164.768	6.87161	3.98303	1.54365	34.4598	37.4857	8.77696	13.012	10.0822	93.1959	10.2751		2119.07	24.9368	111.266	148.273	3.0552	7972.06	3.74725
4922_2	5.78563	8.27645	4894.62	57.5934	1192.58	394.615	36.2163	401.689					0	118.524	1979.35	9158.1			2762.37	0	6016.2		58.7382	931.63	0			0.578937	0	1.24437	0	32.1291	195.659	9.0854	162.302	21.1636	21.2008	0.925121	7.05291	253.348	2.4137		1623.1	31.9788	0.295604	459.635	3.17905	0	2.22723
4651_1	10.1642	136.104	8415.77	23.5664	778.946	365.254	247.352	1291.05	15.7474	85.1033	41.3241	16.5154	0.558609	7166.36	2462.84	162.172	3355.14	38.6182	0	0	91.2563	0	8.20072	0	0	0	0.207384	0.0883534	0	0.414649	0	0.849726	18.6685	0	39.151	0.430445	989.17	2.64804	0	45.7503	0	28.8994	0	31.0303	0
8491_1	1.34325	178.545	2678.43	24.5297	482.58	281.343	1009.03	859.533					0	509.947	1631.16	173.782			33.9243	358.88	70.8084		44.8628	437.242	25.6572			2.30124	2.02086	1.19309	32.4756	1.54799	220.091	2.88935	56.7485	17.1356	38.8769	20.568	32.6559	20.1404	3.57952		151.504	6.25073	10.9147	114.646	4.88677	1196.89	1.38981
483_1	0.751756	39.3703	2634.28	7.63384	167.783	113.171	35.755	442.449					0	6.81563	184.155	213.491			3.52624	0	11.9971		21.1897	0	5.34411			1.54004	5.63517	0.545811	532.263	1.56827	66.5884	0.176135	16.0156	0	56.808	2.81693	33.8487	0	58.1978		4781.39	16.8878	131.767	10.0485	4.88677	11313.1	1.0738
483_2	0.858156	86.6598	2860.1	17.2965	128.143	158.496	83.0853	506.223					0	10.3398	188.201	74.8676			3.20009	0	11.0276		16.8755	0	4.75873			2.66259	5.98954	0.450367	559.11	1.19147	35.9388	0.247599	12.932	0	62.1242	4.00901	29.2263	0	116.396		4936.64	6.42558	137.019	11.6963	12.022	12742.8	1.23023
9978_1	0.734937	115.014	2098.03	9.38178	432.948	562.981	209.708	819.734					0	38.2294	733.55	100.986			59.1787	0	27.8957		113.994	0	88.888			16.8831	0	0.545811	0.870699	2.39176	268.376	1.29154	26.2355	30.1427	40.4928	3.61283	23.8733	57.751	2.35186		14.0191	15.1309	1.55085	112.802	21.3256	0	1.12818
9978_2	0.532644	73.9011	2530.81	7.14432	115.343	175.779	249.241	555.017					0	52.1315	168.354	106.341			39.9042	0	2.85235		161.323	0	112.991			21.1539	0	0.666987	0	1.60895	8.40079	1.55524	28.3095	34.5684	52.0484	2.81693	17.4536	60.5697	3.04653		0	13.9635	0.967087	24.1684	27.0763	0	1.39787
9978_3	0.538276	95.8505	1619.57	7.91306	314.265	104.906	412.736	435.882					0	23.5563	214.85	55.888			24.6439	0	15.5223		107.207	0	84.516			18.0859	0	0.989853	0	2.13201	13.4358	0.893068	19.3755	31.0837	53.403	1.33731	12.4266	43.0633	1.77329		0	8.35791	0	11.8772	21.4398	0	1.08154
3120_1	1.88671	145.862	2882.77	57.6595	325.02	821.237	368.858	591.324					0	36.9776	221.992	35.7099			39.6315	0	6.65504		22.8435	0	16.3257			1.87346	0	0.964672	0	9.78267	43.6969	5.81417	19.7863	0	15.5688	0	8.01448	0	3.07025		0	30.454	0	26.4399	2.38311	0	1.33362
4960_1	27.1369	1188.27	15890.9	13.9245	5744.21	118.489	1256.63	3288.79	8.57689	66.2668	45.8192	52.789	0.558609	2568.74	14366.1	297.957	701.677	63.5566	62.9286	0	22.8824	0	7.75358	1835.18	0	16.6309	0.071812	0	0	0.414649	0	1.13835	47.7556	1.27096	67.0417	2.47971	94.9618	0	0	376.508	0	134.876	675.036	61.7751	0
948_1	1.48214	242.088	3889.8	49.8589	370.809	296.912	1554.56	781.641					0	80.5582	406.315	119.211			58.9011	2545.18	10.4246		36.4976	2037.51	8.23698			3.41503	21.9736	1.09109	682.494	7.18882	99.2905	2.03979	13.8972	32.4128	53.177	19.9152	19.8774	66.7201	135.081		5775.29	23.3819	45138	69.609	3.86721	42434.7	2.56005
8217_1	18.3408	688.223	6074.77	48.4902	977.396	324.645	524.256	1471.88	20.9572	70.4876	297.78	27.2673	30.3649	13440.6	990.718	758.566	1630.64	34.5917	22.9066	3468.56	62.3441	145.534	25.1085	2208.48	10.91	364.292	8.50599	6.23215	0	0.857731	239.353	37.3707	166.428	25.5682	150.666	120.578	166.909	13.5107	504.299	137.894	31.0723	47.6579	2152.93	46.1184	459.855
5637_1	5.56751	27.6107	4888.92	33.0345	389.397	800.915	9.63849	499.424					0	84.6673	171.853	380.051			6.00881	0	82.0619		168.301	0	198.229			10.0329	61.506	0.666987	873.247	32.8561	709.49	4.83321	63.8376	23.397	289.36	3.34811	38.8485	19.3068	460.486		9315.56	1.73291	393.498	438.866	6.02048	37184.9	1.10482
1705_1	162.813	57.4935		160.215	238.301	259.524	2160.85						1472.18	101.86	77.9109	814.634	2312.94	221.729	177.205		133.673		395.404	3564.64	248.69			93.0884	4469.48	77.7372		108.886	47.9945	23.677	103.974	67.9395	226.351	10899.8	321.167		846.948		4745.84			305.641	57.1052	2910.19	34.6151
1404_1	28.67	675.874	9205.18	4.32941	8236.32	49.4483	102.261	911.41	12.3763	76.3843	99.1764	79.9626	4.78401	1676.68	18326.3	382.878	110.973	18.5587	173.397	145.752	329.463	4.53557	23.7422	116.915	1.85006	40.2114	2.40139	1.85075	0	0.459453	0	1.72091	23.4722	4.91321	721.598	9.50137	95.8403	0	28.598	76.6316	0	93.2764	795.696	38.5943	2.30716
1404_2	54.5118	14.2704	8709.68	5.37496	1.92367	11.3327	137.067	662.146	8.95847	0	0	117.265	0	0	12.5272	491.374	172.728	0	0	106.109	0	0	0	209.619	0.190325	0	0	0	0	0.94288	0	0	0	0	0	4.45458	0	0	0	77.0206	0	0.884821	0	18.2509	4.17475
1404_3	88.1136	173.976	8775.54	12.8974	3732.48	39.8887	61.6661	771.924	12.8577	95.6887	61.9173	56.8314	8.6882	2100.76	13853.8	1178.21	302.037	27.1993	646.992	0	444.384	9.86254	8.86544	281.549	4.29165	37.2789	3.4114	1.29898	0	0.596748	0	2.30864	32.3981	15.4913	901.816	10.9211	32.4727	0	24.6168	77.4089	0	109.483	0	12.1413	1.35386
6724_1	34.3138	194.678	906.947	45.1872	156.571	182.122	826.508	1603.07	14.9116	27.2863	68.3189	68.545	42.3964	1451.38	1443.09	434.236	534.059	47.4431	47.5642	843.643	51.8373	28.7861	34.9594	395.362	12.3037	127.033	8.01301	8.19711	28.3902	0.643374	0	4.09235	36.2604	16.2915	46.0069	19.7771	147.353	37.471	44.0828	448.029	0	55.1683	0	95.7666	7.26389
1027_1	3.71572	1171.31	7932.12	28.1527	664.409	159.758	893.735	1177.33	10.3114	47.9529	45.2005	22.5701	4.45364	2938.21	1168.51	480.942	941.567	95.3587	5.85481	0	13.2158	0	21.9222	0	6.82987	0	1.12368	2.92228	89.4357	0.892677	0	1.29864	11.4991	2.74754	26.9791	4.88005	19.1363	1.58648	7.1594	85.0608	5.59248	63.5918	749.324	39.5994	1.26441	16.2431	1.35574	2590.14	0.798571
5778_1	1.23435	66.4544	705.059	3.62439	60.1016	316.927	87.0961	893.147					0	30.5087	191.413	157.378			2.47183	0	0.0772388		11.2773	0	7.99099			0.692724	0	0.545811	0	3.7606	7.154	2.14834	10.8081	0	25.1562	0	13.1733	0	3.08214		0	43.8768	2.1683	22.8568	2.30441	0	0.570306
7090_1	11.6361	101.303	146110	23.8831	1146.84	87.3658	428.421	962.702	9.89627	23.5944	221.106	22.154	25.6942	4080.44	1390.07	949.913	459.791	195.186	30.3607	2730.62	32.7399	100.118	21.3801	1781.61	6.10683	204.688	6.40578	4.88965	23.7194	0.550535	313.886	20.0586	187.045	19.3189	125.438	112.872	127.184	30.4687	355.55	395.363	33.9965	61.1686	2489.69	51.1211	355.868
8648_1	0.541822	19.7836	3752.44	23.1211	300.795	606.199	307.946	871.978					0	17.0447	129.323	42.3026			7.10026	0	4.8575		11.461	0	0			0.10264	0	0.6426	0	4.85116	57.7757	4.04819	50.6264	0	9.90703	0	5.50904	37.5816	2.5615		0	26.6878	0	8.92838	2.14838	0	0.898187
8648_2	0.96735	23.7417	3969.9	36.8289	229.229	998.471	751.888	1309.37					0	11.3222	99.675	133.025			3.03756	0	2.26398		14.9488	0	0			0.264604	0	0.545811	0	10.1199	8.94137	2.01576	7.96363	0	16.1239	0	5.1565	15.6942	1.98083		0	7.69244	0	0	2.17425	0	0.756985
7232_1	1.64179	10.9837	2799.74	29.0964	267.647	513.936	382.261	1077.02					0	17.9825	619.963	46.0193			1.43738	0	25.7793		27.2599	0	3.15444			1.82048	0	1.06571	0	2.3046	28.6434	0.507096	7.38803	0	9.37804	0	72.9211	32.4318	1.96227		154.909	0	1.13152	9.67722	5.12524	0	0.684229
7232_2	0.667627	4.5851	2719.21	9.69518	146.216	240.256	401.461	589.412					0	12.2602	277.232	243.072			0.00835276	0	9.3388		32.9807	0	0			1.40125	0	0.6426	0	1.11457	2.72884	0.63942	3.96831	0	3.40376	0	26.3451	25.1193	1.78205		0	0	0.429822	0	2.76952	0	0.612651
4644_1	11.3105	30.206		3.84658	315.905	106.415	32.7122						350.224	7.30488	162.159	44.9186	579.325	56.3144	12.738		6.05512		116.251	266.234	100.668			33.249	13.5378	0.698294		48.7415	198.121	2.8797	60.0433	12.5381	47.8039	58.1127	78.5737		10.8024		600.252			121.376	55.3062	761.264	1.54094
4644_2	3.65443	14.3777		11.211	245.235	76.4042	28.1778						0	10.5172	326.83	85.142	734.386	56.7942	12.8172		11.4165		135.913	210.629	102.715			31.0394	5.17375	0.53142		12.7298	48.5669	2.28884	75.7561	8.92074	312.204	25.0119	35.8672		3.8669		215.335			89.7589	34.4399	0	0.805034
2636_1	5.61013	1256.05	0	58.7953	2210.99	422.594	1120.75	851.884	6.70352	33.0326	120.524	23.2498	0	6172.61	2102.34	113.022	1451.58	155.885	35.6363	0	110.123	0	10.0676	582.378	0	7.22908	0.864838	1.23716	0	0.414649	0	1.42887	227.652	0	372.415	0	10524.5	0	0.0652987	56.3106	0	50.1136	0	26.7167	4.60463
1471_2	74.114	319.071	7937.63	36.2351	966.597	417.848	350.218	1163.72	6.19052	26.9375	37.8389	28.5414	0	1977.68	3826.9	40.7301	730.162	73.8588	23.7834	0	11.0911	0	4.01601	0	0	47.7084	0	0	0	0.359416	0	11.6929	15.377	0	39.2967	2.47971	41.3366	0	0	30.3227	0	44.3728	0	88.7518	1.30933
1471_3	31.9329	239.14	6757.91	43.1769	1243.65	528.64	912.321	1142.04	6.95653	28.5824	42.6496	21.0116	0	3893.67	3776.01	67.052	1116.36	134.488	11.8858	0	21.8748	0	4.5039	0	0	47.2518	0	0	0	0.37039	0	4.54185	7.22354	0	68.5915	2.97782	48.7188	0	0	46.6571	0	44.2082	0	66.5997	0
1471_4	28.3149	181.549	8070.75	56.8811	1044.28	299.562	571.367	742.118	6.44823	25.1976	30.7426	25.4484	0	3206.25	2836.22	84.8847	1000.64	97.6361	4.97647	0	17.6001	0	4.98436	0	0	19.2009	0.00157592	0	0	0.436986	0	7.56383	25.274	0	62.1012	2.10359	48.7188	0	0	44.3797	0	36.2652	0	43.0287	0
8942_1	7.56543	138.43	13938.2	286.672	343.377	529.915	435.26	1613.95	8.86344	28.817	0.770877	15.7866	0	17264.9	1184.3	95.2627	1365.09	318.173	0	0	4.13708	0	4.01601	469.441	0	0	0	0	0	0.414649	0	2.16131	26.6761	0	60.6062	0	475.39	0	0	124.214	0	43.7965	418.111	91.2557	0
4317_1	5.08531	155.253		11.0003	611.448	504.388	111.321						0	30.3759	427.409	62.6218	2946.62	107.359	145.244		20.2075		17.7948	159.455	0			0.714209	2.79437	1.29491		35.9604	247.237	8.12723	21.0602	4.14159	62.2945	3.42919	4.39031		2.32668		124.89			21.8494	3.48449	0	1.07155
2434_1	3.77433	98.5186	2009.82	7.8851	792.217	43.4711	209.32	972.274	13.1864	46.07	59.7659	6.32694	4.83192	9277.74	437.605	222.644	348.437	25.3669	141.13	0.632695	25.3197	10.0308	17.0848	182.642	2.55314	2.07386	6.34255	0	19.8432	0	0	0	191.767	19.154	1073.81	5.80551	1190.83	5.60523	8.22608	15.8202	0	20.6588		3.03882	5.50935	10522.1	6.45849
6504_1	12.9842	57.5557	5588.49	38.8286	676.094	401.703	297.031	490.63	5.39185	23.8746	64.4412	5.97527	4.62957	9524.9	322.867	63.6974	299.057	89.2777	38.7549	174.036	8.64978	12.9836	2.98636	267.167	0	9.80802	2.50707	0	0	0	0	2.03288	51.2185	14.7735	33.279	6.48155	121.041	4.55114	54.6448	36.2221	26.9694	22.1908		12.6037	6.22651	25.6832	9.52344
9193_1	6.87563	384.444	1682.24	40.9019	290.549	301.271	496.878	646.241	5.86091	21.9477	44.5959	6.44676	4.76457	1120.53	64.8661	15.3077	126.063	38.0758	39.434	44.9742	10.3199	11.0449	3.5143	159.911	2.02874	1.86546	1.72307	0	0	0	0	0	20.6142	14.1643	35.6136	5.33544	15.8721	3.58796	17.2503	30.393	0	18.0612		26.7008	8.01767	15.1622	10.4479
791_1	242.727	195.301	4056.12	15.7075	543.963	95.8604	186.669	301.123	59.6003	90.6707	164.832	13.3572	9.17334	1466.34	4839.46	94.6405	310.86	43.5658	42.4108	781.031	91.6344	57.5604	14.9214	897.714	9.47449	133.082	11.1679	3.48093	21.741	0	66.0863	16.3125	225.493	32.6129	86.1127	17.5964	129.203	10.2376	320.351	77.4501	0	39.7505		38.0725	69.4861	57.1957	14.2106
5987_1	4.06253	23.4804	1715.63	45.5947	340.323	318.843	162.496	138.082	5.76237	48.7483	49.6947	7.28583	5.76035	431.436	336.623	33.9216	4249	154.719	89.3511	47.052	60.7809	14.6035	4.21053	255.329	0.181205	10.6167	2.63416	0	0	0	0	15.4434	85.1299	14.7735	40.5896	5.83289	5725.51	6.01934	36.4156	47.2398	0	19.9147		34.4908	6.61923	145.478	8.26394
8150_1	15.0625	274.632	5854.02	17.3354	1017.28	322.418	320.578	677.508	11.355	18.1916	189.746	31.7021	30.3649	3673.67	1156.43	78.1176	952.276	47.2295	48.5236	1669.32	21.1195	92.3586	23.6443	834.003	8.71395	227.037	5.66098	4.36062	0	0.761597	146.305	19.2015	103.33	18.9538	58.1031	75.9608	95.8403	20.9984	302.713	160.124	13.4206	36.5148	958.767	51.6209	36.7139
8782_1	12.8438	242.489	4279.98	132.292	303.911	232.523	1335.35	1365.32					0	52.6418	156.763	872.236			69.3041	2049.68	84.7733		60.4364	1199.35	28.7177			10.0127	50.5952	1.45114	316.067	614.913	791.715	1.61339	21.4797	67.16	84.9154	66.5818	48.8387	330.887	16.5564		2287.76	17.2383	34.7607	98.4335	5.82116	13710.3	3.41162
3349_1	45.6062	258.227		11.8198	5083.8	33.5029	1574.8	771.396	16.4239	70.8918	177.743	48.8902	0	1349.09	14718.7	601.735		71.5137	267.573		29.5863	13.5813	30.0507	535.988	0	47.9924	1.18192	2.62616	0	0	0	0.834274	401.627	8.49971	58.8467	17.0959	292.84	0	44.8458	448.941	0	103.141		18.9974	5.75116		13.5798
3349_3	30.5619	172.109		16.5857	2224.87	32.7985	1079.74	1737.29	8.0236	49.7105	124.994	30.5283	1.60679	736.352	5818.16	1740.19		35.713	49.7141		17.1809	17.1068	49.9479	443.846	0.88304	57.5249	0.994834	3.64354	0	0	0	2.48291	138.015	9.57303	64.5711	19.0032	82.5375	0	51.6512	477.944	0	57.2582		10.6732	6.59115		12.7897
3349_2	46.0941	284.366		15.0691	2915.65	43.6413	1563.63	2426.12	8.98937	59.5893	112.742	30.8935	5.73815	2419.69	6356.67	4023.63		46.3691	51.2802		21.6615	17.1068	64.4616	592.267	10.4851	58.5186	1.72255	3.24726	0	0	0	1.56971	137.86	11.5087	100.134	18.6278	161.646	0	66.3577	648.661	0	89.9712		17.9196	6.0289		15.8806
3584_1	18.0565	155.749		16.6601	813.269	300.476	936.044	682.634	16.4239	35.5983	91.1504	36.972	3.11844	6263.16	2594.99	922.078	1501.51	243.41	57.1171		39.4559	30.3741	83.1207	442.834	88.1344	102.485	2.0704	25.1003	2.71704	0.321476	0	2.15231	162.05	6.73129	175.998	37.3932	273.3	3.34203	31.7171	149.077	4.90954	67.6405	1019.43	20.3346	7.74241	71.825	18.5965	413.411	6.53032
8378_1	3.37459	8.82035	0	53.8163	866.102	433.676	2047.96	1524.03					0	29.5365	504.934	11418.2			8.36882	0	1704.73		57.0424	231.798	0			0.234363	0	0.939543	0	1.21084	1538.54	1.73051	211.475	0	1645.43	0	7.89385	68.606	1.57835		0	14.1218	0	789.49	2.6218	0	0.793779
7393_1	3.05762	281.944	662.921	8.57769	204.829	221.722	335.254	1532.85					0	24.5056	94.5682	81.8308			9.64592	0	3.74602		24.1306	116.689	19.4814			1.6098	0	0.403218	0	6.40061	251.211	2.25762	25.6319	0	13.9153	0	40.3907	66.9702	2.47644		326.733	5.87024	2.27293	29.0024	5.26022	0	1.75076
5516_2	2.95461	9.4081	4991.58	23.312	463.717	716.297	367.448	919.326					0	15.8438	317.642	72.0497			13.9528	0	8.63768		23.3031	0	59.3065			0.160157	0	1.04037	0	8.92101	30.932	2.16045	16.4	0	130.767	0	26.4756	19.9953	1.82621		0	60.7723	0.117454	11.151	3.24822	0	0.662628
517_1	46.3694	564.348	5876.56	87.887	11178.8	242.387	0	1739.74	7.89916	21.002	284.497	108.963	0	7531.62	12658.7	63.2673	549.622	156.283	21.1069	0	27.9305	0	7.64126	625.351	0	0	0	0	0	0.459453	0	0.281345	138.525	0	59.7721	0.15845	1186.1	0	0	341.427	0	63.9951	0	29.5106	0
517_2	45.5843	281.042	6009.42	111.237	1338.06	306.313	150.104	1615.06	8.57689	25.2293	96.3932	32.3253	0	5653.12	9624.55	107.407	391.248	76.8219	20.1815	0	10.5922	0	7.97757	631.498	0	3.08514	0	0.0181179	0	0.414649	0	1.2834	29.4322	0	34.4778	2.60458	90.5399	0	0	359.834	0	93.6715	253.565	69.9272	0
1886_1	7.66626	286.691		65.5841	515.612	620.193	1018.5	924.777	6.78452	32.0065	31.0163	28.2288	0	4791.82	362.734	68.384		70.1587	0		6.07504	6.6153	9.78698	0	0	8.09005	0	0.654272	0	0	0	3.21031	14.1085	0	20.6981	0	31.4737	9.54301	0	99.8308	0	26.0116		24.8106	4.19843		5.76631
3147_1	14.0346	283.204		41.7097	4156.34	746.464	311.202	956.318	25.931	38.1886	28.4825	29.0174	0	17490.9	1770.87	43.3662		821.008	119.306		66.7303	5.3126	7.29175	2514.14	0	10.8556	0	0	0	0	0	0.277098	158.273	0	289.548	0	3289.92	0	0	118.623	0	44.1492		20.8666	3.87099		0
4112_1	23.4057	401.282		23.9573	1974.66	273.019	577.21	917.026	9.81764	37.8519	89.1515	51.9997	0	2825.75	8437.1	227.835		99.4168	61.5652		61.438	22.1362	13.4834	560.127	0	81.7406	0.173497	0.654272	0	0	0	3.21031	116.044	6.00867	51.162	32.1152	52.8868	0	52.5418	227.053	0	46.9895		25.5908	8.18323		37.1991
9155_1	10.7327	251.863		13.747	4283.9	997.197	100.979	1083.74	8.60934	44.5622	243.293	90.9762	0	87331.1	15286	237.508		166.654	10.8383		46.892	8.26655	15.2219	0	0	22.7117	0.397392	0	0	0	0	2.48291	161.322	0	71.2324	0.109646	6915.79	0	10.9415	76.0555	0	85.8648		63.4206	3.80594		63.8429
7863_1	9.11105	8.20837	6188.67	77.5419	140.683	554.134	778.565	603.305					0	49.8742	394.685	154.159			27.5884	0	4.73097		10.1747	0	1.5986			0.643765	1.07933	0.839581	0	22.4705	130.676	0.577851	19.3983	13.8441	71.896	64.2635	40.0551	0	3.36298		0	88.1351	0.661726	404.503	4.47416	0	0.612651
3056_2	63.0149	247.56	3708.53	26.5787	1350.11	365.254	950.499	1275.12	9.28923	33.2759	78.2656	19.5064	0.558609	7495.68	3967.21	976.931	297.104	41.7031	3.07177	0	29.954	0	5.69318	195.457	4.49387	0	0.071812	1.23716	0	0.436986	0	3.04867	1909.27	9.11944	184.043	2.47971	204.6	0	0	152.492	32.0483	74.3569	0	49.121	0
3056_3	17.2387	219.33	3918.49	8.7956	1964.23	192.597	1677.71	1387.03	6.60168	22.1252	130.345	20.4206	0	4862	3724.17	1041.32	304.15	27.9011	0	0	41.631	0	7.75358	217.627	3.88675	0	0	0.222769	0	0.392449	0	1.86742	917.267	3.35739	143.275	1.21449	130.458	1.86847	0	173.873	19.8805	61.4919	321.535	27.3103	0
3056_4	28.8989	237.829		42.143	1103.26	297.838	1045.29	986.218	11.4657	38.4527	32.6074	25.7016	0	6355.91	2892.05	357.731		85.9341	40.5103		26.4127	4.86218	7.99839	545.575	11.4844	0	0	1.22445	0	0	0	16.835	73.6714	0	85.541	0	234.777	0	0	181.174	33.4285	79.2724		37.8018	3.61167		11.986
1160_1	3.26762	35.2508	3334.23	30.2219	206.312	369.673	96.2024	224.281					0	70.4856	2521.32	48.8691			116.633	1103.82	7.22641		256.555	802.62	139.077			66.5093	17.4617	1.01509	65.1982	8.59128	109.891	10.517	78.3446	56.9491	251.169	24.0356	50.609	112.626	7.9429		657.736	75.2006	24.8333	92.0945	49.5029	1953.43	2.72013
7846_2	3.23725	10.397		44.9608	268.241	584.006	62.9554						0	11.6812	691.996	123.101	494.234	21.751	42.0535		8.9878		82.8302	811.403	32.6651			0.91107	8.67092	1.02596		12.4333	7.13874	18.1339	19.3886	38.0857	84.0592	31.2359	514.25		23.3694		2082.04			17.1699	2.91783	319.138	27.0363
7846_3	3.08138	19.7824		14.457	315.258	397.595	66.4192						3.75537	20.5857	275.709	44.0789	1800.23	54.2212	42.8366		2.03804		45.4799	920.525	59.8578			0.524485	8.25608	1.34837		13.2768	3.95416	6.92882	49.0445	32.0397	57.9143	33.3519	97.5426		20.1106		1610.8			23.1088	10.7825	970.313	22.7774
9463_1	3.35681	3.6757	1608.05	30.6657	674.756	991.73	142.251	1207.46					0	95.3258	7008.38	132.43			11.2742	0	67.7526		31.3177	697.802	8.35898			1.21217	0	0.839581	5.82702	0.816659	360.936	6.53663	27.8658	0	1375.57	0	15.0519	0	9.64146		695.95	85.8557	1.85763	66.6446	2.36996	0	0.77167
9463_2	8.36028	10.3996	5142.47	172.123	347.042	883.978	671.119	2091.26					0	78.8121	145.778	142.654			1.51602	0	2.62827		19.7205	0	3.82588			1.52264	0	0.56989	19.5407	0.926453	79.049	1.13432	19.8776	0	2117.63	0	8.68003	0	8.78973		585.937	24.7873	2.29391	43.2064	2.20018	0	0.633995
9463_3	7.21857	13.0414	4007.4	138.196	372.941	1176.4	138.314	2382.01					0	95.4615	170.169	80.9224			1.75299	0	4.68895		21.006	0	6.04425			1.43585	0	0.450367	0	1.87772	53.2836	1.42833	22.3983	0	3523.65	0	8.49817	0	8.36001		291.689	31.9023	2.10578	40.6385	2.0454	0	0.641135
9463_4	7.0013	3.30015	3722.47	166.027	284.784	1150.33	111.217	2471.24					0	69.4189	116.185	80.0595			0.854383	0	5.37075		24.6825	674.445	1.5986			1.38398	0	0.450367	0	1.30847	71.6781	0.850046	27.1662	0	4452.35	0	12.3645	16.244	5.76534		602.679	31.5344	3.65853	36.5119	2.70221	0	0.584369
1480_1	4.381	266.029	10908.9	23.1615	106.812	368.319	958.493	562.606	8.43276	24.9908	28.9664	16.1545	2.74338	1210.54	820.455	167.971	298.845	60.6482	22.0148	0	11.5904	0	10.6077	294.904	2.05492	0	1.63747	1.36068	0	0.37039	0	0.281345	13.0196	5.60337	154.108	3.22562	24.1892	0	0	0	0	8.11867	0	79.8323	0
8154_1	5.53673	8.50324	4710.07	3.40863	252.89	350.332	0	1343.21					0	27.6406	2670.98	156.272			8.28397	0	10.3747		36.6829	0	0.851139			0.774913	4.85876	0.691445	901.354	7.93854	36.7008	5.32073	54.5636	0	396.509	0	7.47261	0	147.893		12768.5	6.54613	382.77	17.8342	3.0552	40588.8	0.73504
8154_2	12.5395	7.98127	5744.56	22.9078	104.446	799.732	68.1002	1540.35					0	15.1488	227.282	269.396			12.913	0	2.96586		17.7013	0	0			6.5979	32.5189	0.497908	500.52	11.2295	5.60739	4.86013	34.7926	0	98.7138	11.785	55.6015	209.038	42.3299		4883.64	0.866163	90.7115	14.3724	14.3908	8936.12	1.00451
7877_1	24.4267	6.45014		11.1181	398.953	276.5	236.994						0	51.5095	4547.84	107.202	744.144	54.1914	49.78		18.8905		48.14	155.201	82.3606			19.2777	4.65815	0.753393		5.92606	579.706	2.79575	65.8483	23.0434	490.084	8.40963	30.8618		5.47023		431.011			63.2967	9.72272	0	1.39519
9988_1	3.2974	111.183	15938.8	4.56861	345.051	403.532	29.8274	1197.01					0	43.9028	6297.53	146.388			37.9061	1552.4	39.6507		34.4604	1053.76	7.49048			2.22948	29.278	0.789949	731.396	7.29512	25.9718	8.11332	21.1129	29.8117	109.206	44.8151	22.3208	126.478	52.6829		7709.36	29.5609	228.486	98.2992	4.12551	44662	1.01217
312_1	7.06679	285.399	8283.5	10.8329	423.719	91.8201	469.923	634.276	10.7226	76.0378	44.5745	33.1419	8.6882	2643.44	1010.32	391.368	332.565	24.3932	19.7117	0	63.3714	0	23.3503	155.653	0.610898	0	3.78825	2.57672	0	0.283714	277.412	0.563628	57.8331	0	117.51	1.97765	36.9706	0	0	132.269	9.82939	46.6737	2950.25	17.0397	60.1573
1560_1	2.89979	49.9955	1087.36	7.6203	465.213	655.392	197.081	976.223					0	10.46	9439.23	196.545			25.3118	0	93.0615		33.7204	120.779	0			0.725514	0	0.839581	0	2.99426	46.9512	4.2328	29.3392	0	78.1311	0	5.92221	0	9.23221		344.147	25.0421	0	143.169	6.50025	0	0.727747
1560_2	7.00649	42.8139	2659.37	12.3129	326.499	910.01	637.027	1371.82					0	2.72853	8459.12	154050			25.401	0	60.9234		29.2875	0	0			0.824558	0	0.939543	0	6.71396	195.744	6.22963	8.96153	0	36.7485	0	11.0654	0	2.06551		631.077	36.9938	0.0553788	15.2481	3.68245	0	0.77167
129_1	1.20531	50.9521	2263.06	15.1097	295.269	1039.95	113.609	256.001					0	46.0425	99.998	178.952			5.42461	0	2.01625		16.6002	0	0			0.741952	0	0.545811	124.103	1.58859	44.3897	2.24544	18.6465	0	46.0947	26.1217	4.34017	0	7.03067		1493.26	18.3871	21.7371	14.02	2.07106	1324.45	0.655452
391_1	24.2942	71.1844		14.4847	353.965	703.043	426.018	1711.34	13.3201	45.1649	19.1941	18.9083	0	5599.48	2412.96	294.089		75.0922	0		12.4361	3.92966	14.8404	0	0	0	0	0	0	0	0	0.834274	33.7216	0	23.9595	0	183.856	0	0	112.653	0	59.7661		28.6881	3.67628		0
391_3	17.3308	82.7048		37.2701	372.383	814.292	226.246	1089.21	9.45383	37.8519	24.7487	18.9083	0	17490.9	1134.72	160.114		185.917	0		7.67333	5.97216	8.45737	0	0	0	0	0	0	0	0	3.02867	30.1594	6.00867	16.0468	0	955.184	0	0	83.9607	0	61.108		83.2425	3.74104		0
6174_1	5.43792	130.507		15.4537	531.388	138.125	166.208	466.685	6.56752	39.3813	60.6178	30.3439	5.22051	5750.92	2088.75	60.3074		122.97	62.6079		12.4361	13.2187	15.2219	140.859	0	34.6429	2.74484	4.58791	0	0	18.0228	7.90113	63.0608	17.7304	49.3407	11.6689	113.37	0	31.2566	105.988	30.3184	24.5185		21.9259	8.36836		34.7254
9769_1	15.9504	84.0234		29.2975	1056.39	125.248	178.775	5220.06	21.2446	128.431	130.434	115.159	0	2577.12	12219.9	474.633		147.39	0		170.629	6.18823	5.66262	798.456	0	17.6841	0	1.09044	0	0	31.3921	0.0887383	90.3822	5.27165	92.2854	0	1779.25	0	0	223.534	0	121.448		0.92674	8.85368		41.4482
2460_1	28.8989	463.265		34.7446	1000.51	334.947	331.661	1237.33	0	54.5648	36.3132	46.671	0	7118.59	4868.72	143.22		63.7886	0		10.8519	5.75427	7.52993	650.766	0	0	0.397392	0	0	0	319.894	1.0187	764.346	7.32599	111.496	0	433.304	0	0	129.753	53.3335	116.875		48.6972	6.91135		0
2460_2	28.5532	370.598		168.999	1014.53	551.107	272.169	840.762	0	50.3815	31.8207	33.4978	0	2784.18	3997.21	50.3469		85.6235	22.3146		9.52958	5.3126	7.648	299.924	0	0	0.173497	0	0	0	220.842	2.48291	557.297	7.32599	65.7317	0	850.658	0	0	122.754	25.6692	76.0758		45.7456	5.13453		0
828_1	4.49803	167.239		46.9814	861.49	288.034	330.372	1300.78	15.0579	48.6803	21.5728	70.1362	0	10397.9	9567.7	99.1753		167.762	10.8383		29.057	5.53446	19.993	0	0	23.4395	0	0.951624	0	0	0	0.0887383	59.7044	8.49971	49.4263	0	113.828	0	0	37.5991	0	53.7491		151.027	5.57872		126.58
828_2	5.59137	160.337		89.2308	1280.76	4323.37	835.145	713.949	12.126	54.6364	100.689	43.9693	0	1280.82	2086.99	12.8386		39.3231	172.784		10.4554	4.40176	26.3015	0	0	9.79569	0	0	0	0	0	0.834274	105.795	0	52.6924	0	6152.98	0	0	121.578	0	53.9452		27.144	4.83056		0
8321_1	6.71831	244.426		7.82089	497.356	78.3885	0	1008.57	2.29508	22.5873	168.562	108.959	0	4833.29	8796.03	246.613		57.7804	20.3545		16.6539	3.92966	8.45737	0	0	0	0	0	0	0	0	0	30.2219	0	20.3047	0	37.0207	0	0	14.1154	0	23.1226		13.7995	3.93619		0.782501
9821_1	49.0625	120.64		179.45	693.607	781.952	152.417	1352.62	14.4649	40.9891	235.187	33.9934	26.9848	9901.9	4933.58	159.968		73.6803	45.6658		22.3208	108.129	17.6463	1608.78	0	328.037	5.65245	3.04416	0	0	0	26.0679	143.892	15.5971	94.519	125.28	1585.44	0	294.51	69.2947	0	72.3911		40.5461	6.37926		5.76631
424_1	21.0099	400.107		17.5073	1961.58	191.983	36.9756	512.064	8.80034	33.7708	523.597	546.777	4.13535	6043.59	14258.9	208.686		110.646	17.5464		194.706	35.236	30.5447	1458.28	0	142.373	1.72255	1.22445	51.1607	0	0	6.2828	145.388	7.32599	73.3126	46.5902	1816.4	0	126.054	37.5991	0	38.9798		67.8844	5.20248		146.521
424_2	31.6445	379.743		28.7528	4200.01	320.889	414.599	607.771	13.0855	61.4543	293.062	83.7168	8.61285	6437.24	5610.06	74.7295		61.4278	85.877		31.0429	36.1338	44.3214	1264.02	8.56226	122.396	2.0704	3.04416	35.3811	0	0	8.70874	597.703	14.8414	105.416	47.6823	10295.6	0	134.018	7.22364	0	64.2483		5.21603	5.13453		33.4744
424_3	15.4435	379.105		64.5588	814.632	496.526	1166.83	449.516	5.42458	48.3036	111.466	23.8488	1.60679	4425.05	3443.9	176.704		125.609	54.3323		8.20444	27.5768	10.8512	929.485	0	77.7484	1.45556	0	0	0	0	6.82275	57.212	2.38743	45.0082	35.3093	5056.87	0	107.158	0	0	58.8041		23.6352	4.86419		7.68849
979_1	23.2868	466.411		600.369	607.073	1079.74	231.65	817.759	2.47323	36.7319	39.0533	33.9934	0	2391.11	1397.87	89.0926		111.822	0		4.73507	4.40176	4.70526	142.039	0	0	0	0	0	0	0	2.11824	120.86	0	69.2843	0	444.086	0	0	76.7225	0	36.4481		61.3646	5.13453		0
979_2	3.96357	33.4005	2303.89	32.9636	384.64	536.842	174.244	548.306					0	54.5461	93.5923	47.5549			16.0861	0	6.4294		18.9861	0	11.4516			1.28068	0	0.691445	0	66.8412	115.215	4.45839	41.4633	0	80.1295	0	11.0654	12.3036	6.18276		1086.31	51.8459	1.03278	7.01383	4.12551	0	0.655452
979_3	1.8444	29.2133	2715.32	23.5143	308.97	510.292	132.242	722.901					0	44.981	151.268	102.278			11.6184	0	3.39006		17.8848	0	18.847			2.12217	0	0.545811	0	5.25017	4.40409	3.74729	62.3535	0	47.5639	0	10.4502	8.70586	6.21831		559.088	65.8136	0.895355	0	3.38729	0	0.684229
1750_1	8.97663	16.9448	2517.84	88.6612	611.093	1347.35	694.225	1791.56					0	98.0932	3036.08	182.241			15.6497	0	22.6898		31.133	333.752	0.851139			1.73246	0	0.839581	0	9.97915	126.099	4.15355	75.2756	19.7119	323.519	0	3.99327	77.4681	3.47666		231.329	43.9355	0.313876	41.6985	8.37945	0	1.68419
110_1	2.87536	28.1308	2657.66	9.69518	121.335	656.936	377.247	980.009					0	5.91218	157.957	822.98			30.9514	2207.43	32.9697		19.3533	1682.16	24.8319			2.49948	29.278	0.889449	404.014	13.6252	58.6291	0.807308	42.6271	34.401	20.8336	45.6326	8.68003	244.352	31.2484		3921.69	31.7797	810.476	61.9488	3.33154	21320.9	2.79175
4598_1	26.8498	236.598	885.317	54.226	1225.34	319.742	173.386	1103.36	17.4699	39.6394	278.434	57.2382	2.03957	8352.3	9643.31	189.095	429.743	37.7139	6.59706	0	49.2814	0	11.2513	0	122.617	9.37301	1.12368	1.36068	0	0.34848	0	3.495	103.228	5.60337	218.928	1.72481	435.261	238.239	0	23.902	10.0386	108.229	317.852	22.8869	4.24671
4598_2	41.7609	109.616	1646.19	138.581	661.581	613.68	143.297	1130.9	9.24215	17.349	63.3345	26.7921	0	10266.2	3680.45	131.222	795.623	52.9333	80.6836	0	24.3952	0	11.0373	0	72.1011	0	0.071812	1.11315	0	0.392449	0	25.8485	50.5883	0	88.9716	0.956321	274.267	181.105	0	71.5206	0	72.2752	198.419	13.0235	0
4598_3	22.161	136.881	994.939	23.894	521.692	299.337	125.725	688.251	7.80124	20.3156	36.3654	26.7921	0	5924.54	3407.66	97.3922	868.316	65.8768	50.4183	0	31.7264	0	8.86544	0	44.7222	0	0	0	0	0.37039	0	4.9925	31.685	0	63.1646	0	255.025	109.273	0	59.2753	0	63.1075	0	35.7427	0
4598_5	11.9853	133.369	2060.37	20.8509	534.303	382.292	174.165	746.655	13.2051	20.7149	39.9613	27.0305	0	16812.3	2251.9	73.3252	856.524	21.4504	37.0807	0	14.2156	0	5.69318	0	23.8724	0	0.406945	0.610791	13.6605	0.37039	0	29.9387	21.297	1.27096	45.0795	0	505.03	49.7134	0	62.1959	4.19989	72.916	0	35.0707	0
4598_6	5.00705	79.2095	5013.22	7.3923	209.639	282.117	171.2	678.457	5.34778	12.8224	19.3647	14.2347	0	5379.4	1298.83	121.249	747.493	60.4737	0	0	17.3491	0	7.30294	0	4.69594	28.7537	0	0	0	0.326725	0	0.849726	11.356	0	31.309	0	278.775	10.8234	0	28.2342	9.29272	36.9305	0	13.1994	0
4598_7	5.44767	100.109	2976.58	16.0908	272.24	434.654	342.905	933.671	5.56125	16.5184	13.3859	17.5601	0	2590.76	2935.78	108.078	432.99	29.0899	0	0	4.87814	0	1.3959	0	5.30133	0	0	0	0	0.326725	0	2.75204	7.96393	0	16.6519	0	122.236	0	0	0	4.19989	39.0883	0	43.1123	0
2063_2	42.4473	1311.48		32.8853	5071.71	584.287	177.286	1679.48	20.3634	56.2789	509.785	619.32	4.13535	9186.01	16930.9	256.621		166.131	121.72		35.6863	13.5813	25.8794	248.896	0	30.5739	0.802963	6.4232	0	0	0	15.4103	2139.97	17.7304	214.452	52.9035	2001.32	0	4.45359	189.096	0	120.942		106.391	3.61167		4554.34
2063_3	22.4522	75.0467		15.0967	887.613	408.122	112.295	990.233	9.90758	37.1675	99.4571	51.4571	0	2308.73	17035.3	370.388		102.492	70.9452		12.4361	7.03613	11.4741	578.619	0	21.2235	0	1.72577	0	0	0	7.36218	176.168	0	52.2112	18.2495	672.231	0	0	123.928	0	70.0701		32.5138	3.64396		270.861
2063_4	34.3574	81.9103		15.9697	2257.7	488.873	268.262	787.165	8.51307	35.0913	76.3375	32.3103	0	2967.75	10572.3	390.49		90.9758	285.946		9.26481	6.18823	9.46052	787.981	0	10.8556	0	0.951624	0	0	0	13.0919	254.371	3.52702	78.6828	18.2495	195.506	0	5.25913	208.804	0	86.4024		96.9741	3.64396		27.05
2063_5	28.0912	79.7789		28.7983	603.311	226.245	171.769	411.245	1.49795	37.4688	68.8413	26.1418	0	15426.2	4851.95	119.332		287.114	94.888		12.9637	9.0641	8.90791	940.023	0	24.5127	0.397392	0.309651	0	0	0	7.00262	86.7178	7.32599	57.1123	13.2149	225.437	0	15.7787	161.783	0	62.5392		37.8018	4.463		7.68849
2063_6	28.4955	43.1773		63.6874	450.214	496.124	588.52	742.943	3.7308	45.6676	48.1106	35.1213	0	3135.83	2483.63	105.079		292.204	42.2696		10.4554	7.86132	8.45737	1618.55	0	18.8973	0.397392	0.951624	6.148	0	0	3.93565	41.7695	7.32599	83.4848	8.2809	409.258	0	9.26874	213.912	31.4705	51.8786		67.6435	6.62659		5.76631
6276_2	25.53	92.95		168.411	614.553	187.392	470.914	1487.19	24.8429	46.9894	214.212	52.9637	86.434	8208.15	2955.69	257.21		89.0886	75.3784		35.1549	79.0783	49.1696	1956.52	61.3813	280.304	22.1628	21.7104	41.8764	0	360.399	20.3912	242.196	55.5937	116.582	98.6998	357.402	35.8255	260.955	350.357	47.1745	100.357		67.1615	104.318		120.532
1330_2	15.5705	185.179		29.7951	502.449	185.55	357.082	733.786	6.34702	22.4531	41.0027	27.8253	0	2940.58	527.825	114.492		101.955	0		16.1269	6.6153	16.8171	0	0	7.48169	0	0	0	0	0	6.37283	158.459	0	50.4515	0	35.9241	0	4.45359	93.5702	14.6867	24.7495		2.85633	4.33043		0
1836_1	7.66626	254.515		11.5104	699.906	279.899	68.8272	958.56	12.8488	31.2335	94.0879	87.4698	0	8526.4	7996.58	143.366		226.819	31.9395		37.2816	14.6572	21.231	0	0	32.7916	0.173497	0	0	0	0	0.277098	43.1183	6.00867	33.1882	0	88.7255	0	6.7851	16.1935	0	36.0226		16.561	4.00153		37.1991
3793_2	56.7447	236.337		87.6782	2271.75	491.694	444.236	894.171	14.3148	49.9926	107.863	54.5362	6.24241	2349.16	5610.38	88.6462		59.9957	28.7674		26.2805	12.1178	15.6009	0	13.7143	27.9513	1.89752	3.24726	62.7469	0	60.2589	22.6991	218.645	0	179.248	5.44702	120.661	37.7637	11.5924	128.594	0	56.2879		44.1412	10.3828		35.9668
3793_3	12.469	118.025		1209.22	801.163	163.853	356.395	514.178	16.9136	34.0954	101.454	27.4151	263.943	2142.08	2000.21	137.825		23.2807	0		19.2889	13.9419	10.0027	353.421	0	18.0927	5.12098	0.951624	0	0	0	3.57321	45.7775	0	106.515	8.2809	83.4938	0	17.9836	97.3395	0	58.4184		37.6767	4.76341		0
678_1	5.74401	44.5371		18.6163	386.495	117.938	206.395	952.905	15.9272	40.0884	103.722	31.9624	0	8296	7651.86	298.484		72.4842	0		41.6781	18.4741	26.3015	0	0	32.1647	0	0	0	0	0	1.84423	43.565	2.38743	33.0372	0	18.5138	0	9.60904	42.3726	0	50.1934		0	4.52951		3.61078
678_2	28.7837	72.0182		11.2914	1797.12	170.678	376.848	1091.5	27.6617	69.8175	310.93	86.8998	0	6431.96	11929	283.237		51.0519	68.9969		47.9641	18.4741	30.3802	0	0	40.5414	1.18192	2.51885	0	0	0	7.54188	950.509	14.0589	62.6321	0	353.664	0	13.1813	58.7987	0	113.212		0	4.6964		40.8468
7208_2	26.5822	275.168		27.3132	4805.13	262.216	373.408	522.83	43.7971	115.986	2017.72	228.829	0	6862.95	12740.5	178.96		118.536	30.9038		36.2179	29.4472	11.6795	620.066	0	100.432	1.45556	0	0	0	0	20.7465	1539.89	19.0609	99.0063	32.1152	1310.28	0	38.3798	88.4799	0	117.554		76.5365	6.98289		56.0015
1102_1	11.6733	325.889		66.3923	437.638	309.711	1095.65	500.254	1.91671	23.0757	37.0149	29.0174	0	5863.7	1307.94	100.948		76.7091	0		10.3232	7.03613	11.2676	0	0	17.2712	2.2414	4.77028	33.6601	0	328.248	1.20271	179.836	7.32599	28.4504	0	173.005	0	7.5153	127.432	0	23.1226		22.7166	62.131		5.76631
1102_2	17.2061	165.018		135.372	361.262	402.39	644.19	793.787	5.18216	26.4377	37.3614	26.7869	6.24241	11571.5	1152.15	95.2535		110.308	26.5313		10.0588	7.03613	10.5355	0	0	19.6865	3.3981	4.95081	30.9839	0	232.173	5.56198	13.3897	4.45737	38.8254	0	147.546	0	2.23197	115.648	0	29.5013		15.7392	36.0794		21.6455
2483_1	21.5981	27.6799	6807.25	26.3958	595.732	619.822	450.185	1011.79	10.4489	43.1553	35.989	15.0278	1.31617	1586.53	2475.98	98.2787	231.853	17.4868	9.40834	0	7.10806	0	8.20072	0	2.76954	0	1.12368	0	0	0.414649	0	0.993769	47.1845	6.25386	82.9256	3.71907	168.065	0	0	155.047	0	65.5267	0	16.8662	0
4014_1	5.5879	137.968	2034.95	6.08489	800.28	210.619	49.8398	240.154	8.01877	42.4418	158.163	14.0577	3.22109	2749.75	9364.27	87.6882	344.557	89.3271	23.9584	73.9688	51.4166	17.8541	14.2115	211.186	18.6255	14.6667	3.70366	1.05526	5.83597	0.180665	102.551	1.34928	54.318	13.8078	27.4536	10.4887	53.8851	7.6731	24.9641	21.2561	72.2881	22.2819	2381.51	22.7306	14.98	42.3266	5.78843	5094.34	2.69762
4014_2	19.1185	204.3	1.1815e+06	50.533	838.691	541.81	285.101	1087.3	9.61722	45.2297	76.6824	33.7442	1.31617	25156.9	3102	235.596	275.056	106.64	33.4202	0	45.198	12.7312	25.0112	130.795	0	55.7042	1.50942	0.482998	0	0.305133	190.935	8.17248	16.6283	8.58561	60.3761	9.97545	128.824	5.4547	19.6702	86.5666	7.14923	52.7258	1695.18	13.3753	32.4079
6990_1	8.58347	480.123	5485.97	43.0388	968.109	485.63	336.233	475.18	5.98252	51.8231	40.9871	45.724	1.31617	17264.9	3560.68	82.2282	845.719	23.5897	8.05709	0	77.0214	0	15.0257	0	0.610898	0	0.207384	2.81681	0	0.436986	0	5.59498	208.624	2.43023	61.785	1.97765	146.559	0	0	22.7811	0	46.8378	549.506	23.0577	0
6990_2	7.31734	301.581	7436.35	49.8546	544.577	312.815	616.477	599.247	5.13227	29.1667	21.8139	24.5626	0.558609	7909.78	1238.76	70.8769	1823.76	29.9113	8.05709	0	3.39743	0	11.6777	0	0	0	0.406945	0.988599	0	0.482046	0	1.57471	7.84164	3.35739	23.6778	1.8514	123.89	0	0	66.7042	0	18.8501	0	32.379	0
51_1	39.5282	1153.09	5504.75	34.7773	6646.88	351.422	105.122	1375.67	9.24215	44.3388	2865.74	311.486	6.10561	14429.2	20492.5	713.299	616.829	122.68	22.0148	0	146.209	0	11.8902	0	0	12.4651	1.25256	0.737535	0	0.37039	0	1.57471	2051.27	11.3566	234.201	0.956321	826.754	0	0	61.3657	0	99.5871	568.577	10.7212	0
51_2	59.7941	242.939	20769	35.6119	4921.8	527.79	822.06	1517.14	15.6643	54.9024	332.115	56.6953	0.558609	1715.27	6973.88	321.105	467.354	24.3932	20.6464	0	24.6475	0	1.3959	470.825	0	4.80105	0.071812	0.0883534	0	0.436986	0	5.89685	431.939	1.27096	201.019	1.21449	9906.69	0	0	132.269	11.901	212.504	1506.78	3.74028	0.733311
51_3	12.2022	131.137	17642.6	26.1266	466.382	301.365	201.558	584.216	6.2939	30.9089	60.9572	15.2205	0	6158.26	742.966	314.989	724.123	38.6182	0	0	25.9094	0	4.01601	344.592	0	0	0	0	0	0.326725	0	1.86742	43.3501	0	114.603	1.34274	2379.52	14.6709	0	93.2514	35.0239	50.7673	495.454	12.9354	0.317786
51_4	20.1951	155.996	76435.2	158.689	781.192	2864.19	186.999	133.066	9.71045	56.5194	75.0717	18.2283	0	11303.9	1608.32	154.533	747.178	71.7329	46.5962	0	15.844	0	5.22211	585.253	0	0	0.071812	0	0	0.37039	0	43.8886	56.4641	0	131.737	1.47052	8156.84	16.5536	0	93.2514	21.1647	99.5871	550.981	15.6496	1.48534
51_5	12.2022	129.02	22511.9	110.497	813.662	434.224	306.691	152.322	7.00687	85.9841	65.1838	16.8697	0	17264.9	894.115	127.187	661.522	59.3298	21.1069	0	9.47054	0	4.74499	431.611	0	0	0	0	0	0.37039	0	2.01423	49.6616	0	162.883	0.430445	2115.28	1.57146	0	78.5705	43.4689	69.3874	596.083	18.0781	0
6334_1	4.16941	38.3418	2288.5	3.8586	185.024	398.116	206.541	1864.99					0	37.8964	378.931	127.006			23.4437	288.563	7.50424		28.7343	500.47	0.851139			0.643765	11.9418	1.04037	206.46	10.0354	6.26218	4.52503	24.7051	19.1571	45.9615	4.05744	9.71513	17.8714	13.7829		1760.42	37.8925	30.5209	7.78767	2.46224	6710.74	0.928375
6334_2	6.2738	34.9928	2052.77	3.80769	227.446	401.831	262.043	2338.94					0	53.644	588.993	132.74			39.5406	371.103	10.8006		36.5902	467.332	5.05455			0.941282	14.2638	0.740566	284.532	44.4121	38.1314	5.45722	46.7286	20.1854	85.4923	1.4713	10.8191	50.9738	21.606		2820.6	42.7002	45.9193	10.7853	2.7291	8373.42	1.05062
6334_3	5.0795	30.6832	4249.12	9.32519	352.013	403.27	145.768	2092.53					0	40.1163	1853.42	206.615			68.279	140.342	35.4272		33.9053	290.435	3.15444			2.05087	9.51391	0.839581	121.771	304.434	10.5701	2.62678	35.4591	25.0724	75.0993	0	4.8639	21.0399	8.19166		1776.63	85.0212	13.1683	11.5149	4.59142	4008.8	0.981571
812_1	0.995047	51.9582		11.211	271.352	132.207	56.2012						0	61.5826	345.787	27.9353	870.618	20.7347	5.0748		2.03804		9.63038	0	2.3922			0.630239	3.40204	0.53142		1.37562	2.93133	0.600487	18.9791	0	4.3246	2.79402	15.9627		2.67566		0			9.04199	3.86461	0	0.640495
812_2	0.879942	98.6004		10.3518	289.597	73.291	62.6399						0	53.0969	417.63	32.3574	501.354	12.8526	4.69107		6.98542		21.8688	0	0			0.714209	3.64916	0.475152		1.44079	2.93766	0.696015	12.4591	0	4.8921	1.93873	11.4879		1.92414		79.7634			9.4138	2.35079	0	0.652882
9115_1	2.59137	11.7905	6287.44	11.1197	374.211	289.883	367.111	2189.84					0	77.5939	178.99	223.985			33.0221	0	12.1002		63.3665	0	0			0.325873	0	0.6426	0	6.71396	36.859	0.701775	48.944	0	64.3413	0	1.95989	166.731	2.31113		284.643	29.1266	0	24.1684	2.12255	0	0.570306
5389_1	11.0133	97.3014	4628.08	43.7853	627.855	261.822	648.046	724.915					0	20.6039	158.093	132.689			123.14	4089.82	115.42		143.231	3095.43	178.172			29.3815	244.957	7.53515	1513.42	36.8869	25.2914	14.3055	101.308	46.3022	848.376	2309.12	33.1857	1302.99	377.423		22288.4	155.972	2441.22	205.377	27.3142	383047	9.60936
5827_2	0.541822	63.8348	3215.22	4.0677	377.238	351.755	374.067	557.94					0	37.5246	1823.91	217.644			87.4909	0	15.9318		50.5632	0	1.12065			0.974845	0	0.497908	236.155	32.9949	849.803	1.29154	42.0447	0	190.127	0	14.4239	0	85.1346		2808.95	31.0428	48.2833	112.802	10.5692	7220.73	0.756985
5827_4	1.10251	41.3606	7171.43	11.1431	450.926	543.228	190.235	573.273					0	41.2616	289.091	11418.2			10.8447	0	16.6472		33.9053	0	7.99099			0.791435	0	0.789949	91.9639	3.33878	1003.09	3.56566	165.337	0	42.9526	0	10.8191	0	19.1873		1245.47	23.8923	23.4245	527.117	4.19775	2552.39	0.705936
2800_1	30.9614	659.041		19.1245	3393.88	394.597	284.383	728.898	17.3279	77.2366	132.719	110.129	0	410379	8874.32	57.9284		96.4514	89.0307		10.3232	6.6153	10.2169	324.575	0	21.2235	0	0	0	0	0	4.29767	623.677	6.00867	56.1586	0	839.826	0	0	75.3869	0	80.3629		239.702	3.80594		24.3835
43_2	6.72028	38.106	20163.1	8.52909	46.9455	579.024	207.853	992.551					0	4.08015	387.083	295.898			5.5079	0	5.28444		14.7653	0	14.7661			0.388051	0	0.6426	10.1235	8.26378	26.3198	9.26099	7.38803	0	28.2509	0	8.13523	0	7.22346		216.955	7.53118	2.65396	18.3448	2.38311	0	0.698689
43_3	5.56373	37.2695	16198.5	7.57061	74.5255	646.332	237.863	984.127					0	4.73206	136.195	209.089			6.09248	0	5.93906		19.6287	0	2.42436			0.325873	0	0.740566	31.486	5.32559	26.5485	2.35534	14.572	0	68.2449	0	8.61938	15.6942	24.2025		888.783	14.685	3.26022	61.9488	2.58175	0	0.698689
2062_1	5.61921	120.01	1565.7	7.49626	1541.38	178.938	34.3779	147.872	7.22208	48.1431	89.7058	30.6486	4.28931	3448.98	8440.68	31.4046	784.601	204.423	19.8602	0	19.2986	10.8113	5.78619	95.2063	0	2.53841	0	0	0	0	0	0	144.459	17.088	34.6247	5.13896	73.6443	2.95	10.0033	21.1739	0	22.7286		17.9555	5.50272	64.2932	8.49211
2062_2	1.53167	321.586	5296.72	1.75738	386.158	403.466	266.045	686.408					0	52.1519	214.766	54.4043			35.1891	0	2.15705		16.5085	0	0			0.219353	0	1.19309	0	13.7739	362.088	7.49728	22.8585	0	27.2431	0	5.62689	0	5.97193		42.8366	23.3783	0.196984	2.45263	2.21317	0	0.77167
4365_1	4.32276	159.776	11042.2	5.59634	202.417	319.296	33.6903	427.515	4.58373	15.2116	119.27	22.7073	0	2112.82	8375.96	185.128	907.457	53.7065	0	0	41.631	0	11.0373	124.641	0	4.26008	0.071812	0	0	0.326725	0	0.142657	17.3997	2.43023	87.2809	0.695372	35.8595	0	0	26.0963	0	13.1049	504.603	6.00436	0
4365_2	28.67	88.3871	497.159	17.8107	1638.08	948.108	65.1778	619.637	5.07806	28.4941	52.21	19.0355	1.31617	982.915	4250.59	61.5857	798.661	23.9948	33.4202	0	28.1833	0	14.0943	295.745	4.39278	0	1.89287	0.353846	0	0.326725	0	2.90026	299.754	3.35739	1051.68	1.47052	5781.36	4.15495	0	96.9052	0	39.1711	631.687	0.923432	0
1810_1	34.6906	329.125	22843.6	20.5043	1083.6	239.804	2968.86	1122.56	4.58373	19.725	35.2258	17.7292	0	1915.29	3306.69	206.066	450.673	27.3764	108.441	0	13.8402	0	11.8902	355.886	0.610898	5.81877	0.864838	0.0883534	0	0.414649	0	2.60402	73.7172	1.27096	495.053	1.97765	16.474	0	0	222.344	0	75.7962	0	27.1407	0.158485
9586_2	3.65093	8.6845	4399.24	1.97107	342.652	80.1112	1784.37	1000.36					0	15.7546	377.44	2011.88			12.0493	0	14.094		36.7756	492.185	0			0.174818	0	0.594049	0	55.6533	38.5582	1.30287	12.8199	25.556	6.34102	0	4.92233	36.6566	1.87096		7.98076	74.1366	0	56.4794	2.2522	0	2.57776
9586_3	15.1444	68.6287	9173.72	13.9199	456.342	322.825	2118.08	1205.12					0	18.0729	228.404	409.433			29.9631	0	22.365		25.6026	165.698	0			0.676373	0	1.04037	0	263.267	117.42	3.53981	15.9704	24.7724	9.60441	0	10.5731	132.931	2.71424		349.358	85.6332	3.34816	35.895	2.66195	0	2.23589
2283_2	6.15736	59.7953	5879.85	7.3837	471.531	587.459	125.162	910.143					0	17.2967	755.387	88.0402			16.392	0	45.002		6.02685	0	4.14536			1.36672	0	0.497908	0	112.353	179.483	3.04083	31.5722	0	118.947	0	7.83358	0	4.24707		765.445	66.5475	0.294494	29.3205	3.19287	0	0.669817
2283_3	4.27161	37.8701	4712.42	9.63566	395.632	699.37	173.979	860.771					0	17.7657	184.425	63.6229			4.10013	0	2.70252		8.33443	0	6.58348			1.48788	0	0.450367	0	25.0915	21.2713	3.24433	25.6551	0	33.6032	0	3.36248	0	3.45122		48.9991	31.5344	0.196984	0	2.64856	0	0.764322
2283_4	6.45303	5.76387	5417.14	21.585	397.838	510.942	161.741	685.527					0	15.7903	155.331	122.585			8.96381	0	6.72306		7.68932	0	5.34411			1.0085	0	0.618287	0	99.8853	40.793	2.72642	26.2355	0	73.9666	0	4.51431	0	3.25144		209.739	17.0341	0.137555	3.12059	2.7291	0	0.749659
8810_2	4.38463	31.633	6003.52	13.3903	431.061	811.469	126.266	806.908					0	43.1262	2132.94	64.4086			13.5191	0	32.6813		18.619	0	23.2376			15.0193	4.41453	0.6426	31.9519	11.6327	728.424	1.02373	68.8933	28.7023	1403.38	0	36.1096	30.9987	2.60463		385.682	70.6017	5.50776	15.0735	21.5922	327.163	1.34964
8810_3	10.6251	23.0875	5976.64	17.9759	468.645	680.002	91.4551	770.461					0	40.9255	2332.02	88.0844			18.4517	0	35.525		28.9187	0	36.9037			24.8685	3.47182	0.594049	34.0245	213.226	711.012	0.925513	94.5829	37.1216	1715.55	0	30.9379	25.6193	3.51503		666.054	42.1105	7.1777	3.33851	35.5982	327.163	1.52773
8810_4	8.6267	41.382	6322.14	17.567	447.365	862.612	60.7603	807.64					0	51.9479	2778.58	109.31			24.377	0	34.7768		78.1242	0	67.4012			45.0429	2.96244	0.839581	85.1938	105.02	592.735	1.2126	91.724	58.2703	2013.71	0	37.444	63.6737	3.38806		960.784	59.6918	13.5792	10.4178	69.879	1380.64	1.76746
1014_1	15.189	413.907		86.9494	1968.1	335.365	318.169	2022.09	1.91671	42.3465	161.865	183.455	0	44248.4	11952.5	150.287		165.869	27.6629		32.103	7.03613	13.8748	0	0	24.8658	0.604771	2.1889	0	0	0	0.649324	83.4145	14.8414	70.355	0	297.856	0	6.41253	179.047	0	67.6405		110.204	4.19843		0.782501
1014_2	34.0762	165.907		108.28	452.917	673.576	979.275	1385.74	10.3516	122.622	97.2731	44.2215	0	3499.71	4831.49	520.541		56.2541	8.73816		39.2783	5.3126	14.0693	0	0	4.72971	0.173497	1.48107	0	0	0	7.36218	320.902	7.32599	75.6606	0	542.17	0	0	87.1952	0	135.921		25.331	3.93619		0.782501
1014_3	39.3146	140.551		41.3846	237.074	407.099	1435.78	922.679	0	54.6568	100.996	32.1368	0	5585.88	2222.12	272.494		53.0653	0		9.26481	5.3126	9.13029	145.546	0	0	0	0	0	0	0	3.39182	93.9132	0	94.0886	0	1030.67	0	0	64.4545	0	81.1789		28.4313	3.93619		0
[truncated: 98 more rows]
[truncated: 2 more columns]

## Sheet: S7 AUC Sample Metadata (2)
diagnosis	patient	total_intubation_time	sex	race	SOFA	APS	discharge_disposition	BMI	smoking_status	Immunocompromised	AIDS_HIV	Cancer	Cerebrovascular_disease	Chronic_pulmonary_disease	Congestive_heart_failure	Dementia	Diabetes	Hemiplagia_or_paraplegia	Myocardial_infarction	Peripheral_vascular_disease	Renal_disease	Rheumatic_disease	Charlson_comorbidity_index	age
[truncated: 349 more rows]

[truncated: 2 more sheets: S7 BAL AUC Values (2), S7 Plasma AUC Values (2)]
